# Supplementary material for: Crystal structure of an organic–inorganic hybrid compound based on morpholinium cations and a β-type Anderson polyanion
Source: Acta Crystallogr E Crystallogr Commun. 2015 Oct 17;71(Pt 11):1345–8. doi: 10.1107/S2056989015019246 (PMC4645003; doi:10.1107/S2056989015019246)
Supplement: Supplementary file 1 [file e-71-01345-sup1.cif]

##############################################################################
#                                                                            #
# This CIF contains the data in a paper accepted for publication in          #
# Acta Crystallographica Section E. It conforms to the requirements of       #
# Notes for Authors for Acta Crystallographica Section E, and has been       #
# peer reviewed under the auspices of the IUCr Commission on Journals.       #
#                                                                            #
# Full details of the Crystallographic Information File format               #
# are given in the paper "The Crystallographic Information File (CIF):       #
# a New Standard Archive File for Crystallography" by S. R. Hall, F. H.      #
# Allen and I. D. Brown [Acta Cryst. (1991), A47, 655-685].                  #
#                                                                            #
# The current version of the core CIF dictionary is obtainable from          #
# ftp://ftp.iucr.org/pub/cif_core.dic.                                       #
#                                                                            #
# Software is freely available for graphical display of the structure(s)     #
# in this CIF. For information consult the CIF software page                 #
# http://www.iucr.org/resources/cif/software.                                #
#                                                                            #
# This file may be used for bona fide research purposes within the           #
# scientific community so long as proper attribution is given to the journal # 
# article from which it was obtained.                                        #
#                                                                            #
##############################################################################
data_I
_database_code_depnum_ccdc_archive 'CCDC 1430684'
_audit_creation_method
;
Olex2 1.2
(compiled 2015.01.26 svn.r3150 for OlexSys, GUI svn.r4998)
;
_journal_date_recd_electronic     2015-09-27
_journal_date_accepted     2015-10-12
_journal_name_full     'Acta Crystallographica, Section E'
_journal_year     2015
_journal_volume     71
_journal_issue     11
_journal_page_first     1345
_journal_page_last     1348
_journal_paper_category     GM
_journal_paper_doi     10.1107/S2056989015019246
_journal_coeditor_code     WM5221
_publ_contact_author_name     'Tamara Lukianova'
_publ_contact_author_address
;
Division of Structure Research,
Institute of Low Temperature and Structure Research Polish Academy of Sciences
;
_publ_contact_author_email     't.lukianova@int.pan.wroc.pl'
_publ_contact_author_fax     '(+48) 71 344 1029'
_publ_contact_author_phone     '(+48)713954262'
_publ_section_title
;
Crystal structure of an organic--inorganic hybrid compound based on morpholinium
cations and a \b-type Anderson polyanion
;
loop_
    _publ_author_name
    _publ_author_footnote
    _publ_author_address
    'Lukianova, Tamara J.' .
;
Institute of Low Temperature and Structure Research, Polish Academy of Sciences,
Okolna str. 2, PO Box 1410, 50-950 Wroclaw,
Poland
;
    'Kinzhybalo, Vasyl' .
;
Institute of Low Temperature and Structure Research, Polish Academy of Sciences,
Okolna str. 2, PO Box 1410, 50-950 Wroclaw,
Poland
;
    'Pietraszko, Adam' .
;
Institute of Low Temperature and Structure Research, Polish Academy of Sciences,
Okolna str. 2, PO Box 1410, 50-950 Wroclaw,
Poland
;
_publ_section_synopsis
;
The crystal structure of the novel organic--inorganic hybrid compound is based
on a \b-type Anderson polyoxidomolybdate anion containing a central Fe^III^
ion. In the crystal, intermolecular N---H...O and O---H...O hydrogen bonds
link the components into a three-dimensional network structure.
;
_chemical_name_systematic
;
Pentamorpholinium hexahydrogen hexamolybdoferrate(III) sulfate 3.5-hydrate
;
_chemical_name_common     ?
_chemical_formula_moiety
                           '5(C4 H10 N O +), Fe H6 Mo6 O24 3-, O4 S 2-, 3.5H2 O'
_chemical_formula_sum     'C20 H63 Fe Mo6 N5 O36.5 S'
_chemical_formula_iupac     '(C4 H10 N O)5 [Fe (O H)6 Mo6 O18] (S O4), 3.5H2 O'
_chemical_formula_weight     1621.30
_chemical_melting_point     ?
_shelx_space_group_comment
;
The symmetry employed for this shelxl refinement is uniquely defined
by the following loop, which should always be used as a source of
symmetry information in preference to the above space-group names.
They are only intended as comments.
;
_space_group_crystal_system     triclinic
_space_group_name_H-M_alt     'P -1'
_space_group_name_Hall     '-P 1'
loop_
    _space_group_symop_operation_xyz
    'x, y, z'
    '-x, -y, -z'
_cell_length_a     8.900(3)
_cell_length_b     13.143(4)
_cell_length_c     20.778(6)
_cell_angle_alpha     84.92(3)
_cell_angle_beta     85.37(3)
_cell_angle_gamma     83.70(3)
_cell_volume     2400.1(13)
_cell_formula_units_Z     2
_cell_measurement_reflns_used     15587
_cell_measurement_theta_min     2.3680
_cell_measurement_theta_max     29.2840
_cell_measurement_temperature     99.98(18)
_exptl_crystal_description     block
_exptl_crystal_colour     'light brown'
_exptl_crystal_size_max     0.274
_exptl_crystal_size_mid     0.195
_exptl_crystal_size_min     0.122
_exptl_crystal_density_diffrn     2.243
_exptl_crystal_density_meas     ?
_exptl_crystal_density_method     ?
_exptl_crystal_F_000     1608
loop_
    _exptl_crystal_face_index_h
    _exptl_crystal_face_index_k
    _exptl_crystal_face_index_l
    _exptl_crystal_face_perp_dist
    0 -1 0 0.0597
    0 1 0 0.0620
    0 1 1 0.0721
    -12 -1 -8 0.0817
    12 2 -3 0.0884
    0 3 -28 0.1131
    0 -1 1 0.0684
    -8 -2 21 0.1121
    -8 -16 -2 0.0682
    9 8 20 0.1187
    7 16 7 0.0918
_exptl_absorpt_coefficient_mu     1.965
_exptl_absorpt_correction_type     analytical
_exptl_absorpt_process_details
;
(CrysAlisPro; Rigaku Oxford Diffraction, 2015)
;
_shelx_estimated_absorpt_T_min     ?
_shelx_estimated_absorpt_T_max     ?
_exptl_absorpt_correction_T_min     0.708
_exptl_absorpt_correction_T_max     0.819
_diffrn_ambient_temperature     99.98(18)
_diffrn_radiation_type     MoK\a
_diffrn_radiation_wavelength     0.71073
_diffrn_radiation_monochromator     graphite
_diffrn_measurement_device_type     'Rigaku Oxford Diffraction Xcalibur Atlas'
_diffrn_measurement_device     'four-circle diffractometer'
_diffrn_measurement_method     '\w scans'
_diffrn_detector_area_resol_mean     10.6249
_diffrn_reflns_number     37127
_diffrn_reflns_av_R_equivalents     0.0380
_diffrn_reflns_theta_min     2.417
_diffrn_reflns_theta_max     29.593
_diffrn_reflns_theta_full     26.000
_diffrn_measured_fraction_theta_max     0.867
_diffrn_measured_fraction_theta_full     0.999
_diffrn_reflns_limit_h_min     -12
_diffrn_reflns_limit_h_max     11
_diffrn_reflns_limit_k_min     -18
_diffrn_reflns_limit_k_max     17
_diffrn_reflns_limit_l_min     -28
_diffrn_reflns_limit_l_max     28
_refine_special_details     ?
_reflns_number_total     11708
_reflns_number_gt     9288
_reflns_threshold_expression     'I > 2\s(I)'
_refine_ls_structure_factor_coef     Fsqd
_refine_ls_matrix_type     full
_refine_ls_R_factor_all     0.0578
_refine_ls_R_factor_gt     0.0418
_refine_ls_wR_factor_gt     0.1016
_refine_ls_wR_factor_ref     0.1117
_refine_ls_goodness_of_fit_ref     1.024
_refine_ls_restrained_S_all     1.024
_refine_ls_number_reflns     11708
_refine_ls_number_parameters     714
_refine_ls_number_restraints     12
_refine_ls_hydrogen_treatment     constr
_refine_ls_weighting_scheme     calc
_refine_ls_weighting_details
              'w=1/[\s^2^(Fo^2^)+(0.0601P)^2^+2.7906P] where P=(Fo^2^+2Fc^2^)/3'
_atom_sites_solution_hydrogens     mixed
_atom_sites_solution_primary     direct
_atom_sites_solution_secondary     ?
_refine_ls_shift/su_max     0.001
_refine_ls_shift/su_mean     0.000
_refine_diff_density_max     1.982
_refine_diff_density_min     -1.294
_refine_ls_extinction_method     none
_refine_ls_extinction_coef     .
loop_
    _atom_type_symbol
    _atom_type_description
    _atom_type_scat_dispersion_real
    _atom_type_scat_dispersion_imag
    _atom_type_scat_source
    'C' 'C' 0.0033 0.0016
                         'International Tables Vol C Tables 4.2.6.8 and 6.1.1.4'
    'H' 'H' 0.0000 0.0000
                         'International Tables Vol C Tables 4.2.6.8 and 6.1.1.4'
    'Fe' 'Fe' 0.3463 0.8444
                         'International Tables Vol C Tables 4.2.6.8 and 6.1.1.4'
    'Mo' 'Mo' -1.6832 0.6857
                         'International Tables Vol C Tables 4.2.6.8 and 6.1.1.4'
    'N' 'N' 0.0061 0.0033
                         'International Tables Vol C Tables 4.2.6.8 and 6.1.1.4'
    'O' 'O' 0.0106 0.0060
                         'International Tables Vol C Tables 4.2.6.8 and 6.1.1.4'
    'S' 'S' 0.1246 0.1234
                         'International Tables Vol C Tables 4.2.6.8 and 6.1.1.4'
_computing_data_collection
;
CrysAlis PRO (Rigaku Oxford Diffraction, 2015)
;
_computing_cell_refinement
;
CrysAlis PRO (Rigaku Oxford Diffraction, 2015)
;
_computing_data_reduction
;
CrysAlis PRO (Rigaku Oxford Diffraction, 2015)
;
_computing_structure_solution
;
SHELXS97 (Sheldrick, 2008)
;
_computing_structure_refinement
;
SHELXL2014 (Sheldrick, 2015)
;
_computing_molecular_graphics
;
DIAMOND (Brandenburg, 1997)
;
_computing_publication_material
;
<i>OLEX2</i> (Dolomanov <i>et al.</i>,  2009)
;
loop_
    _atom_site_type_symbol
    _atom_site_label
    _atom_site_fract_x
    _atom_site_fract_y
    _atom_site_fract_z
    _atom_site_U_iso_or_equiv
    _atom_site_adp_type
    _atom_site_calc_flag
    _atom_site_occupancy
    _atom_site_disorder_assembly
    _atom_site_disorder_group
    Mo Mo1 0.07030(4) 0.98765(2) 0.70745(2) 0.01685(8) Uani d 1 . .
    Mo Mo2 0.08559(5) 0.86149(3) 0.85537(2) 0.02715(10) Uani d 1 . .
    Mo Mo3 0.16217(4) 0.60317(3) 0.86796(2) 0.02082(9) Uani d 1 . .
    Mo Mo4 0.22287(4) 0.47443(2) 0.73545(2) 0.01670(8) Uani d 1 . .
    Mo Mo5 0.23106(4) 0.60189(2) 0.58822(2) 0.01558(8) Uani d 1 . .
    Mo Mo6 0.15245(3) 0.85979(2) 0.57545(2) 0.01468(8) Uani d 1 . .
    O O1 0.1659(3) 0.9593(2) 0.78943(12) 0.0246(6) Uani d 1 . .
    O O2 0.0207(3) 0.7260(2) 0.87992(13) 0.0268(7) Uani d 1 . .
    O O3 0.2976(3) 0.5184(2) 0.81276(12) 0.0185(5) Uani d 1 . .
    O O4 0.1380(3) 0.5093(2) 0.65144(12) 0.0192(6) Uani d 1 . .
    O O5 0.2965(3) 0.7388(2) 0.56585(12) 0.0180(5) Uani d 1 . .
    O O6 0.0066(3) 0.9393(2) 0.62919(12) 0.0169(5) Uani d 1 . .
    O O7 0.1890(3) 1.0768(2) 0.67652(13) 0.0245(6) Uani d 1 . .
    O O8 -0.0969(3) 1.0558(2) 0.73014(13) 0.0274(7) Uani d 1 . .
    O O9 0.2118(5) 0.8721(3) 0.91123(14) 0.0443(9) Uani d 1 . .
    O O1W 0.2590(12) 0.9809(15) 1.0154(8) 0.184(9) Uani d 0.5 . .
    H H1WA 0.2462 0.9492 0.9832 0.276 Uiso d 0.5 . .
    H H1WB 0.2094 1.0047 1.0482 0.276 Uiso d 0.5 . .
    O O10 -0.0799(4) 0.9283(3) 0.88176(15) 0.0438(9) Uani d 1 . .
    O O11 0.2876(4) 0.6120(2) 0.92487(14) 0.0346(8) Uani d 1 . .
    O O12 0.0389(4) 0.5191(2) 0.90187(14) 0.0314(7) Uani d 1 . .
    O O13 0.0944(3) 0.3921(2) 0.76519(14) 0.0299(7) Uani d 1 . .
    O O14 0.3796(3) 0.3960(2) 0.71415(14) 0.0274(6) Uani d 1 . .
    O O15 0.1131(3) 0.5942(2) 0.52742(13) 0.0230(6) Uani d 1 . .
    O O16 0.3973(3) 0.5344(2) 0.56528(13) 0.0226(6) Uani d 1 . .
    O O17 0.2801(3) 0.9456(2) 0.54611(12) 0.0206(6) Uani d 1 . .
    O O18 0.0397(3) 0.8525(2) 0.51406(12) 0.0215(6) Uani d 1 . .
    Fe Fe1 0.16272(5) 0.73185(4) 0.72223(2) 0.01210(11) Uani d 1 . .
    O O1H 0.2536(3) 0.7399(2) 0.80532(12) 0.0185(6) Uani d 1 . .
    H H1H 0.3645 0.7472 0.8042 0.022 Uiso calc 1 . .
    O O2H 0.2464(3) 0.85564(19) 0.67550(11) 0.0147(5) Uani d 1 . .
    H H2H 0.3564 0.8633 0.6777 0.018 Uiso calc 1 . .
    O O3H 0.3128(3) 0.62367(19) 0.68738(12) 0.0147(5) Uani d 1 . .
    H H3H 0.4227 0.6314 0.6898 0.018 Uiso calc 1 . .
    O O4H 0.0625(3) 0.7268(2) 0.63805(11) 0.0151(5) Uani d 1 . .
    H H4H -0.0486 0.7198 0.6402 0.018 Uiso calc 1 . .
    O O5H 0.0654(3) 0.6135(2) 0.76894(12) 0.0161(5) Uani d 1 . .
    H H5H -0.0464 0.6125 0.7673 0.019 Uiso calc 1 . .
    O O6H 0.0001(3) 0.8368(2) 0.75643(12) 0.0166(5) Uani d 1 . .
    H H6H -0.1079 0.8232 0.7553 0.020 Uiso calc 1 . .
    S S1 -0.33015(11) 0.68657(8) 0.74350(5) 0.0269(2) Uani d 1 . .
    O O1S -0.2351(3) 0.6113(2) 0.78520(15) 0.0332(7) Uani d 1 . .
    O O2S -0.2325(3) 0.7606(2) 0.70866(15) 0.0349(8) Uani d 1 . .
    O O3S -0.3991(3) 0.6318(2) 0.69703(15) 0.0312(7) Uani d 1 . .
    O O4S -0.4464(3) 0.7430(3) 0.78508(17) 0.0405(8) Uani d 1 . .
    O O1A 0.7444(3) 0.6640(2) 0.44577(13) 0.0257(6) Uani d 1 . .
    C C2A 0.7298(5) 0.6408(4) 0.5141(2) 0.0291(10) Uani d 1 . .
    H H2AA 0.8212 0.5969 0.5278 0.035 Uiso calc 1 . .
    H H2AB 0.6410 0.6018 0.5255 0.035 Uiso calc 1 . .
    C C3A 0.7109(5) 0.7361(4) 0.5492(2) 0.0342(11) Uani d 1 . .
    H H3AA 0.8029 0.7726 0.5407 0.041 Uiso calc 1 . .
    H H3AB 0.6962 0.7182 0.5964 0.041 Uiso calc 1 . .
    N N4A 0.5764(4) 0.8037(3) 0.52633(17) 0.0291(8) Uani d 1 . .
    H H4AA 0.5711 0.8649 0.5442 0.035 Uiso calc 1 . .
    H H4AB 0.4907 0.7738 0.5401 0.035 Uiso calc 1 . .
    C C5A 0.5837(5) 0.8224(3) 0.4542(2) 0.0289(9) Uani d 1 . .
    H H5AA 0.6676 0.8642 0.4391 0.035 Uiso calc 1 . .
    H H5AB 0.4877 0.8601 0.4404 0.035 Uiso calc 1 . .
    C C6A 0.6097(5) 0.7196(4) 0.4258(2) 0.0295(10) Uani d 1 . .
    H H6AA 0.5231 0.6796 0.4397 0.035 Uiso calc 1 . .
    H H6AB 0.6156 0.7302 0.3779 0.035 Uiso calc 1 . .
    O O1B -0.3116(3) 0.2911(2) 0.65919(15) 0.0287(7) Uani d 1 . .
    C C2B -0.2048(4) 0.2376(3) 0.6169(2) 0.0257(9) Uani d 1 . .
    H H2BA -0.2334 0.2535 0.5718 0.031 Uiso calc 1 . .
    H H2BB -0.2059 0.1627 0.6276 0.031 Uiso calc 1 . .
    C C3B -0.0465(4) 0.2670(3) 0.6222(2) 0.0222(8) Uani d 1 . .
    H H3BA -0.0151 0.2484 0.6667 0.027 Uiso calc 1 . .
    H H3BB 0.0263 0.2296 0.5918 0.027 Uiso calc 1 . .
    N N4B -0.0472(4) 0.3801(2) 0.60629(15) 0.0206(7) Uani d 1 . .
    H H4BA 0.0454 0.3994 0.6124 0.025 Uiso calc 1 . .
    H H4BB -0.0653 0.3957 0.5639 0.025 Uiso calc 1 . .
    C C5B -0.1655(4) 0.4378(3) 0.6478(2) 0.0246(9) Uani d 1 . .
    H H5BA -0.1708 0.5121 0.6340 0.030 Uiso calc 1 . .
    H H5BB -0.1395 0.4280 0.6935 0.030 Uiso calc 1 . .
    C C6B -0.3155(5) 0.3992(3) 0.6417(2) 0.0311(10) Uani d 1 . .
    H H6BA -0.3938 0.4361 0.6701 0.037 Uiso calc 1 . .
    H H6BB -0.3439 0.4138 0.5965 0.037 Uiso calc 1 . .
    O O1C 0.0475(5) 0.1916(5) 0.8976(2) 0.0507(14) Uani d 0.857(6) A 1
    C C2C -0.0299(8) 0.1850(5) 0.8422(3) 0.0418(16) Uani d 0.857(6) A 1
    H H2CA -0.0784 0.1203 0.8465 0.050 Uiso calc 0.857(6) A 1
    H H2CB 0.0437 0.1832 0.8038 0.050 Uiso calc 0.857(6) A 1
    C C3C -0.1492(6) 0.2742(7) 0.8318(3) 0.0405(16) Uani d 0.857(6) A 1
    H H3CA -0.1004 0.3386 0.8222 0.049 Uiso calc 0.857(6) A 1
    H H3CB -0.2065 0.2643 0.7943 0.049 Uiso calc 0.857(6) A 1
    N N4C -0.2543(6) 0.2821(5) 0.8907(3) 0.030(3) Uani d 0.857(6) A 1
    H H4CA -0.3116 0.2284 0.8951 0.036 Uiso calc 0.857(6) A 1
    H H4CB -0.3178 0.3411 0.8864 0.036 Uiso calc 0.857(6) A 1
    C C5C -0.1696(7) 0.2820(6) 0.9505(3) 0.0441(17) Uani d 0.857(6) A 1
    H H5CA -0.1188 0.3455 0.9493 0.053 Uiso calc 0.857(6) A 1
    H H5CB -0.2406 0.2788 0.9896 0.053 Uiso calc 0.857(6) A 1
    C C6C -0.0539(8) 0.1896(7) 0.9524(3) 0.058(2) Uani d 0.857(6) A 1
    H H6CA 0.0028 0.1877 0.9917 0.070 Uiso calc 0.857(6) A 1
    H H6CB -0.1061 0.1264 0.9551 0.070 Uiso calc 0.857(6) A 1
    O O11C -0.043(3) 0.271(2) 0.9549(11) 0.057(8) Uiso d 0.143(6) A 2
    C C21C 0.063(3) 0.234(3) 0.9067(18) 0.061(19) Uiso d 0.143(6) A 2
    H H21A 0.1521 0.1960 0.9271 0.074 Uiso calc 0.143(6) A 2
    H H21B 0.0988 0.2921 0.8782 0.074 Uiso calc 0.143(6) A 2
    C C31C -0.007(5) 0.163(3) 0.867(2) 0.10(3) Uiso d 0.143(6) A 2
    H H31A 0.0682 0.1359 0.8336 0.122 Uiso calc 0.143(6) A 2
    H H31B -0.0428 0.1046 0.8953 0.122 Uiso calc 0.143(6) A 2
    N N41C -0.137(4) 0.223(3) 0.8359(14) 0.053(12) Uiso d 0.143(6) A 2
    H H41A -0.1878 0.1801 0.8158 0.064 Uiso calc 0.143(6) A 2
    H H41B -0.1014 0.2701 0.8053 0.064 Uiso calc 0.143(6) A 2
    C C51C -0.245(3) 0.278(4) 0.884(2) 0.07(4) Uiso d 0.143(6) A 2
    H H51A -0.3003 0.2272 0.9119 0.087 Uiso calc 0.143(6) A 2
    H H51B -0.3194 0.3259 0.8609 0.087 Uiso calc 0.143(6) A 2
    C C61C -0.158(3) 0.3357(19) 0.9249(12) 0.020(6) Uiso d 0.143(6) A 2
    H H61A -0.1118 0.3913 0.8975 0.024 Uiso calc 0.143(6) A 2
    H H61B -0.2282 0.3678 0.9585 0.024 Uiso calc 0.143(6) A 2
    O O1E 0.5358(5) 1.1453(3) 0.8694(2) 0.0366(10) Uani d 0.857(6) A 1
    C C2E 0.4163(7) 1.1963(5) 0.8317(3) 0.0443(16) Uani d 0.857(6) A 1
    H H2EA 0.4200 1.2716 0.8297 0.053 Uiso calc 0.857(6) A 1
    H H2EB 0.3168 1.1807 0.8528 0.053 Uiso calc 0.857(6) A 1
    C C3E 0.4328(8) 1.1618(4) 0.7643(3) 0.0389(15) Uani d 0.857(6) A 1
    H H3EA 0.5270 1.1840 0.7414 0.047 Uiso calc 0.857(6) A 1
    H H3EB 0.3461 1.1935 0.7399 0.047 Uiso calc 0.857(6) A 1
    N N4E 0.4379(5) 1.0468(4) 0.7675(2) 0.0304(11) Uani d 0.857(6) A 1
    H H4EA 0.3454 1.0277 0.7825 0.037 Uiso calc 0.857(6) A 1
    H H4EB 0.4586 1.0256 0.7268 0.037 Uiso calc 0.857(6) A 1
    C C5E 0.5540(8) 0.9958(5) 0.8100(3) 0.0457(17) Uani d 0.857(6) A 1
    H H5EA 0.6565 1.0085 0.7909 0.055 Uiso calc 0.857(6) A 1
    H H5EB 0.5476 0.9208 0.8146 0.055 Uiso calc 0.857(6) A 1
    C C6E 0.5269(9) 1.0381(5) 0.8748(3) 0.0510(19) Uani d 0.857(6) A 1
    H H6EA 0.4254 1.0235 0.8941 0.061 Uiso calc 0.857(6) A 1
    H H6EB 0.6033 1.0040 0.9039 0.061 Uiso calc 0.857(6) A 1
    O O11E 0.610(3) 1.148(2) 0.8423(15) 0.048(7) Uiso d 0.143(6) A 2
    C C21E 0.528(4) 1.200(3) 0.7879(18) 0.044(9) Uiso d 0.143(6) A 2
    H H21C 0.5806 1.1787 0.7466 0.053 Uiso calc 0.143(6) A 2
    H H21D 0.5273 1.2749 0.7883 0.053 Uiso calc 0.143(6) A 2
    C C31E 0.363(4) 1.170(3) 0.7931(18) 0.029(7) Uiso d 0.143(6) A 2
    H H31C 0.3099 1.1906 0.8344 0.035 Uiso calc 0.143(6) A 2
    H H31D 0.3071 1.2063 0.7570 0.035 Uiso calc 0.143(6) A 2
    N N41E 0.371(3) 1.058(2) 0.7901(13) 0.026(6) Uiso d 0.143(6) A 2
    H H41C 0.4108 1.0406 0.7504 0.032 Uiso calc 0.143(6) A 2
    H H41D 0.2757 1.0376 0.7961 0.032 Uiso calc 0.143(6) A 2
    C C51E 0.470(3) 1.002(2) 0.8430(13) 0.016(6) Uiso d 0.143(6) A 2
    H H51C 0.4192 1.0122 0.8864 0.019 Uiso calc 0.143(6) A 2
    H H51D 0.4835 0.9270 0.8376 0.019 Uiso calc 0.143(6) A 2
    C C61E 0.617(4) 1.041(3) 0.8376(18) 0.038(8) Uiso d 0.143(6) A 2
    H H61C 0.6784 1.0058 0.8721 0.046 Uiso calc 0.143(6) A 2
    H H61D 0.6700 1.0251 0.7954 0.046 Uiso calc 0.143(6) A 2
    O O1D -0.4396(8) 0.7161(5) 1.0345(3) 0.0377(15) Uani d 0.703(9) B 1
    C C2D -0.3989(9) 0.7971(5) 0.9881(3) 0.039(2) Uani d 0.703(9) B 1
    H H2DA -0.3004 0.8185 0.9977 0.047 Uiso calc 0.703(9) B 1
    H H2DB -0.4761 0.8570 0.9914 0.047 Uiso calc 0.703(9) B 1
    C C3D -0.3873(8) 0.7643(6) 0.9214(3) 0.0361(19) Uani d 0.703(9) B 1
    H H3DA -0.3537 0.8205 0.8906 0.043 Uiso calc 0.703(9) B 1
    H H3DB -0.4882 0.7495 0.9101 0.043 Uiso calc 0.703(9) B 1
    N N4D -0.2762(9) 0.6697(6) 0.9156(3) 0.0303(15) Uani d 0.703(9) B 1
    H H4DA -0.2822 0.6448 0.8765 0.036 Uiso calc 0.703(9) B 1
    H H4DB -0.1805 0.6869 0.9175 0.036 Uiso calc 0.703(9) B 1
    C C5D -0.3069(11) 0.5889(6) 0.9678(4) 0.041(2) Uani d 0.703(9) B 1
    H H5DA -0.2219 0.5336 0.9674 0.049 Uiso calc 0.703(9) B 1
    H H5DB -0.4002 0.5587 0.9600 0.049 Uiso calc 0.703(9) B 1
    C C6D -0.3255(10) 0.6321(6) 1.0326(3) 0.046(2) Uani d 0.703(9) B 1
    H H6DA -0.3522 0.5776 1.0663 0.056 Uiso calc 0.703(9) B 1
    H H6DB -0.2281 0.6549 1.0425 0.056 Uiso calc 0.703(9) B 1
    O O11D -0.4846(16) 0.7037(12) 1.0209(7) 0.027(4) Uiso d 0.297(9) B 2
    C C21D -0.4828(19) 0.7728(13) 0.9674(8) 0.032(4) Uiso d 0.297(9) B 2
    H H21E -0.5345 0.8400 0.9789 0.038 Uiso calc 0.297(9) B 2
    H H21F -0.5382 0.7483 0.9333 0.038 Uiso calc 0.297(9) B 2
    C C31D -0.3180(18) 0.7855(11) 0.9415(7) 0.025(3) Uiso d 0.297(9) B 2
    H H31E -0.3177 0.8357 0.9030 0.030 Uiso calc 0.297(9) B 2
    H H31F -0.2638 0.8122 0.9751 0.030 Uiso calc 0.297(9) B 2
    N N41D -0.241(2) 0.6885(15) 0.9241(9) 0.027(5) Uiso d 0.297(9) B 2
    H H41E -0.1424 0.6955 0.9115 0.032 Uiso calc 0.297(9) B 2
    H H41F -0.2853 0.6664 0.8906 0.032 Uiso calc 0.297(9) B 2
    C C51D -0.252(2) 0.6104(15) 0.9834(9) 0.033(4) Uiso d 0.297(9) B 2
    H H51E -0.2039 0.5422 0.9720 0.040 Uiso calc 0.297(9) B 2
    H H51F -0.1978 0.6322 1.0188 0.040 Uiso calc 0.297(9) B 2
    C C61D -0.4176(16) 0.6035(11) 1.0057(7) 0.025(4) Uiso d 0.297(9) B 2
    H H61E -0.4711 0.5790 0.9710 0.030 Uiso calc 0.297(9) B 2
    H H61F -0.4259 0.5543 1.0444 0.030 Uiso calc 0.297(9) B 2
    O O2W 0.5313(3) 0.9178(3) 0.67269(17) 0.0394(8) Uani d 1 C 2
    H H2WA 0.5813 0.9500 0.6425 0.059 Uiso d 1 C 2
    H H2WB 0.5885 0.8684 0.6897 0.059 Uiso d 1 C 2
    O O3W 0.5901(4) 0.4619(3) 0.8460(2) 0.0525(11) Uani d 1 D 2
    H H3WA 0.6398 0.4979 0.8176 0.079 Uiso d 1 D 2
    H H3WB 0.4967 0.4702 0.8386 0.079 Uiso d 1 D 2
    O O4W -0.2744(3) 0.9785(3) 0.57958(14) 0.0327(7) Uani d 1 E 2
    H H4WA -0.2595 1.0042 0.5408 0.049 Uiso d 1 E 2
    H H4WB -0.1942 0.9791 0.5993 0.049 Uiso d 1 E 2
loop_
    _atom_site_aniso_label
    _atom_site_aniso_U_11
    _atom_site_aniso_U_22
    _atom_site_aniso_U_33
    _atom_site_aniso_U_12
    _atom_site_aniso_U_13
    _atom_site_aniso_U_23
    Mo1 0.02266(17) 0.01483(17) 0.01282(15) 0.00194(12) -0.00431(12)
                                                                    -0.00177(12)
    Mo2 0.0502(2) 0.01917(19) 0.01084(16) 0.00373(16) -0.00339(15) -0.00225(14)
    Mo3 0.03058(19) 0.01924(18) 0.01175(15) 0.00277(14) -0.00552(13) 0.00067(13)
    Mo4 0.02022(17) 0.01442(17) 0.01648(16) -0.00286(12) -0.00614(12)
                                                                    -0.00127(13)
    Mo5 0.01895(16) 0.01605(17) 0.01302(15) -0.00288(12) -0.00493(12)
                                                                    -0.00354(12)
    Mo6 0.01686(16) 0.01677(17) 0.01099(14) -0.00214(12) -0.00403(11)
                                                                    -0.00110(12)
    O1 0.0416(17) 0.0191(15) 0.0147(13) -0.0020(12) -0.0111(11) -0.0027(11)
    O2 0.0430(18) 0.0202(15) 0.0137(13) 0.0069(13) 0.0033(12) 0.0001(11)
    O3 0.0209(13) 0.0187(14) 0.0166(12) 0.0005(10) -0.0082(10) -0.0019(11)
    O4 0.0245(14) 0.0193(14) 0.0157(12) -0.0051(11) -0.0072(10) -0.0030(11)
    O5 0.0194(13) 0.0176(14) 0.0170(12) -0.0020(10) 0.0006(10) -0.0037(11)
    O6 0.0175(13) 0.0188(14) 0.0140(12) 0.0016(10) -0.0040(10) -0.0014(10)
    O7 0.0348(16) 0.0180(15) 0.0213(14) -0.0024(12) -0.0085(12) -0.0005(12)
    O8 0.0317(16) 0.0245(16) 0.0231(14) 0.0089(12) 0.0011(12) -0.0028(12)
    O9 0.088(3) 0.0299(19) 0.0172(15) -0.0044(18) -0.0195(16) -0.0034(13)
    O1W 0.047(6) 0.34(2) 0.204(15) -0.034(10) 0.009(8) -0.222(16)
    O10 0.073(3) 0.0252(18) 0.0257(16) 0.0091(16) 0.0178(16) 0.0002(14)
    O11 0.056(2) 0.0290(17) 0.0201(14) 0.0045(15) -0.0213(14) -0.0012(13)
    O12 0.0392(18) 0.0264(17) 0.0249(15) 0.0032(13) 0.0026(13) 0.0052(13)
    O13 0.0352(17) 0.0300(17) 0.0277(15) -0.0146(13) -0.0124(13) 0.0038(13)
    O14 0.0336(16) 0.0221(16) 0.0258(15) 0.0034(12) -0.0055(12) -0.0035(12)
    O15 0.0272(15) 0.0242(15) 0.0198(13) -0.0051(12) -0.0099(11) -0.0040(12)
    O16 0.0241(14) 0.0223(15) 0.0219(14) -0.0012(11) -0.0027(11) -0.0060(12)
    O17 0.0211(14) 0.0205(15) 0.0195(13) -0.0003(11) -0.0007(10) -0.0001(11)
    O18 0.0253(15) 0.0234(15) 0.0163(13) -0.0007(11) -0.0062(11) -0.0028(11)
    Fe1 0.0122(2) 0.0141(3) 0.0106(2) -0.00148(19) -0.00381(18) -0.0014(2)
    O1H 0.0199(13) 0.0204(14) 0.0167(12) -0.0009(11) -0.0091(10) -0.0042(11)
    O2H 0.0148(12) 0.0162(13) 0.0139(12) -0.0024(10) -0.0046(9) -0.0015(10)
    O3H 0.0130(12) 0.0162(13) 0.0154(12) 0.0002(9) -0.0038(9) -0.0041(10)
    O4H 0.0139(12) 0.0194(14) 0.0129(12) -0.0034(10) -0.0058(9) -0.0005(10)
    O5H 0.0134(12) 0.0171(14) 0.0183(12) -0.0038(10) -0.0063(10) 0.0027(11)
    O6H 0.0148(12) 0.0197(14) 0.0145(12) 0.0024(10) -0.0025(9) -0.0003(11)
    S1 0.0144(5) 0.0299(6) 0.0369(6) -0.0038(4) -0.0080(4) 0.0019(5)
    O1S 0.0202(15) 0.0391(19) 0.0395(18) -0.0083(13) -0.0063(13) 0.0112(15)
    O2S 0.0244(15) 0.0367(19) 0.0445(19) -0.0103(13) -0.0176(13) 0.0150(15)
    O3S 0.0184(14) 0.0361(18) 0.0401(18) -0.0065(12) -0.0052(12) -0.0003(14)
    O4S 0.0203(16) 0.046(2) 0.060(2) -0.0082(14) -0.0074(15) -0.0161(17)
    O1A 0.0239(15) 0.0290(16) 0.0239(14) 0.0007(12) -0.0022(11) -0.0054(12)
    C2A 0.026(2) 0.035(3) 0.026(2) -0.0006(18) -0.0054(17) 0.0016(19)
    C3A 0.029(2) 0.052(3) 0.025(2) -0.011(2) -0.0061(17) -0.007(2)
    N4A 0.0265(19) 0.031(2) 0.0321(19) -0.0077(15) 0.0075(15) -0.0162(16)
    C5A 0.026(2) 0.025(2) 0.034(2) 0.0018(17) 0.0024(17) 0.0009(19)
    C6A 0.030(2) 0.038(3) 0.022(2) 0.0001(19) -0.0096(17) -0.0072(19)
    O1B 0.0245(15) 0.0247(16) 0.0373(17) -0.0046(12) 0.0005(12) -0.0047(13)
    C2B 0.023(2) 0.023(2) 0.031(2) -0.0014(16) -0.0095(17) -0.0026(18)
    C3B 0.023(2) 0.019(2) 0.025(2) -0.0010(15) -0.0053(15) -0.0004(16)
    N4B 0.0208(16) 0.0244(18) 0.0179(15) -0.0031(13) -0.0077(12) -0.0024(14)
    C5B 0.026(2) 0.022(2) 0.026(2) -0.0014(16) -0.0028(16) -0.0049(17)
    C6B 0.025(2) 0.022(2) 0.047(3) -0.0005(17) -0.0061(19) -0.007(2)
    O1C 0.036(2) 0.072(4) 0.040(3) 0.013(2) -0.008(2) -0.002(3)
    C2C 0.054(4) 0.035(3) 0.031(3) 0.011(3) 0.011(3) -0.005(3)
    C3C 0.032(3) 0.056(5) 0.026(3) 0.004(3) 0.006(2) 0.015(3)
    N4C 0.025(3) 0.036(4) 0.029(3) -0.0039(18) 0.0011(18) -0.005(2)
    C5C 0.037(3) 0.064(5) 0.036(3) -0.009(3) 0.001(2) -0.034(3)
    C6C 0.055(4) 0.089(6) 0.029(3) 0.010(4) -0.016(3) -0.007(3)
    O1E 0.048(3) 0.030(2) 0.034(2) -0.0058(18) -0.019(2) -0.0044(17)
    C2E 0.049(4) 0.033(3) 0.054(4) -0.001(3) -0.021(3) -0.009(3)
    C3E 0.050(4) 0.035(3) 0.036(3) -0.021(3) -0.025(3) 0.011(3)
    N4E 0.025(2) 0.039(3) 0.030(2) -0.009(2) -0.007(2) -0.006(2)
    C5E 0.050(4) 0.033(3) 0.058(4) 0.002(3) -0.031(3) -0.008(3)
    C6E 0.085(5) 0.034(4) 0.038(3) -0.018(3) -0.030(3) 0.010(3)
    O1D 0.041(4) 0.044(3) 0.022(3) 0.012(3) 0.002(3) 0.006(2)
    C2D 0.048(5) 0.030(4) 0.036(4) 0.007(3) 0.001(3) -0.002(3)
    C3D 0.034(4) 0.043(4) 0.026(3) 0.009(3) -0.002(3) 0.010(3)
    N4D 0.035(4) 0.037(4) 0.019(3) -0.008(3) 0.001(3) -0.005(3)
    C5D 0.063(6) 0.024(4) 0.033(4) 0.003(4) 0.002(4) 0.001(3)
    C6D 0.059(5) 0.044(5) 0.029(4) 0.017(4) -0.001(3) 0.008(3)
    O2W 0.0255(16) 0.044(2) 0.049(2) -0.0111(14) -0.0154(14) 0.0164(17)
    O3W 0.0206(16) 0.064(3) 0.068(3) -0.0085(17) -0.0126(16) 0.032(2)
    O4W 0.0242(15) 0.048(2) 0.0244(15) -0.0006(14) -0.0078(12) 0.0055(15)
_geom_special_details
;
All e.s.d.'s (except the e.s.d. in the dihedral angle between two l.s. planes)
are estimated using the full covariance matrix. The cell e.s.d.'s are taken
into account individually in the estimation of e.s.d.'s in distances, angles
and torsion angles; correlations between e.s.d.'s in cell parameters are only
used when they are defined by crystal symmetry. An approximate (isotropic)
treatment of cell e.s.d.'s is used for estimating e.s.d.'s involving l.s.
planes.
;
loop_
    _geom_bond_atom_site_label_1
    _geom_bond_atom_site_label_2
    _geom_bond_site_symmetry_2
    _geom_bond_distance
    _geom_bond_publ_flag
    Mo1 O1 . 1.954(3) ?
    Mo1 O6 . 1.944(3) ?
    Mo1 O7 . 1.712(3) ?
    Mo1 O8 . 1.705(3) ?
    Mo1 O2H . 2.312(3) ?
    Mo1 O6H . 2.273(3) ?
    Mo2 O1 . 1.942(3) ?
    Mo2 O2 . 1.944(3) ?
    Mo2 O9 . 1.703(3) ?
    Mo2 O10 . 1.706(3) ?
    Mo2 O1H . 2.322(3) ?
    Mo2 O6H . 2.309(3) ?
    Mo3 O2 . 1.957(3) ?
    Mo3 O3 . 1.928(3) ?
    Mo3 O11 . 1.710(3) ?
    Mo3 O12 . 1.710(3) ?
    Mo3 O1H . 2.307(3) ?
    Mo3 O5H . 2.281(3) ?
    Mo4 O3 . 1.944(3) ?
    Mo4 O4 . 1.955(3) ?
    Mo4 O13 . 1.703(3) ?
    Mo4 O14 . 1.694(3) ?
    Mo4 O3H . 2.314(3) ?
    Mo4 O5H . 2.302(3) ?
    Mo5 O4 . 1.912(3) ?
    Mo5 O5 . 1.957(3) ?
    Mo5 O15 . 1.723(3) ?
    Mo5 O16 . 1.696(3) ?
    Mo5 O3H . 2.291(3) ?
    Mo5 O4H . 2.351(3) ?
    Mo6 O5 . 1.944(3) ?
    Mo6 O6 . 1.923(3) ?
    Mo6 O17 . 1.727(3) ?
    Mo6 O18 . 1.701(3) ?
    Mo6 O2H . 2.297(2) ?
    Mo6 O4H . 2.264(3) ?
    O1W H1WA . 0.8397 ?
    O1W H1WB . 0.8468 ?
    Fe1 O1H . 1.981(3) ?
    Fe1 O2H . 2.003(3) ?
    Fe1 O3H . 1.985(3) ?
    Fe1 O4H . 2.036(3) ?
    Fe1 O5H . 2.001(3) ?
    Fe1 O6H . 2.018(3) ?
    O1H H1H . 1.0000 ?
    O2H H2H . 1.0000 ?
    O3H H3H . 1.0000 ?
    O4H H4H . 1.0000 ?
    O5H H5H . 1.0000 ?
    O6H H6H . 1.0000 ?
    S1 O1S . 1.493(3) ?
    S1 O2S . 1.478(3) ?
    S1 O3S . 1.464(3) ?
    S1 O4S . 1.473(4) ?
    O1A C2A . 1.423(5) ?
    O1A C6A . 1.406(5) ?
    C2A H2AA . 0.9900 ?
    C2A H2AB . 0.9900 ?
    C2A C3A . 1.492(7) ?
    C3A H3AA . 0.9900 ?
    C3A H3AB . 0.9900 ?
    C3A N4A . 1.494(6) ?
    N4A H4AA . 0.9100 ?
    N4A H4AB . 0.9100 ?
    N4A C5A . 1.494(5) ?
    C5A H5AA . 0.9900 ?
    C5A H5AB . 0.9900 ?
    C5A C6A . 1.510(6) ?
    C6A H6AA . 0.9900 ?
    C6A H6AB . 0.9900 ?
    O1B C2B . 1.413(5) ?
    O1B C6B . 1.432(5) ?
    C2B H2BA . 0.9900 ?
    C2B H2BB . 0.9900 ?
    C2B C3B . 1.516(5) ?
    C3B H3BA . 0.9900 ?
    C3B H3BB . 0.9900 ?
    C3B N4B . 1.494(5) ?
    N4B H4BA . 0.9100 ?
    N4B H4BB . 0.9100 ?
    N4B C5B . 1.491(5) ?
    C5B H5BA . 0.9900 ?
    C5B H5BB . 0.9900 ?
    C5B C6B . 1.497(6) ?
    C6B H6BA . 0.9900 ?
    C6B H6BB . 0.9900 ?
    O1C C2C . 1.403(9) ?
    O1C C6C . 1.395(8) ?
    C2C H2CA . 0.9900 ?
    C2C H2CB . 0.9900 ?
    C2C C3C . 1.505(9) ?
    C3C H3CA . 0.9900 ?
    C3C H3CB . 0.9900 ?
    C3C N4C . 1.484(8) ?
    N4C H4CA . 0.9100 ?
    N4C H4CB . 0.9100 ?
    N4C C5C . 1.503(8) ?
    C5C H5CA . 0.9900 ?
    C5C H5CB . 0.9900 ?
    C5C C6C . 1.503(10) ?
    C6C H6CA . 0.9900 ?
    C6C H6CB . 0.9900 ?
    O11C C21C . 1.404(14) ?
    O11C C61C . 1.403(12) ?
    C21C H21A . 0.9900 ?
    C21C H21B . 0.9900 ?
    C21C C31C . 1.511(13) ?
    C31C H31A . 0.9900 ?
    C31C H31B . 0.9900 ?
    C31C N41C . 1.484(13) ?
    N41C H41A . 0.9100 ?
    N41C H41B . 0.9100 ?
    N41C C51C . 1.500(13) ?
    C51C H51A . 0.9900 ?
    C51C H51B . 0.9900 ?
    C51C C61C . 1.501(14) ?
    C61C H61A . 0.9900 ?
    C61C H61B . 0.9900 ?
    O1E C2E . 1.442(7) ?
    O1E C6E . 1.413(7) ?
    C2E H2EA . 0.9900 ?
    C2E H2EB . 0.9900 ?
    C2E C3E . 1.500(9) ?
    C3E H3EA . 0.9900 ?
    C3E H3EB . 0.9900 ?
    C3E N4E . 1.504(7) ?
    N4E H4EA . 0.9100 ?
    N4E H4EB . 0.9100 ?
    N4E C5E . 1.480(7) ?
    C5E H5EA . 0.9900 ?
    C5E H5EB . 0.9900 ?
    C5E C6E . 1.493(10) ?
    C6E H6EA . 0.9900 ?
    C6E H6EB . 0.9900 ?
    O11E C21E . 1.47(4) ?
    O11E C61E . 1.41(5) ?
    C21E H21C . 0.9900 ?
    C21E H21D . 0.9900 ?
    C21E C31E . 1.55(5) ?
    C31E H31C . 0.9900 ?
    C31E H31D . 0.9900 ?
    C31E N41E . 1.48(4) ?
    N41E H41C . 0.9100 ?
    N41E H41D . 0.9100 ?
    N41E C51E . 1.55(4) ?
    C51E H51C . 0.9900 ?
    C51E H51D . 0.9900 ?
    C51E C61E . 1.45(4) ?
    C61E H61C . 0.9900 ?
    C61E H61D . 0.9900 ?
    O1D C2D . 1.430(9) ?
    O1D C6D . 1.417(9) ?
    C2D H2DA . 0.9900 ?
    C2D H2DB . 0.9900 ?
    C2D C3D . 1.479(10) ?
    C3D H3DA . 0.9900 ?
    C3D H3DB . 0.9900 ?
    C3D N4D . 1.508(10) ?
    N4D H4DA . 0.9100 ?
    N4D H4DB . 0.9100 ?
    N4D C5D . 1.480(10) ?
    C5D H5DA . 0.9900 ?
    C5D H5DB . 0.9900 ?
    C5D C6D . 1.496(11) ?
    C6D H6DA . 0.9900 ?
    C6D H6DB . 0.9900 ?
    O11D C21D . 1.37(2) ?
    O11D C61D . 1.44(2) ?
    C21D H21E . 0.9900 ?
    C21D H21F . 0.9900 ?
    C21D C31D . 1.54(2) ?
    C31D H31E . 0.9900 ?
    C31D H31F . 0.9900 ?
    C31D N41D . 1.44(2) ?
    N41D H41E . 0.9100 ?
    N41D H41F . 0.9100 ?
    N41D C51D . 1.54(3) ?
    C51D H51E . 0.9900 ?
    C51D H51F . 0.9900 ?
    C51D C61D . 1.52(2) ?
    C61D H61E . 0.9900 ?
    C61D H61F . 0.9900 ?
    O2W H2WA . 0.8486 ?
    O2W H2WB . 0.8488 ?
    O3W H3WA . 0.8504 ?
    O3W H3WB . 0.8517 ?
    O4W H4WA . 0.8512 ?
    O4W H4WB . 0.8530 ?
loop_
    _geom_angle_atom_site_label_1
    _geom_angle_atom_site_label_2
    _geom_angle_atom_site_label_3
    _geom_angle_site_symmetry_1
    _geom_angle_site_symmetry_3
    _geom_angle
    _geom_angle_publ_flag
    O1 Mo1 O2H . . 82.96(11) ?
    O1 Mo1 O6H . . 71.17(11) ?
    O6 Mo1 O1 . . 149.82(11) ?
    O6 Mo1 O2H . . 71.81(10) ?
    O6 Mo1 O6H . . 84.95(10) ?
    O7 Mo1 O1 . . 94.58(13) ?
    O7 Mo1 O6 . . 101.90(12) ?
    O7 Mo1 O2H . . 90.82(12) ?
    O7 Mo1 O6H . . 158.02(11) ?
    O8 Mo1 O1 . . 102.23(13) ?
    O8 Mo1 O6 . . 97.36(13) ?
    O8 Mo1 O7 . . 105.90(14) ?
    O8 Mo1 O2H . . 161.86(13) ?
    O8 Mo1 O6H . . 93.71(12) ?
    O6H Mo1 O2H . . 71.30(9) ?
    O1 Mo2 O2 . . 149.50(12) ?
    O1 Mo2 O1H . . 85.23(11) ?
    O1 Mo2 O6H . . 70.54(11) ?
    O2 Mo2 O1H . . 71.10(11) ?
    O2 Mo2 O6H . . 83.48(11) ?
    O9 Mo2 O1 . . 96.60(15) ?
    O9 Mo2 O2 . . 102.52(15) ?
    O9 Mo2 O10 . . 105.99(18) ?
    O9 Mo2 O1H . . 90.80(14) ?
    O9 Mo2 O6H . . 158.22(14) ?
    O10 Mo2 O1 . . 101.56(14) ?
    O10 Mo2 O2 . . 95.77(15) ?
    O10 Mo2 O1H . . 160.83(15) ?
    O10 Mo2 O6H . . 94.04(15) ?
    O6H Mo2 O1H . . 71.13(9) ?
    O2 Mo3 O1H . . 71.25(11) ?
    O2 Mo3 O5H . . 83.28(11) ?
    O3 Mo3 O2 . . 150.44(11) ?
    O3 Mo3 O1H . . 85.43(11) ?
    O3 Mo3 O5H . . 71.97(10) ?
    O11 Mo3 O2 . . 101.54(14) ?
    O11 Mo3 O3 . . 96.56(14) ?
    O11 Mo3 O1H . . 90.81(13) ?
    O11 Mo3 O5H . . 159.23(13) ?
    O12 Mo3 O2 . . 94.92(14) ?
    O12 Mo3 O3 . . 102.24(13) ?
    O12 Mo3 O11 . . 106.25(15) ?
    O12 Mo3 O1H . . 160.13(12) ?
    O12 Mo3 O5H . . 93.31(13) ?
    O5H Mo3 O1H . . 71.43(9) ?
    O3 Mo4 O4 . . 149.43(11) ?
    O3 Mo4 O3H . . 83.18(10) ?
    O3 Mo4 O5H . . 71.25(10) ?
    O4 Mo4 O3H . . 70.39(10) ?
    O4 Mo4 O5H . . 85.41(11) ?
    O13 Mo4 O3 . . 103.68(13) ?
    O13 Mo4 O4 . . 96.24(13) ?
    O13 Mo4 O3H . . 158.31(12) ?
    O13 Mo4 O5H . . 91.61(13) ?
    O14 Mo4 O3 . . 96.60(13) ?
    O14 Mo4 O4 . . 100.88(13) ?
    O14 Mo4 O13 . . 103.89(15) ?
    O14 Mo4 O3H . . 95.57(12) ?
    O14 Mo4 O5H . . 162.40(12) ?
    O5H Mo4 O3H . . 70.87(9) ?
    O4 Mo5 O5 . . 147.96(11) ?
    O4 Mo5 O3H . . 71.61(10) ?
    O4 Mo5 O4H . . 83.53(11) ?
    O5 Mo5 O3H . . 83.23(10) ?
    O5 Mo5 O4H . . 69.51(10) ?
    O15 Mo5 O4 . . 97.32(12) ?
    O15 Mo5 O5 . . 100.87(12) ?
    O15 Mo5 O3H . . 161.18(11) ?
    O15 Mo5 O4H . . 92.81(12) ?
    O16 Mo5 O4 . . 103.40(13) ?
    O16 Mo5 O5 . . 96.86(12) ?
    O16 Mo5 O15 . . 105.52(14) ?
    O16 Mo5 O3H . . 92.07(12) ?
    O16 Mo5 O4H . . 159.17(12) ?
    O3H Mo5 O4H . . 71.24(9) ?
    O5 Mo6 O2H . . 83.57(10) ?
    O5 Mo6 O4H . . 71.69(10) ?
    O6 Mo6 O5 . . 149.28(10) ?
    O6 Mo6 O2H . . 72.51(10) ?
    O6 Mo6 O4H . . 82.58(11) ?
    O17 Mo6 O5 . . 94.63(12) ?
    O17 Mo6 O6 . . 103.69(12) ?
    O17 Mo6 O2H . . 88.87(11) ?
    O17 Mo6 O4H . . 157.37(11) ?
    O18 Mo6 O5 . . 101.37(12) ?
    O18 Mo6 O6 . . 97.17(12) ?
    O18 Mo6 O17 . . 105.74(13) ?
    O18 Mo6 O2H . . 163.99(11) ?
    O18 Mo6 O4H . . 94.82(12) ?
    O4H Mo6 O2H . . 72.08(9) ?
    Mo2 O1 Mo1 . . 119.53(15) ?
    Mo2 O2 Mo3 . . 120.08(15) ?
    Mo3 O3 Mo4 . . 118.91(13) ?
    Mo5 O4 Mo4 . . 120.31(14) ?
    Mo6 O5 Mo5 . . 119.87(13) ?
    Mo6 O6 Mo1 . . 118.99(13) ?
    H1WA O1W H1WB . . 140.1 ?
    O1H Fe1 O2H . . 96.79(11) ?
    O1H Fe1 O3H . . 97.53(11) ?
    O1H Fe1 O4H . . 177.91(10) ?
    O1H Fe1 O5H . . 84.54(11) ?
    O1H Fe1 O6H . . 84.69(11) ?
    O2H Fe1 O4H . . 83.25(10) ?
    O2H Fe1 O6H . . 83.30(11) ?
    O3H Fe1 O2H . . 99.02(11) ?
    O3H Fe1 O4H . . 84.52(11) ?
    O3H Fe1 O5H . . 84.35(11) ?
    O3H Fe1 O6H . . 176.55(10) ?
    O5H Fe1 O2H . . 176.15(10) ?
    O5H Fe1 O4H . . 95.29(11) ?
    O5H Fe1 O6H . . 93.25(11) ?
    O6H Fe1 O4H . . 93.25(11) ?
    Mo2 O1H H1H . . 118.2 ?
    Mo3 O1H Mo2 . . 93.80(10) ?
    Mo3 O1H H1H . . 118.2 ?
    Fe1 O1H Mo2 . . 102.45(11) ?
    Fe1 O1H Mo3 . . 101.86(11) ?
    Fe1 O1H H1H . . 118.2 ?
    Mo1 O2H H2H . . 118.5 ?
    Mo6 O2H Mo1 . . 92.61(9) ?
    Mo6 O2H H2H . . 118.5 ?
    Fe1 O2H Mo1 . . 102.24(10) ?
    Fe1 O2H Mo6 . . 102.24(11) ?
    Fe1 O2H H2H . . 118.5 ?
    Mo4 O3H H3H . . 117.7 ?
    Mo5 O3H Mo4 . . 93.52(10) ?
    Mo5 O3H H3H . . 117.7 ?
    Fe1 O3H Mo4 . . 102.43(10) ?
    Fe1 O3H Mo5 . . 103.95(11) ?
    Fe1 O3H H3H . . 117.7 ?
    Mo5 O4H H4H . . 118.6 ?
    Mo6 O4H Mo5 . . 94.02(9) ?
    Mo6 O4H H4H . . 118.6 ?
    Fe1 O4H Mo5 . . 100.27(10) ?
    Fe1 O4H Mo6 . . 102.34(11) ?
    Fe1 O4H H4H . . 118.6 ?
    Mo3 O5H Mo4 . . 93.37(9) ?
    Mo3 O5H H5H . . 118.3 ?
    Mo4 O5H H5H . . 118.3 ?
    Fe1 O5H Mo3 . . 102.11(11) ?
    Fe1 O5H Mo4 . . 102.35(11) ?
    Fe1 O5H H5H . . 118.3 ?
    Mo1 O6H Mo2 . . 94.54(10) ?
    Mo1 O6H H6H . . 117.9 ?
    Mo2 O6H H6H . . 117.9 ?
    Fe1 O6H Mo1 . . 103.15(11) ?
    Fe1 O6H Mo2 . . 101.72(11) ?
    Fe1 O6H H6H . . 117.9 ?
    O2S S1 O1S . . 108.74(16) ?
    O3S S1 O1S . . 109.32(19) ?
    O3S S1 O2S . . 109.95(19) ?
    O3S S1 O4S . . 111.28(18) ?
    O4S S1 O1S . . 108.9(2) ?
    O4S S1 O2S . . 108.6(2) ?
    C6A O1A C2A . . 109.2(3) ?
    O1A C2A H2AA . . 109.4 ?
    O1A C2A H2AB . . 109.4 ?
    O1A C2A C3A . . 111.3(4) ?
    H2AA C2A H2AB . . 108.0 ?
    C3A C2A H2AA . . 109.4 ?
    C3A C2A H2AB . . 109.4 ?
    C2A C3A H3AA . . 109.9 ?
    C2A C3A H3AB . . 109.9 ?
    C2A C3A N4A . . 109.1(3) ?
    H3AA C3A H3AB . . 108.3 ?
    N4A C3A H3AA . . 109.9 ?
    N4A C3A H3AB . . 109.9 ?
    C3A N4A H4AA . . 109.2 ?
    C3A N4A H4AB . . 109.2 ?
    C3A N4A C5A . . 112.1(3) ?
    H4AA N4A H4AB . . 107.9 ?
    C5A N4A H4AA . . 109.2 ?
    C5A N4A H4AB . . 109.2 ?
    N4A C5A H5AA . . 110.1 ?
    N4A C5A H5AB . . 110.1 ?
    N4A C5A C6A . . 108.1(3) ?
    H5AA C5A H5AB . . 108.4 ?
    C6A C5A H5AA . . 110.1 ?
    C6A C5A H5AB . . 110.1 ?
    O1A C6A C5A . . 111.0(3) ?
    O1A C6A H6AA . . 109.4 ?
    O1A C6A H6AB . . 109.4 ?
    C5A C6A H6AA . . 109.4 ?
    C5A C6A H6AB . . 109.4 ?
    H6AA C6A H6AB . . 108.0 ?
    C2B O1B C6B . . 109.5(3) ?
    O1B C2B H2BA . . 109.4 ?
    O1B C2B H2BB . . 109.4 ?
    O1B C2B C3B . . 111.1(3) ?
    H2BA C2B H2BB . . 108.0 ?
    C3B C2B H2BA . . 109.4 ?
    C3B C2B H2BB . . 109.4 ?
    C2B C3B H3BA . . 110.0 ?
    C2B C3B H3BB . . 110.0 ?
    H3BA C3B H3BB . . 108.3 ?
    N4B C3B C2B . . 108.7(3) ?
    N4B C3B H3BA . . 110.0 ?
    N4B C3B H3BB . . 110.0 ?
    C3B N4B H4BA . . 109.5 ?
    C3B N4B H4BB . . 109.5 ?
    H4BA N4B H4BB . . 108.0 ?
    C5B N4B C3B . . 110.9(3) ?
    C5B N4B H4BA . . 109.5 ?
    C5B N4B H4BB . . 109.5 ?
    N4B C5B H5BA . . 109.9 ?
    N4B C5B H5BB . . 109.9 ?
    N4B C5B C6B . . 109.1(3) ?
    H5BA C5B H5BB . . 108.3 ?
    C6B C5B H5BA . . 109.9 ?
    C6B C5B H5BB . . 109.9 ?
    O1B C6B C5B . . 111.8(3) ?
    O1B C6B H6BA . . 109.3 ?
    O1B C6B H6BB . . 109.3 ?
    C5B C6B H6BA . . 109.3 ?
    C5B C6B H6BB . . 109.3 ?
    H6BA C6B H6BB . . 107.9 ?
    C6C O1C C2C . . 109.8(5) ?
    O1C C2C H2CA . . 109.2 ?
    O1C C2C H2CB . . 109.2 ?
    O1C C2C C3C . . 112.0(5) ?
    H2CA C2C H2CB . . 107.9 ?
    C3C C2C H2CA . . 109.2 ?
    C3C C2C H2CB . . 109.2 ?
    C2C C3C H3CA . . 109.7 ?
    C2C C3C H3CB . . 109.7 ?
    H3CA C3C H3CB . . 108.2 ?
    N4C C3C C2C . . 109.7(5) ?
    N4C C3C H3CA . . 109.7 ?
    N4C C3C H3CB . . 109.7 ?
    C3C N4C H4CA . . 109.3 ?
    C3C N4C H4CB . . 109.3 ?
    C3C N4C C5C . . 111.5(5) ?
    H4CA N4C H4CB . . 108.0 ?
    C5C N4C H4CA . . 109.3 ?
    C5C N4C H4CB . . 109.3 ?
    N4C C5C H5CA . . 110.1 ?
    N4C C5C H5CB . . 110.1 ?
    H5CA C5C H5CB . . 108.4 ?
    C6C C5C N4C . . 108.1(5) ?
    C6C C5C H5CA . . 110.1 ?
    C6C C5C H5CB . . 110.1 ?
    O1C C6C C5C . . 111.3(6) ?
    O1C C6C H6CA . . 109.4 ?
    O1C C6C H6CB . . 109.4 ?
    C5C C6C H6CA . . 109.4 ?
    C5C C6C H6CB . . 109.4 ?
    H6CA C6C H6CB . . 108.0 ?
    C61C O11C C21C . . 108.7(15) ?
    O11C C21C H21A . . 109.7 ?
    O11C C21C H21B . . 109.7 ?
    O11C C21C C31C . . 109.8(16) ?
    H21A C21C H21B . . 108.2 ?
    C31C C21C H21A . . 109.7 ?
    C31C C21C H21B . . 109.7 ?
    C21C C31C H31A . . 110.1 ?
    C21C C31C H31B . . 110.1 ?
    H31A C31C H31B . . 108.4 ?
    N41C C31C C21C . . 108.1(15) ?
    N41C C31C H31A . . 110.1 ?
    N41C C31C H31B . . 110.1 ?
    C31C N41C H41A . . 109.2 ?
    C31C N41C H41B . . 109.2 ?
    C31C N41C C51C . . 112.1(16) ?
    H41A N41C H41B . . 107.9 ?
    C51C N41C H41A . . 109.2 ?
    C51C N41C H41B . . 109.2 ?
    N41C C51C H51A . . 109.7 ?
    N41C C51C H51B . . 109.8 ?
    N41C C51C C61C . . 109.6(15) ?
    H51A C51C H51B . . 108.2 ?
    C61C C51C H51A . . 109.7 ?
    C61C C51C H51B . . 109.8 ?
    O11C C61C C51C . . 111.3(16) ?
    O11C C61C H61A . . 109.4 ?
    O11C C61C H61B . . 109.4 ?
    C51C C61C H61A . . 109.4 ?
    C51C C61C H61B . . 109.4 ?
    H61A C61C H61B . . 108.0 ?
    C6E O1E C2E . . 109.8(5) ?
    O1E C2E H2EA . . 109.5 ?
    O1E C2E H2EB . . 109.5 ?
    O1E C2E C3E . . 110.5(5) ?
    H2EA C2E H2EB . . 108.1 ?
    C3E C2E H2EA . . 109.5 ?
    C3E C2E H2EB . . 109.5 ?
    C2E C3E H3EA . . 109.8 ?
    C2E C3E H3EB . . 109.8 ?
    C2E C3E N4E . . 109.5(5) ?
    H3EA C3E H3EB . . 108.2 ?
    N4E C3E H3EA . . 109.8 ?
    N4E C3E H3EB . . 109.8 ?
    C3E N4E H4EA . . 109.2 ?
    C3E N4E H4EB . . 109.2 ?
    H4EA N4E H4EB . . 107.9 ?
    C5E N4E C3E . . 111.9(4) ?
    C5E N4E H4EA . . 109.2 ?
    C5E N4E H4EB . . 109.2 ?
    N4E C5E H5EA . . 110.0 ?
    N4E C5E H5EB . . 110.0 ?
    N4E C5E C6E . . 108.7(5) ?
    H5EA C5E H5EB . . 108.3 ?
    C6E C5E H5EA . . 110.0 ?
    C6E C5E H5EB . . 110.0 ?
    O1E C6E C5E . . 110.9(5) ?
    O1E C6E H6EA . . 109.5 ?
    O1E C6E H6EB . . 109.5 ?
    C5E C6E H6EA . . 109.5 ?
    C5E C6E H6EB . . 109.5 ?
    H6EA C6E H6EB . . 108.0 ?
    C61E O11E C21E . . 108(3) ?
    O11E C21E H21C . . 109.6 ?
    O11E C21E H21D . . 109.6 ?
    O11E C21E C31E . . 110(3) ?
    H21C C21E H21D . . 108.1 ?
    C31E C21E H21C . . 109.6 ?
    C31E C21E H21D . . 109.6 ?
    C21E C31E H31C . . 110.2 ?
    C21E C31E H31D . . 110.2 ?
    H31C C31E H31D . . 108.5 ?
    N41E C31E C21E . . 107(3) ?
    N41E C31E H31C . . 110.2 ?
    N41E C31E H31D . . 110.2 ?
    C31E N41E H41C . . 109.6 ?
    C31E N41E H41D . . 109.6 ?
    C31E N41E C51E . . 110(2) ?
    H41C N41E H41D . . 108.1 ?
    C51E N41E H41C . . 109.6 ?
    C51E N41E H41D . . 109.6 ?
    N41E C51E H51C . . 109.7 ?
    N41E C51E H51D . . 109.7 ?
    H51C C51E H51D . . 108.2 ?
    C61E C51E N41E . . 110(2) ?
    C61E C51E H51C . . 109.7 ?
    C61E C51E H51D . . 109.7 ?
    O11E C61E C51E . . 114(3) ?
    O11E C61E H61C . . 108.7 ?
    O11E C61E H61D . . 108.7 ?
    C51E C61E H61C . . 108.7 ?
    C51E C61E H61D . . 108.7 ?
    H61C C61E H61D . . 107.6 ?
    C6D O1D C2D . . 109.7(6) ?
    O1D C2D H2DA . . 109.4 ?
    O1D C2D H2DB . . 109.4 ?
    O1D C2D C3D . . 111.3(6) ?
    H2DA C2D H2DB . . 108.0 ?
    C3D C2D H2DA . . 109.4 ?
    C3D C2D H2DB . . 109.4 ?
    C2D C3D H3DA . . 109.5 ?
    C2D C3D H3DB . . 109.5 ?
    C2D C3D N4D . . 110.8(6) ?
    H3DA C3D H3DB . . 108.1 ?
    N4D C3D H3DA . . 109.5 ?
    N4D C3D H3DB . . 109.5 ?
    C3D N4D H4DA . . 109.3 ?
    C3D N4D H4DB . . 109.3 ?
    H4DA N4D H4DB . . 108.0 ?
    C5D N4D C3D . . 111.6(6) ?
    C5D N4D H4DA . . 109.3 ?
    C5D N4D H4DB . . 109.3 ?
    N4D C5D H5DA . . 109.5 ?
    N4D C5D H5DB . . 109.5 ?
    N4D C5D C6D . . 110.8(7) ?
    H5DA C5D H5DB . . 108.1 ?
    C6D C5D H5DA . . 109.5 ?
    C6D C5D H5DB . . 109.5 ?
    O1D C6D C5D . . 111.9(6) ?
    O1D C6D H6DA . . 109.2 ?
    O1D C6D H6DB . . 109.2 ?
    C5D C6D H6DA . . 109.2 ?
    C5D C6D H6DB . . 109.2 ?
    H6DA C6D H6DB . . 107.9 ?
    C21D O11D C61D . . 111.7(13) ?
    O11D C21D H21E . . 109.6 ?
    O11D C21D H21F . . 109.6 ?
    O11D C21D C31D . . 110.1(13) ?
    H21E C21D H21F . . 108.2 ?
    C31D C21D H21E . . 109.6 ?
    C31D C21D H21F . . 109.6 ?
    C21D C31D H31E . . 109.6 ?
    C21D C31D H31F . . 109.6 ?
    H31E C31D H31F . . 108.1 ?
    N41D C31D C21D . . 110.4(14) ?
    N41D C31D H31E . . 109.6 ?
    N41D C31D H31F . . 109.6 ?
    C31D N41D H41E . . 110.0 ?
    C31D N41D H41F . . 110.0 ?
    C31D N41D C51D . . 108.4(16) ?
    H41E N41D H41F . . 108.4 ?
    C51D N41D H41E . . 110.0 ?
    C51D N41D H41F . . 110.0 ?
    N41D C51D H51E . . 109.8 ?
    N41D C51D H51F . . 109.8 ?
    H51E C51D H51F . . 108.3 ?
    C61D C51D N41D . . 109.2(15) ?
    C61D C51D H51E . . 109.8 ?
    C61D C51D H51F . . 109.8 ?
    O11D C61D C51D . . 108.5(13) ?
    O11D C61D H61E . . 110.0 ?
    O11D C61D H61F . . 110.0 ?
    C51D C61D H61E . . 110.0 ?
    C51D C61D H61F . . 110.0 ?
    H61E C61D H61F . . 108.4 ?
    H2WA O2W H2WB . . 109.7 ?
    H3WA O3W H3WB . . 109.3 ?
    H4WA O4W H4WB . . 109.1 ?
loop_
    _geom_torsion_atom_site_label_1
    _geom_torsion_atom_site_label_2
    _geom_torsion_atom_site_label_3
    _geom_torsion_atom_site_label_4
    _geom_torsion_site_symmetry_1
    _geom_torsion_site_symmetry_2
    _geom_torsion_site_symmetry_3
    _geom_torsion_site_symmetry_4
    _geom_torsion
    _geom_torsion_publ_flag
    O1A C2A C3A N4A . . . . 56.9(4) ?
    C2A O1A C6A C5A . . . . 64.4(4) ?
    C2A C3A N4A C5A . . . . -52.4(5) ?
    C3A N4A C5A C6A . . . . 52.8(5) ?
    N4A C5A C6A O1A . . . . -58.7(4) ?
    C6A O1A C2A C3A . . . . -63.6(4) ?
    O1B C2B C3B N4B . . . . -58.7(4) ?
    C2B O1B C6B C5B . . . . -61.6(5) ?
    C2B C3B N4B C5B . . . . 54.7(4) ?
    C3B N4B C5B C6B . . . . -54.4(4) ?
    N4B C5B C6B O1B . . . . 57.5(5) ?
    C6B O1B C2B C3B . . . . 61.9(4) ?
    O1C C2C C3C N4C . . . . -55.1(7) ?
    C2C O1C C6C C5C . . . . -64.2(8) ?
    C2C C3C N4C C5C . . . . 51.1(8) ?
    C3C N4C C5C C6C . . . . -52.9(8) ?
    N4C C5C C6C O1C . . . . 59.4(8) ?
    C6C O1C C2C C3C . . . . 61.6(8) ?
    O11C C21C C31C N41C . . . . 61(3) ?
    C21C O11C C61C C51C . . . . 65(3) ?
    C21C C31C N41C C51C . . . . -52(3) ?
    C31C N41C C51C C61C . . . . 50(4) ?
    N41C C51C C61C O11C . . . . -55(3) ?
    C61C O11C C21C C31C . . . . -67(3) ?
    O1E C2E C3E N4E . . . . 55.3(7) ?
    C2E O1E C6E C5E . . . . 64.1(7) ?
    C2E C3E N4E C5E . . . . -52.5(7) ?
    C3E N4E C5E C6E . . . . 53.9(7) ?
    N4E C5E C6E O1E . . . . -59.7(7) ?
    C6E O1E C2E C3E . . . . -61.8(7) ?
    O11E C21E C31E N41E . . . . -61(4) ?
    C21E O11E C61E C51E . . . . -63(4) ?
    C21E C31E N41E C51E . . . . 55(3) ?
    C31E N41E C51E C61E . . . . -53(3) ?
    N41E C51E C61E O11E . . . . 57(4) ?
    C61E O11E C21E C31E . . . . 63(4) ?
    O1D C2D C3D N4D . . . . -56.2(9) ?
    C2D O1D C6D C5D . . . . -61.6(9) ?
    C2D C3D N4D C5D . . . . 49.8(10) ?
    C3D N4D C5D C6D . . . . -48.9(10) ?
    N4D C5D C6D O1D . . . . 55.4(10) ?
    C6D O1D C2D C3D . . . . 62.2(8) ?
    O11D C21D C31D N41D . . . . 59.6(19) ?
    C21D O11D C61D C51D . . . . 63.0(17) ?
    C21D C31D N41D C51D . . . . -55.8(18) ?
    C31D N41D C51D C61D . . . . 57.0(19) ?
    N41D C51D C61D O11D . . . . -58.6(18) ?
    C61D O11D C21D C31D . . . . -62.2(17) ?
loop_
    _geom_hbond_atom_site_label_D
    _geom_hbond_atom_site_label_H
    _geom_hbond_atom_site_label_A
    _geom_hbond_site_symmetry_A
    _geom_hbond_distance_DH
    _geom_hbond_distance_HA
    _geom_hbond_distance_DA
    _geom_hbond_angle_DHA
    O1W H1WA O9 . 0.84 1.94 2.781(11) 177.6
    O1W H1WB O10 2_577 0.85 1.99 2.831(11) 173.4
    O2W H2WA O4W 1_655 0.85 1.80 2.619(4) 161.1
    O2W H2WB O2S 1_655 0.85 2.05 2.876(4) 163.6
    O2W H2WB O4S 1_655 0.85 2.48 3.129(5) 133.4
    O3W H3WA O1S 1_655 0.85 1.99 2.790(5) 155.4
    O3W H3WB O3 . 0.85 1.92 2.753(4) 167.0
    O4W H4WA O17 2_576 0.85 1.88 2.714(4) 164.8
    O4W H4WB O6 . 0.85 1.94 2.761(4) 160.7
    O1H H1H O4S 1_655 1.00 1.69 2.673(4) 165.4
    O2H H2H O2W . 1.00 1.78 2.743(4) 161.6
    O3H H3H O3S 1_655 1.00 1.61 2.602(4) 174.0
    O4H H4H O2S . 1.00 2.13 2.911(4) 133.3
    O5H H5H O1S . 1.00 1.69 2.672(4) 165.4
    O6H H6H O2S . 1.00 1.83 2.691(4) 141.7
    N4A H4AA O4W 1_655 0.91 2.34 3.102(5) 141.3
    N4A H4AB O5 . 0.91 1.86 2.760(4) 168.7
    N4B H4BA O4 . 0.91 2.00 2.761(4) 140.3
    N4B H4BA O1A 2_666 0.91 2.26 2.840(4) 120.8
    N4B H4BB O15 2_566 0.91 1.97 2.869(4) 170.5
    N4C H4CA O1E 1_445 0.91 1.97 2.817(7) 154.8
    N41C H41A O11E 1_445 0.91 1.92 2.54(5) 124.1
    N4E H4EA O1 . 0.91 1.91 2.780(6) 160.1
    N41E H41D O1 . 0.91 1.52 2.35(3) 150.2
    N4D H4DA O1S . 0.91 1.99 2.866(8) 161.9
    N4D H4DB O2 . 0.91 2.00 2.846(9) 154.8
    N41D H41E O2 . 0.91 1.62 2.520(19) 169.1
_shelx_hkl_file
;
   0   0  -2    0.34    2.74   4
   0   0   2    1.99    2.90   6
   0   0   2    3.93    2.97   1
   0   0   3  208.25   12.82   4
   0   0  -3   75.68    9.91   5
   0   0  -3  832.79   23.79   4
   0   0   3  866.39   21.18   1
   0   0   3  884.52   24.65   6
   0   0  -3  531.80   19.83   6
   0   0  -4 1211.81   40.55   5
   0   0  -4 1325.95   36.45   3
   0   0   4 1375.76   43.68   6
   0   0  -4 1281.26   43.24   6
   0   0  -4 1250.53   42.23   4
   0   0  -4 1254.90   39.68   1
   0   0   4 1267.00   39.57   1
   0   0   4 1312.03   43.45   4
   0   0  -5 2176.92   59.17   3
   0   0  -5 2116.81   67.42   4
   0   0  -6 8054.55  186.47   5
   0   0   6 8069.66  191.53   6
   0   0  -6 8025.48  185.14   1
   0   0  -6 7604.05  188.37   4
   0   0   6 7899.50  183.91   1
   0   0  -6 8029.51  191.60   6
   0   0  -6 7508.61  177.88   3
   0   0   726763.73  587.38   1
   0   0  -726926.49  588.75   1
   0   0  -727274.86  579.91   3
   0   0  -727312.26  590.79   5
   0   0  -726901.26  594.00   4
   0   0   728239.61  597.37   6
   0   0  -727610.84  596.91   6
   0   0  -8  225.65   19.70   1
   0   0  -8  250.13   23.20   6
   0   0   8  206.17   18.50   1
   0   0  -8  223.62   17.04   3
   0   0   8  225.75   22.58   6
   0   0  -8  240.02   21.59   4
   0   0  -8  219.89   22.05   5
   0   0  -9   17.93   11.05   5
   0   0   9   11.23   11.75   6
   0   0  -9   25.62    9.08   3
   0   0  -9    8.05   10.38   6
   0   0  -9    6.59    9.39   4
   0   0  -9   33.75   10.02   8
   0   0   9   12.37   10.06   1
   0   0  -9    2.05    9.44   1
   0   0 -10  283.11   27.06   6
   0   0 -10  267.70   20.38   3
   0   0 -10  253.11   23.97   1
   0   0 -10  252.70   25.34   4
   0   0 -10  250.47   24.40   5
   0   0 -10  258.34   22.09   8
   0   0  10  242.82   22.54   1
   0   0  10  313.86   28.30   6
   0   0 -11  882.78   45.12   8
   0   0 -11 1083.91   52.33   5
   0   0  11 1028.23   55.64   6
   0   0  11  976.75   48.76   1
   0   0 -11 1019.49   55.41   6
   0   0 -11  996.08   50.90   1
   0   0 -11  994.43   42.79   3
   0   0 -11 1072.72   55.36   4
   0   0  12   77.12   16.35   1
   0   0  12   72.99   18.74   6
   0   0 -12   42.94   13.22   5
   0   0 -12   75.91   12.59   3
   0   0 -12   72.28   15.62   1
   0   0 -12   72.17   17.22   4
   0   0 -12   67.48   17.02   6
   0   0 -12   48.07   12.31   8
   0   0 -13 2768.89  107.56   6
   0   0 -13 2705.83   87.43   3
   0   0  13 2777.97   97.74   1
   0   0 -13 2739.76   94.38   8
   0   0 -13 2711.94  103.80   4
   0   0 -13 2872.68  101.57   5
   0   0 -13 2659.96   97.81   1
   0   0 -14 5435.43  148.83   3
   0   0 -14 5240.23  156.12   8
   0   0 -14 5147.11  160.73   1
   0   0 -14 5846.75  168.06   5
   0   0  14 5592.71  162.81   1
   0   0  15  658.20   45.07   1
   0   0 -15  590.82   36.12   3
   0   0 -15  617.28   41.81   8
   0   0 -15  555.34   45.09   5
   0   0 -15  541.27   42.04   1
   0   0  16  340.43   33.08   1
   0   0 -16  310.38   30.98   8
   0   0 -16  299.47   34.69   5
   0   0 -16  293.00   31.42   1
   0   0 -16  311.31   26.74   3
   0   0 -17   14.45   11.86   3
   0   0 -17  -16.84   12.92   8
   0   0  17    5.41   13.07   1
   0   0 -17    4.09   12.76   1
   0   0 -17    1.21   16.14   5
   0   0 -18 2269.13  102.10   5
   0   0  18 2207.97   96.22   1
   0   0 -18 2222.78   93.14   8
   0   0 -18 2051.14   82.30   3
   0   0 -19   12.42   13.03   8
   0   0 -19   34.77   13.17   3
   0   0 -19   44.99   19.51   5
   0   0 -20  501.37   50.23   5
   0   0 -20  436.31   41.75   8
   0   0 -20  498.69   52.10   2
   0   0 -20  385.51   33.94   3
   0   0 -21  499.09   39.18   3
   0   0 -21  546.85   55.70   2
   0   0 -21  629.30   56.27   5
   0   0 -21  516.59   46.19   8
   0   0 -22  359.63   39.35   8
   0   0 -22  350.25   33.74   3
   0   0 -22  369.83   49.65   2
   0   0 -22  497.32   51.91   5
   0   0 -23   10.95   16.11   5
   0   0 -23    5.74   19.08   2
   0   0 -23    6.81   14.34   8
   0   0 -24  145.08   31.94   5
   0   0 -24  134.41   32.42   2
   0   0 -24  116.81   24.51   8
   0   0 -25  529.74   57.72   5
   0   0 -25  569.50   54.44   8
   0   0 -25  501.75   62.49   2
   0   0 -26    1.19   21.55   5
   0   0 -26  -13.10   20.33   2
   0   0 -27  -29.68   25.70   5
   0   1 -26   19.43   20.19   5
   0   1 -25    5.46   19.49   2
   0   1 -25   20.87   18.25   5
   0   1 -24  268.96   41.99   5
   0   1 -24  293.88   36.92   8
   0   1 -24  239.60   42.11   2
   0   1 -23  385.06   52.53   2
   0   1 -23  326.17   37.40   8
   0   1 -23  357.98   46.68   5
   0   1 -22  156.31   25.90   8
   0   1 -22  198.22   35.22   5
   0   1 -22  166.43   33.61   2
   0   1 -21  315.37   44.68   2
   0   1 -21  302.99   27.78   3
   0   1 -21  292.96   34.14   8
   0   1 -21  355.72   41.95   5
   0   1 -20  -25.44   22.98   2
   0   1 -20   14.01    9.47   3
   0   1 -20   16.20   16.36   5
   0   1 -20   12.02   13.05   8
   0   1 -19  238.62   30.25   8
   0   1 -19  176.04   31.33   5
   0   1 -19  250.86   24.89   3
   0   1 -19  239.74   36.13   2
   0   1 -18   -4.14   17.16   5
   0   1 -18   30.64   16.74   1
   0   1 -18   -0.03   11.10   8
   0   1 -18   30.88   11.93   3
   0   1 -18    7.77   15.10   2
   0   1 -17 2185.93   94.35   1
   0   1 -17 2519.34   95.69   8
   0   1 -17 2560.00  106.38   5
   0   1 -17 2214.83   80.21   3
   0   1 -17 2391.65  110.37   2
   0  -1  16   14.04   13.19   1
   0   1 -16   -6.05   14.81   2
   0   1 -16   -1.19   10.55   1
   0   1 -16   -4.41   15.67   5
   0   1 -16    5.40    7.92   3
   0   1 -16    3.05   10.87   8
   0   1 -15    8.88   10.67   8
   0   1 -15   22.07   13.77   5
   0   1 -15   13.40    8.39   3
   0  -1  15   42.83   15.64   1
   0   1 -15   17.61   14.18   1
   0   1 -15   25.58   14.81   2
   0   1 -14   30.41   13.10   1
   0   1 -14    9.49   13.14   2
   0   1 -14   26.58   10.48   8
   0   1 -14   21.57   17.33   5
   0  -1  14   36.01   11.86   1
   0   1 -14   26.45    9.42   3
   0   1 -13  183.08   23.68   5
   0   1 -13  153.82   24.30   6
   0   1 -13  166.74   21.23   8
   0  -1  13  195.90   22.70   1
   0   1 -13  174.07   25.67   4
   0   1 -13  197.19   17.62   3
   0   1 -13  174.36   22.12   1
   0   1 -12 2089.34   74.08   8
   0   1 -12 2029.67   77.10   1
   0   1 -12 2113.79   87.93   4
   0   1 -12 2043.91   65.85   3
   0   1 -12 1958.66   87.26   6
   0  -1  12 2124.84   75.67   1
   0   1 -12 2038.12   83.54   5
   0  -1  12 1950.65   86.67   4
   0   1 -11  248.61   23.06   1
   0  -1  11  293.09   23.89   1
   0   1 -11  268.27   27.53   5
   0   1 -11  265.63   19.07   3
   0   1 -11  230.01   27.07   6
   0  -1  11  303.47   29.53   4
   0   1 -11  260.12   23.81   8
   0   1 -11  286.06   28.88   4
   0   1 -10 2872.19   78.38   3
   0   1 -10 2631.73   88.30   1
   0   1 -10 2820.10   95.77   5
   0  -1  10 3080.08  100.05   4
   0   1 -10 2863.79   86.67   8
   0   1 -10 2737.59   98.93   6
   0   1 -10 2922.25   99.39   4
   0  -1  10 2818.05   88.04   1
   0   1  -9   21.51   11.50   6
   0   1  -9    7.41    7.33   8
   0   1  -9   25.71    7.41   3
   0   1  -9   13.77    9.71   1
   0  -1   9   16.51   11.58   4
   0   1  -9   20.75    9.68   4
   0  -1   9   22.04   14.39   6
   0  -1   9   22.47    9.38   1
   0  -1   8  552.82   34.63   6
   0  -1   8  474.93   32.73   4
   0  -1   8  549.49   27.88   1
   0   1  -8  501.25   28.90   1
   0   1  -8  539.92   34.28   4
   0   1  -8  551.84   34.98   6
   0   1  -8  508.54   27.92   8
   0   1  -8  574.75   23.39   3
   0   1  -7   11.00    7.26   8
   0  -1   7   10.31   10.02   4
   0  -1   7   11.90   10.90   6
   0  -1   7   13.95    7.61   1
   0   1  -7    9.89    8.62   4
   0   1  -7    5.72    5.03   3
   0   1  -7   14.57   10.54   6
   0   1  -7    2.57    6.94   1
   0   1  -6 1658.79   59.67   4
   0   1  -6 1766.77   60.26   2
   0   1  -6 1595.03   58.93   6
   0  -1   6 1757.33   59.60   4
   0   1  -6 1620.32   51.82   8
   0  -1   6 1605.77   58.58   6
   0  -1   6 1707.50   50.36   1
   0   1  -6 1680.01   44.38   3
   0   1  -6 1587.70   50.94   1
   0  -1   5   99.93   13.97   6
   0  -1   5  125.22   15.45   4
   0   1  -5  128.25   14.85   6
   0   1  -5   80.66   10.21   1
   0   1  -5   92.66   10.95   8
   0  -1   5  108.49   10.65   8
   0   1  -5  105.02   14.27   4
   0   1  -5  103.20   13.56   2
   0  -1   5  116.10   10.48   1
   0   1  -5  117.83    7.80   3
   0   1  -4 1742.20   51.82   6
   0  -1   4 1508.32   44.42   8
   0  -1   4 1559.08   43.39   1
   0  -1   4 1703.43   51.78   4
   0   1  -4 1691.13   51.96   2
   0   1  -4 1627.63   45.40   8
   0   1  -4 1579.63   43.77   1
   0  -1   4 1498.14   51.34   6
   0   1  -4 1685.41   51.77   4
   0   1  -3  313.17   18.02   4
   0   1  -3  353.32   18.19   2
   0  -1   3  408.82   18.13   6
   0  -1   3  342.44   18.12   2
   0  -1   3  325.91   17.70   4
   0  -1   3  325.56   14.79   8
   0   1  -3  372.81   17.80   6
   0   1  -2   77.48    7.68   6
   0   1  -2   86.48    7.75   2
   0  -1   2    3.91    3.65   4
   0  -1   2    0.52    3.61   2
   0  -1   2  103.98    6.51   8
   0   1  -2   66.57    6.91   4
   0   1  -1   -1.05    2.70   2
   0   1  -1    1.64    2.42   4
   0  -1  -1   -1.24    2.46   3
   0   1   2   29.09    4.39   5
   0   1   2   47.68    5.36   6
   0   1   2    3.79    4.02   1
   0  -1  -2   -1.00    3.51   3
   0  -1  -3  667.62   28.89   5
   0  -1  -3 1003.00   33.98   1
   0   1   3 1236.70   33.83   5
   0  -1  -3 1204.82   34.33   3
   0   1   3 1204.89   36.04   1
   0   1   3 1304.44   35.72   6
   0  -1  -3  737.39   30.40   6
   0   1   4 1050.26   35.85   5
   0  -1  -4 1000.62   35.58   5
   0   1   4 1104.55   38.12   6
   0   1   4 1110.39   38.57   1
   0  -1  -4 1059.95   36.10   3
   0  -1  -4 1150.11   38.69   6
   0  -1  -4 1094.71   38.53   1
   0   1   5 3107.07   83.30   5
   0  -1  -5 3001.89   82.35   3
   0   1   5 3066.72   85.85   1
   0  -1  -5 3087.41   83.28   5
   0  -1  -5 3249.77   87.84   6
   0   1   5 3247.13   87.67   6
   0  -1  -5 3260.96   87.19   1
   0   1   617535.98  382.69   6
   0  -1  -617688.63  383.05   6
   0  -1  -616569.64  374.22   3
   0   1   617062.59  376.32   5
   0  -1  -616841.63  376.33   5
   0  -1  -617267.06  380.79   1
   0   1   617126.01  379.90   1
   0   1   7 1975.67   64.63   5
   0   1   7 2176.54   70.89   6
   0  -1  -7 2031.80   67.93   1
   0   1   7 2013.34   67.32   1
   0  -1  -7 1920.18   64.92   5
   0  -1  -7 2045.22   69.56   6
   0  -1  -7 1864.18   62.14   3
   0   1   8 5214.16  142.96   1
   0   1   8 5324.22  141.62   5
   0  -1  -8 5353.22  141.23   5
   0   1   8 5418.27  147.92   6
   0  -1  -8 5149.09  137.22   3
   0  -1  -8 5596.30  146.30   4
   0  -1  -8 5747.70  149.61   6
   0  -1  -8 5462.37  144.92   1
   0  -1  -9 1099.72   52.76   4
   0  -1  -9 1176.66   52.41   1
   0  -1  -9 1199.67   51.99   5
   0  -1  -9 1125.23   46.80   3
   0   1   9 1144.72   51.04   5
   0  -1  -9 1275.96   55.89   6
   0   1   9 1167.29   51.57   1
   0   1   9 1232.53   55.64   6
   0   1  10   91.10   17.28   6
   0  -1 -10   98.40   17.89   1
   0   1  10   80.59   14.57   1
   0  -1 -10   85.08   16.35   4
   0  -1 -10  118.15   19.33   6
   0  -1 -10   69.48   15.59   5
   0  -1 -10   86.20   14.66   3
   0   1  11   12.02   11.01   1
   0  -1 -11    5.79   10.41   6
   0  -1 -11   14.33   11.89   5
   0  -1 -11   -1.43    9.69   1
   0   1  11   21.25   13.51   6
   0  -1 -11    0.03    9.65   4
   0  -1 -11   14.85    9.78   3
   0   1  12   93.42   20.25   6
   0  -1 -12   79.26   17.63   5
   0  -1 -12   80.20   16.88   1
   0   1  12   77.07   16.07   1
   0  -1 -12   91.40   15.71   3
   0  -1 -12   56.02   15.83   6
   0  -1 -12   68.03   16.25   4
   0   1  13 4312.84  135.72   1
   0  -1 -13 4178.07  136.42   1
   0   1  13 4281.82  144.01   6
   0  -1 -13 4392.29  135.79   5
   0  -1 -13 4289.54  139.03   4
   0  -1 -13 4104.14  125.90   3
   0  -1 -13 4366.91  143.60   6
   0  -1 -14 5102.41  154.78   5
   0  -1 -14 4909.95  142.80   3
   0   1  14 4851.65  152.88   1
   0  -1 -14 5102.93  149.20   8
   0  -1 -14 4747.41  153.91   1
   0   1  1511203.04  298.37   1
   0  -1 -1511147.51  299.44   1
   0  -1 -1511500.39  285.34   3
   0  -1 -1512175.42  302.04   5
   0  -1 -1511670.42  291.91   8
   0  -1 -16  132.51   22.08   8
   0  -1 -16  122.37   27.31   5
   0  -1 -16   69.99   19.09   1
   0  -1 -16   62.37   15.96   3
   0   1  16  113.47   22.09   1
   0   1  17 1701.11   82.76   1
   0  -1 -17 1766.66   80.52   8
   0  -1 -17 1753.22   85.19   5
   0  -1 -17 1632.58   73.68   3
   0  -1 -18  148.47   22.85   3
   0   1  18  154.99   26.12   1
   0  -1 -18  164.18   28.27   5
   0  -1 -18  140.02   23.62   8
   0  -1 -19   67.10   20.44   5
   0  -1 -19   31.90   13.05   8
   0   1  19   55.60   19.52   1
   0  -1 -19   65.77   17.53   3
   0  -1 -20  326.87   33.15   3
   0  -1 -20  375.27   43.25   5
   0  -1 -20  377.98   39.17   8
   0  -1 -21 5693.78  191.96   5
   0  -1 -21 5557.72  180.79   8
   0  -1 -22 2950.26  116.39   3
   0  -1 -22 3082.48  127.49   8
   0  -1 -22 3174.00  138.18   5
   0  -1 -23  885.67   65.62   8
   0  -1 -23  758.47   53.78   3
   0  -1 -23  842.43   69.59   5
   0  -1 -24   94.18   23.21   8
   0  -1 -24  107.18   30.48   2
   0  -1 -24   70.17   23.91   5
   0  -1 -25   29.81   18.02   8
   0  -1 -25   -3.98   24.10   2
   0  -1 -25    0.47   25.54   5
   0  -1 -26    4.65   15.55   8
   0  -1 -26  -27.47   25.98   5
   0  -1 -26   -4.77   23.30   2
   0  -1 -27   -2.75   30.13   5
   0   2 -26  200.35   40.40   5
   0   2 -25 2597.83  132.86   5
   0   2 -25 2529.39  140.28   2
   0   2 -24  468.65   53.38   5
   0   2 -24  397.76   55.38   2
   0   2 -24  416.57   43.90   8
   0   2 -23   15.34   17.84   2
   0   2 -23   14.01   15.97   8
   0   2 -23    4.59   16.96   5
   0   2 -22  999.36   73.80   5
   0   2 -22  867.70   75.26   2
   0   2 -22  953.27   61.87   8
   0   2 -21  223.80   34.84   5
   0   2 -21  195.26   35.57   2
   0   2 -21  140.07   25.06   8
   0   2 -20   41.14   15.45   8
   0   2 -20   21.44   16.09   2
   0   2 -20   33.35    9.39   3
   0   2 -20   50.46   20.60   5
   0   2 -19   24.57   16.09   8
   0   2 -19    0.55   15.32   2
   0   2 -19   10.44   17.04   5
   0   2 -19    3.72    7.66   3
   0   2 -19   -2.79   12.49   1
   0   2 -18 2923.55   92.21   3
   0   2 -18 3553.99  133.74   5
   0   2 -18 2962.32  114.08   1
   0   2 -18 3336.35  116.44   8
   0   2 -18 3631.09  141.83   2
   0   2 -17  214.02   30.80   5
   0   2 -17  141.35   14.75   3
   0   2 -17  144.54   22.87   1
   0   2 -17  181.13   25.62   8
   0   2 -17  171.81   31.30   2
   0   2 -16   62.03   17.35   8
   0   2 -16   60.40   15.69   1
   0   2 -16   32.63   19.82   2
   0   2 -16   43.40   10.82   3
   0   2 -16   30.13   17.46   5
   0   2 -15  808.92   55.15   5
   0   2 -15  822.37   58.04   2
   0   2 -15  874.15   48.24   8
   0  -2  15  854.61   58.92   4
   0   2 -15  785.86   47.11   1
   0   2 -15  796.50   35.20   3
   0   2 -14 1467.79   75.87   2
   0   2 -14 1516.37   73.85   5
   0   2 -14 1349.04   47.55   3
   0  -2  14 1449.02   61.42   1
   0   2 -14 1374.62   60.43   8
   0   2 -14 1263.85   60.34   1
   0  -2  14 1404.89   74.56   4
   0  -2  13  302.63   32.77   4
   0   2 -13  261.87   30.54   2
   0   2 -13  270.42   25.11   8
   0   2 -13  232.46   24.95   1
   0   2 -13  313.63   32.76   4
   0   2 -13  285.39   17.97   3
   0   2 -13  285.95   32.73   6
   0  -2  13  267.90   24.60   1
   0   2 -13  298.15   30.74   5
   0   2 -12  373.09   34.03   4
   0   2 -12  341.62   27.42   1
   0   2 -12  320.89   32.95   2
   0   2 -12  383.69   35.62   6
   0  -2  12  363.45   34.29   4
   0   2 -12  380.39   27.90   8
   0   2 -12  373.58   19.87   3
   0  -2  12  372.80   26.96   1
   0   2 -11 1591.42   46.93   3
   0   2 -11 1547.95   71.97   2
   0   2 -11 1610.41   60.41   8
   0   2 -11 1398.36   58.23   1
   0   2 -11 1625.89   72.69   4
   0  -2  11 1546.92   71.92   4
   0  -2  11 1573.31   58.26   1
   0   2 -11 1600.49   72.28   6
   0   2 -10  102.58    9.04   3
   0  -2  10   75.76   12.21   1
   0   2 -10   96.44   14.05   8
   0   2 -10   79.72   12.73   1
   0   2 -10   95.12   17.77   2
   0  -2  10   88.67   16.96   4
   0   2 -10   75.06   16.98   4
   0   2 -10   77.33   17.41   6
   0  -2   9    8.60    7.52   1
   0   2  -9    2.80    3.66   3
   0   2  -9   -0.63    6.52   1
   0   2  -9    1.86   10.38   2
   0  -2   9    8.29   12.81   4
   0   2  -9    2.75   10.13   6
   0   2  -9   12.89    8.86   8
   0   2  -9   17.71   11.10   4
   0   2  -8  253.86   11.91   3
   0   2  -8  285.79   25.52   2
   0   2  -8  312.60   20.61   8
   0   2  -8  225.09   17.52   1
   0   2  -8  270.21   24.63   6
   0   2  -8  297.85   26.10   4
   0  -2   8  225.14   17.65   8
   0  -2   8  238.55   23.68   4
   0  -2   8  250.31   17.40   1
   0  -2   7 3351.58   82.81   1
   0  -2   7 3148.56   86.98   8
   0   2  -7 3392.91  100.30   2
   0  -2   7 3356.41   98.87   4
   0   2  -7 3035.07   85.90   8
   0   2  -7 3047.96   83.02   1
   0   2  -7 3429.70  100.16   4
   0   2  -7 2864.98   96.74   6
   0  -2   6   28.01    7.20   8
   0   2  -6   45.86   11.59   4
   0   2  -6   30.83    8.60   8
   0   2  -6   35.53    7.14   1
   0   2  -6   28.01   10.94   2
   0   2  -6   40.27   11.05   6
   0  -2   6   33.93   11.09   4
   0  -2   6   40.02    6.75   1
   0  -2   5  712.45   33.80   4
   0   2  -5  711.39   35.19   4
   0   2  -5  817.54   34.69   6
   0  -2   5  714.93   33.53   2
   0   2  -5  672.40   23.73   1
   0  -2   5  709.13   23.31   1
   0   2  -5  706.90   28.89   8
   0   2  -5  749.18   35.12   2
   0  -2   5  694.60   28.30   8
   0   2  -4   14.00    8.80   6
   0   2  -4   21.22    7.17   8
   0   2  -4   22.13   10.13   4
   0  -2   4   13.63    9.06   4
   0  -2   4   17.50    9.52   2
   0  -2   4   14.96    5.61   8
   0   2  -4   20.42   11.27   2
   0  -2   3  957.38   36.62   2
   0   2  -3  986.39   37.04   4
   0  -2   3  999.63   36.66   4
   0   2  -3  906.86   33.52   6
   0   2  -3 1049.03   31.50   8
   0  -2   3  898.83   31.34   8
   0   2  -3 1010.30   37.26   2
   0   2  -212046.30  256.49   2
   0   2  -212152.00  249.96   8
   0  -2   212278.62  255.95   4
   0  -2   211659.63  249.83   8
   0   2  -212085.85  256.26   4
   0  -2   211838.19  256.17   2
   0  -2   1  504.30   20.88   4
   0  -2   1  512.05   18.64   8
   0  -2   1  509.34   21.18   2
   0  -2   1  384.42   15.17   3
   0   2   0    1.60    2.96   1
   0  -2   0   35.37    5.94   8
   0   2   0    2.31    3.87   8
   0  -2   0   44.92    6.24   3
   0  -2   0   37.36    5.18   1
   0   2   1  226.65   13.95   1
   0  -2  -1  316.10   15.54   1
   0  -2  -1  275.36   16.32   3
   0  -2  -2  558.69   26.04   3
   0  -2  -2  466.02   18.79   6
   0   2   2  613.20   21.18   6
   0   2   2  709.83   25.85   1
   0  -2  -2  656.03   25.98   1
   0  -2  -3  129.06   10.34   6
   0   2   3  114.34   11.03   6
   0   2   3   90.94   11.55   5
   0   2   3  100.36   13.35   1
   0  -2  -3  104.87   11.86   1
   0  -2  -3  106.14   11.79   3
   0  -2  -4  346.92   21.29   5
   0  -2  -4  318.02   21.98   1
   0  -2  -4  356.99   21.85   3
   0   2   4  393.24   22.84   1
   0   2   4  375.28   21.08   6
   0  -2  -4  404.55   20.85   6
   0   2   4  339.53   20.92   5
   0   2   5  360.31   23.72   6
   0   2   5  363.82   22.21   5
   0  -2  -5  368.59   23.58   5
   0   2   5  377.44   24.64   1
   0  -2  -5  383.41   23.56   3
   0  -2  -5  411.17   25.54   1
   0  -2  -5  394.33   23.17   6
   0   2   6   16.83    9.99   5
   0   2   6   13.43   11.83   1
   0  -2  -6    7.86    9.72   6
   0   2   6   10.07   11.26   6
   0  -2  -6   25.71   10.25   3
   0  -2  -6   13.38    8.95   5
   0  -2  -6   19.65   10.98   1
   0  -2  -7    1.03   10.44   6
   0   2   7   -0.25    9.67   6
   0   2   7   16.68    9.11   5
   0  -2  -7    6.19    9.97   1
   0  -2  -7   12.48    9.45   3
   0  -2  -7    5.30   10.95   5
   0   2   7   -5.82   11.71   1
   0  -2  -8   56.13   12.51   5
   0  -2  -8   58.06   13.34   3
   0  -2  -8   50.19   13.65   1
   0   2   8   43.79   12.55   6
   0   2   8   70.41   14.29   1
   0   2   8   51.58   12.77   5
   0  -2  -8   35.58   12.44   6
   0  -2  -9  610.68   37.72   1
   0  -2  -9  525.34   34.43   5
   0  -2  -9  570.21   34.37   3
   0   2   9  571.06   36.53   6
   0   2   9  516.01   33.79   5
   0   2   9  577.92   36.41   1
   0  -2  -9  626.35   37.71   6
   0  -2 -10  907.31   48.83   1
   0  -2 -10  952.38   49.69   6
   0   2  10  893.46   48.02   1
   0   2  10  810.83   44.41   5
   0  -2 -10  854.09   45.01   5
   0  -2 -10  852.78   44.09   3
   0   2  10  909.94   49.37   6
   0   2  11 1464.14   63.04   5
   0  -2 -11 1414.22   65.25   1
   0  -2 -11 1351.41   59.91   3
   0  -2 -11 1425.69   62.40   5
   0   2  11 1411.92   64.39   1
   0   2  11 1452.43   67.15   6
   0  -2 -11 1428.67   66.99   6
   0  -2 -11 1425.42   66.27   4
   0  -2 -12  754.59   47.51   1
   0   2  12  774.55   47.30   1
   0  -2 -12  693.39   45.29   4
   0  -2 -12  671.99   43.72   5
   0   2  12  776.32   45.87   5
   0  -2 -12  797.12   49.63   6
   0   2  12  774.12   48.63   6
   0  -2 -12  735.90   42.80   3
   0  -2 -13   45.50   13.43   3
   0   2  13   21.89   11.66   5
   0  -2 -13   35.18   14.40   5
   0  -2 -13   68.37   19.06   6
   0   2  13   40.06   16.90   1
   0   2  13   41.59   17.05   6
   0  -2 -13   41.69   16.03   1
   0  -2 -13   10.52   12.57   4
   0  -2 -14  639.13   46.24   5
   0  -2 -14  688.70   49.08   1
   0  -2 -14  681.38   43.84   3
   0   2  14  669.67   50.94   6
   0   2  14  646.09   47.41   1
   0  -2 -15   36.04   16.13   1
   0  -2 -15   26.62   10.94   3
   0  -2 -15   26.49   14.23   5
   0   2  15   29.13   15.11   1
   0  -2 -16    3.44   12.83   3
   0   2  16   -1.07   15.07   1
   0  -2 -16  -39.95   20.91   5
   0  -2 -17  195.85   26.29   3
   0  -2 -17  174.00   27.38   5
   0   2  17  223.43   30.62   1
   0   2  18  892.61   61.45   1
   0  -2 -18  863.43   57.63   8
   0  -2 -18  904.59   61.94   5
   0  -2 -18  849.82   54.37   3
   0   2  19  133.65   26.98   1
   0  -2 -19   91.83   21.02   3
   0  -2 -19  109.93   21.28   8
   0  -2 -20  740.97   55.86   8
   0   2  20  784.49   61.53   1
   0  -2 -20  670.81   50.54   3
   0  -2 -20  750.28   59.26   5
   0  -2 -21 1773.40   90.55   8
   0  -2 -21 1726.00   97.03   5
   0  -2 -21 1600.24   83.27   3
   0  -2 -22  976.94   71.59   5
   0  -2 -22  897.25   64.71   8
   0  -2 -22  765.60   56.72   3
   0  -2 -23  425.45   43.65   3
   0  -2 -23  468.36   47.67   8
   0  -2 -23  495.03   52.68   5
   0  -2 -24  -14.12   26.05   5
   0  -2 -24   19.08   13.72   3
   0  -2 -24    5.09   16.67   8
   0  -2 -25  133.21   29.19   5
   0  -2 -25  143.00   28.78   8
   0  -2 -26   41.98   19.96   8
   0  -2 -26  -29.64   27.33   5
   0  -2 -27  520.03   57.45   8
   0  -2 -27  703.95   69.99   5
   0   3 -25 1573.33  110.74   2
   0   3 -25 1622.97  103.86   5
   0   3 -24 2417.97  133.30   2
   0   3 -24 2298.30  124.32   5
   0   3 -23  303.84   46.76   2
   0   3 -23  279.06   34.71   8
   0   3 -23  329.01   44.91   5
   0   3 -22   27.93   19.33   5
   0   3 -22   37.02   21.91   2
   0   3 -22   10.22   12.02   8
   0   3 -21 1248.68   82.88   5
   0   3 -21 1133.90   67.10   8
   0   3 -21 1146.63   84.82   2
   0   3 -20   27.21   19.76   5
   0   3 -20   33.07   15.70   8
   0   3 -20   28.18   20.91   2
   0   3 -19 4580.01  146.64   8
   0   3 -19 4894.75  170.31   5
   0   3 -19 4516.14  176.28   2
   0   3 -18  306.59   42.34   5
   0   3 -18  396.58   36.49   8
   0  -3  18  373.77   46.50   4
   0   3 -18  309.80   30.40   1
   0   3 -18  285.71   16.95   3
   0   3 -18  437.27   48.39   2
   0  -3  17 6716.08  207.65   4
   0   3 -17 6880.79  211.60   2
   0   3 -17 6726.70  204.94   5
   0   3 -17 6934.72  181.42   8
   0   3 -16  518.24   46.32   5
   0  -3  16  576.55   49.00   4
   0   3 -16  455.51   20.72   3
   0   3 -16  489.50   37.73   8
   0   3 -16  509.21   49.24   2
   0   3 -16  524.41   36.71   1
   0  -3  15   81.07   21.85   4
   0   3 -15   65.19   14.97   1
   0   3 -15   61.86   20.78   2
   0   3 -15   59.13    7.14   3
   0   3 -15   52.56   14.91   8
   0   3 -14   92.86   21.93   2
   0   3 -14   82.87    7.77   3
   0   3 -14  122.32   17.72   8
   0  -3  14  115.41   21.81   4
   0   3 -14  108.45   17.42   1
   0   3 -13  326.96   25.70   1
   0   3 -13  349.97   28.05   8
   0   3 -13  371.81   37.10   6
   0   3 -13  430.29   39.89   2
   0   3 -13  305.62   14.09   3
   0  -3  13  305.04   34.47   4
   0   3 -1213832.93  312.95   6
   0   3 -1214666.40  289.30   8
   0   3 -1213273.95  313.59   2
   0  -3  1214761.65  313.34   4
   0   3 -1213752.00  313.94   4
   0   3 -1212544.93  276.94   1
   0   3 -11   21.67    9.93   1
   0   3 -11    3.57    8.53   8
   0   3 -11    3.68   11.51   6
   0  -3  11   16.17   13.60   4
   0   3 -11   25.73   13.53   4
   0   3 -11   28.57   15.61   2
   0   3 -1022238.11  481.56   2
   0  -3  1021250.06  479.01   4
   0   3 -1018574.73  446.51   1
   0   3 -1022491.35  480.71   6
   0  -3  1018629.28  452.42   8
   0   3 -1022321.31  459.36   8
   0   3 -1022200.72  481.46   4
   0  -3   9  572.37   30.64   8
   0   3  -9  607.04   32.28   8
   0   3  -9  607.26   41.84   2
   0   3  -9  597.42   40.15   4
   0   3  -9  642.85   40.34   6
   0  -3   9  590.63   40.00   4
   0   3  -9  571.57   27.02   1
   0   3  -8   67.34   13.60   6
   0  -3   8   55.00   14.40   4
   0   3  -8   71.62   16.17   2
   0   3  -8   72.95   14.90   4
   0  -3   8   59.73   10.41   8
   0   3  -8   64.66   11.42   8
   0   3  -8   68.86    9.13   1
   0   3  -7   63.52   13.30   6
   0   3  -7   65.19   16.01   2
   0   3  -7   56.31    7.43   1
   0  -3   7   38.82   11.17   2
   0  -3   7   52.89   12.86   4
   0   3  -7   45.28   10.40   8
   0   3  -7   58.96   12.52   4
   0  -3   7   42.06    9.24   8
   0   3  -6  431.75   26.64   6
   0   3  -6  323.24   13.74   1
   0   3  -6  392.43   28.28   2
   0   3  -6  335.53   20.93   8
   0   3  -6  326.02   26.00   4
   0  -3   6  390.33   27.47   4
   0  -3   6  390.21   27.34   2
   0  -3   6  368.86   21.94   8
   0   3  -5 3714.48  105.36   6
   0   3  -5 4304.56  114.87   2
   0  -3   5 4218.09  113.15   2
   0  -3   5 4090.40  112.47   4
   0  -3   5 3664.55  100.38   8
   0   3  -5 4262.05  102.59   8
   0   3  -5 4078.87  113.58   4
   0  -3   4  907.41   41.33   4
   0  -3   4  903.75   41.20   2
   0   3  -4 1017.12   41.88   4
   0   3  -4  801.38   35.01   6
   0  -3   4  944.23   34.48   8
   0   3  -4  978.56   41.76   2
   0   3  -4  964.79   34.67   8
   0   3  -344402.01  910.85   8
   0   3  -342878.73  920.02   4
   0   3  -342814.40  920.50   2
   0  -3   341942.40  899.99   3
   0  -3   344467.02  920.72   2
   0  -3   344320.17  910.50   8
   0  -3   344175.48  919.53   4
   0  -3   2   49.45   11.94   4
   0   3  -2   60.96   10.11   8
   0  -3   2   53.19    7.10   3
   0  -3   2   49.15    8.44   8
   0  -3   2   62.16   12.00   2
   0  -3   1  352.23   19.03   8
   0  -3   1  307.11   13.32   1
   0   3  -1  305.34   13.08   1
   0  -3   1  289.24   16.39   3
   0   3  -1  341.50   19.58   8
   0   3   0   47.23    7.90   1
   0  -3   0   38.08    6.97   1
   0  -3   0   42.14    8.75   3
   0  -3   0   48.58    9.22   8
   0  -3  -1 1840.38   56.40   3
   0   3   1 1762.52   51.46   1
   0  -3  -1 1776.67   52.19   1
   0  -3  -2 1994.22   60.27   1
   0   3   2 2081.21   60.01   1
   0  -3  -2 2089.21   50.31   6
   0   3   2 1805.44   49.71   6
   0  -3  -2 1968.76   61.34   3
   0  -3  -3 6480.39  164.55   3
   0  -3  -3 7101.32  153.70   6
   0   3   3 6421.26  153.93   6
   0   3   3 7001.00  163.59   1
   0  -3  -3 6662.75  163.89   1
   0   3   4 8353.37  195.78   6
   0  -3  -4 8573.12  203.89   3
   0  -3  -4 9080.27  206.13   1
   0  -3  -4 8318.67  195.67   6
   0   3   4 8461.85  200.52   5
   0   3   4 8610.22  204.34   1
   0   3   5  829.40   36.03   5
   0   3   5  747.89   33.68   6
   0   3   5  661.21   36.67   1
   0  -3  -5  701.81   37.57   3
   0  -3  -5  766.11   33.93   6
   0  -3  -5  807.27   38.47   1
   0   3   6   27.65   10.10   6
   0  -3  -6    8.79   10.77   1
   0  -3  -6   34.34   13.24   5
   0   3   6   12.22    9.07   5
   0  -3  -6   22.84    9.85   6
   0   3   6   18.71   12.36   1
   0  -3  -6    5.62   11.55   3
   0  -3  -7  289.15   25.67   1
   0   3   7  305.57   24.47   6
   0   3   7  289.35   23.75   5
   0  -3  -7  351.86   25.63   6
   0   3   7  297.55   26.18   1
   0  -3  -7  275.73   24.34   5
   0  -3  -7  246.31   24.41   3
   0   3   8 1569.62   59.40   5
   0   3   8 1424.38   61.81   1
   0   3   8 1515.48   60.05   6
   0  -3  -8 1357.67   57.29   5
   0  -3  -8 1515.56   60.38   6
   0  -3  -8 1421.30   63.28   1
   0  -3  -8 1392.23   59.84   3
   0   3   9  271.73   24.73   5
   0  -3  -9  290.51   25.94   6
   0   3   9  275.00   25.68   6
   0  -3  -9  273.45   27.69   1
   0   3   9  229.94   23.82   1
   0  -3  -9  272.59   25.45   3
   0  -3  -9  247.29   24.37   5
   0  -3 -10  235.52   24.34   5
   0  -3 -10  272.94   26.31   3
   0  -3 -10  231.51   26.61   1
   0  -3 -10  310.73   28.24   6
   0   3  10  292.23   26.20   5
   0   3  10  281.44   28.35   1
   0   3  10  260.56   25.73   6
   0  -3 -11   11.32   11.46   5
   0  -3 -11    5.61   12.15   6
   0   3  11   -0.20   12.89   6
   0   3  11   31.14   14.92   1
   0   3  11   -1.94   10.32   5
   0  -3 -11   16.70   11.71   1
   0  -3 -11   11.12   12.34   3
   0  -3 -12   65.85   17.64   6
   0   3  12   33.91   11.66   5
   0  -3 -12   57.04   16.34   3
   0   3  12   88.89   19.48   1
   0  -3 -12   61.05   15.91   1
   0  -3 -12   52.39   14.95   5
   0   3  12   50.28   17.79   6
   0  -3 -13  268.24   30.63   1
   0  -3 -13  291.94   29.01   3
   0  -3 -13  298.68   30.70   5
   0   3  13  282.82   32.10   1
   0  -3 -13  276.57   31.86   6
   0   3  13  338.70   35.25   6
   0   3  13  275.72   28.97   5
   0   3  14  106.76   22.95   1
   0   3  14   71.59   18.43   5
   0   3  14  142.90   25.05   6
   0  -3 -14  108.98   19.75   3
   0  -3 -14  132.16   23.90   1
   0  -3 -14  108.50   21.84   5
   0   3  15 1255.71   71.26   6
   0   3  15 1193.74   69.04   1
   0  -3 -15 1264.34   67.16   5
   0  -3 -15 1150.29   63.31   3
   0   3  16  171.43   28.64   1
   0  -3 -16  205.60   27.62   3
   0  -3 -16  180.84   28.73   5
   0  -3 -17  145.40   26.34   5
   0  -3 -17  134.55   23.62   3
   0   3  17  115.58   25.53   1
   0  -3 -18  -12.73   19.73   5
   0  -3 -18   11.08   15.34   3
   0   3  18   30.21   17.32   1
   0  -3 -19  245.86   31.37   3
   0   3  19  274.56   35.19   1
   0  -3 -19  238.83   32.91   5
   0  -3 -20   99.33   22.07   3
   0   3  20  102.60   26.90   1
   0  -3 -20  100.54   24.82   8
   0  -3 -20  102.18   24.47   5
   0  -3 -21   -7.57   18.81   5
   0  -3 -21   -7.12   21.78   8
   0   3  21   -6.00   15.71   1
   0  -3 -21   -9.35   14.57   3
   0  -3 -22  364.81   40.81   3
   0  -3 -22  459.63   46.64   8
   0  -3 -22  397.22   47.30   5
   0  -3 -23    5.93   19.06   5
   0  -3 -23   37.28   20.68   3
   0  -3 -23   -4.16   16.59   8
   0  -3 -24  280.51   42.43   5
   0  -3 -24  193.96   35.69   8
   0  -3 -24  250.22   36.07   3
   0  -3 -25   52.58   20.80   3
   0  -3 -25   48.67   18.65   8
   0  -3 -25   40.99   20.46   5
   0  -3 -26   39.63   23.38   5
   0  -3 -26   17.61   20.32   8
   0  -3 -27  -14.03   21.00   8
   0  -3 -27   26.22   23.08   5
   0   4 -25   98.84   29.49   5
   0   4 -24  -24.79   21.35   5
   0   4 -24   34.50   25.47   2
   0   4 -23   13.77   21.24   2
   0   4 -23   37.65   21.88   5
   0   4 -22 1574.33   96.90   5
   0   4 -22 1498.29   78.41   8
   0   4 -22 1396.68   98.11   2
   0   4 -21  -13.12   16.28   5
   0   4 -21    9.91   13.90   8
   0   4 -21   13.47   21.33   2
   0  -4  20  733.04   64.34   4
   0   4 -20  777.88   67.92   2
   0   4 -20  705.76   62.65   5
   0   4 -20  782.10   52.74   8
   0   4 -19    3.73   12.11   8
   0   4 -19    1.53   16.74   5
   0   4 -19   36.21   21.91   2
   0  -4  19   22.76   17.78   4
   0   4 -18 2015.82   81.55   1
   0  -4  18 2213.46  109.64   4
   0   4 -18 2220.52  111.19   2
   0   4 -18 2232.31  107.31   5
   0   4 -18 2201.73   88.96   8
   0  -4  17  471.10   48.01   4
   0   4 -17  454.48   36.69   8
   0   4 -17  436.88   33.13   1
   0   4 -17  450.48   48.01   2
   0   4 -16   20.32   12.04   1
   0   4 -16   11.21   17.45   2
   0  -4  16   15.90   17.05   4
   0   4 -16    3.09   10.37   8
   0   4 -15 1246.65   53.58   1
   0  -4  15 1180.23   72.45   4
   0   4 -15 1214.39   76.02   2
   0   4 -15 1291.64   60.17   8
   0  -4  14   32.77   18.00   4
   0   4 -14   24.29   11.46   8
   0   4 -14   48.68   12.32   1
   0   4 -14   54.44   18.86   2
   0   4 -13 1565.73   78.88   6
   0   4 -13 1485.73   55.56   1
   0   4 -13 1639.29   81.17   2
   0   4 -13 1592.10   65.58   8
   0  -4  13 1424.45   75.91   4
   0   4 -12  146.33   15.01   1
   0   4 -12  183.98   20.56   8
   0   4 -12  131.09   20.95   6
   0  -4  12  142.68   17.57   8
   0   4 -12  227.17   30.05   2
   0  -4  12  159.74   25.95   4
   0   4 -1118159.64  421.89   6
   0   4 -1117310.59  398.78   8
   0  -4  1117976.42  423.24   4
   0   4 -1116743.20  383.43   1
   0   4 -1118712.94  427.34   4
   0  -4  1117786.83  399.50   8
   0   4 -1117840.37  425.02   2
   0  -4  10 1537.01   58.62   8
   0   4 -10 1591.22   70.73   6
   0  -4  10 1714.03   73.96   4
   0   4 -10 1613.74   60.14   8
   0   4 -10 1596.80   74.69   2
   0   4 -10 1538.45   48.77   1
   0   4 -10 1620.29   73.39   4
   0   4  -9 1656.05   48.89   1
   0   4  -9 1920.39   77.61   4
   0  -4   9 1783.14   63.47   8
   0   4  -9 1851.28   77.02   2
   0  -4   9 1782.48   74.62   2
   0   4  -9 2021.63   75.90   6
   0   4  -9 1711.75   61.77   8
   0  -4   9 1885.23   75.32   4
   0   4  -8  529.18   37.08   2
   0   4  -8  569.41   37.99   4
   0   4  -8  577.69   30.11   8
   0  -4   8  522.30   28.69   8
   0   4  -8  507.58   33.59   6
   0  -4   8  539.90   37.43   4
   0  -4   8  500.15   36.16   2
   0   4  -8  416.63   17.59   1
   0  -4   7 2025.60   65.46   8
   0   4  -7 1948.28   77.27   2
   0   4  -7 2148.25   73.54   6
   0   4  -7 1954.44   65.01   8
   0   4  -7 1981.39   77.09   4
   0  -4   7 2139.82   77.50   2
   0  -4   7 2114.95   77.34   4
   0   4  -6   42.89   10.04   8
   0  -4   6   35.14   12.41   4
   0  -4   6   65.03   13.13   2
   0   4  -6   38.29   13.84   2
   0   4  -6   60.56   14.78   4
   0   4  -6   51.44   10.96   6
   0  -4   6   48.76    9.81   8
   0  -4   5  628.15   35.23   4
   0   4  -5  560.80   28.66   8
   0  -4   5  585.16   28.43   8
   0  -4   5  625.45   35.44   2
   0   4  -5  652.51   37.58   2
   0   4  -5  558.16   28.78   6
   0   4  -5  568.73   34.78   4
   0   4  -415030.00  346.27   2
   0   4  -414943.16  344.92   4
   0  -4   415366.77  332.76   8
   0  -4   415691.84  345.39   4
   0  -4   415135.48  319.31   3
   0  -4   415636.38  346.25   2
   0   4  -414958.51  333.04   8
   0   4  -3   26.08    7.12   6
   0  -4   3   21.30    7.28   8
   0  -4   3   13.12   10.49   4
   0  -4   3   25.03    6.48   3
   0   4  -3   33.65    9.95   8
   0  -4   3   18.35    9.28   2
   0  -4   2 8059.09  176.83   3
   0  -4   2 8489.76  185.18   8
   0  -4   2 8281.99  194.89   2
   0  -4   2 8070.28  193.99   4
   0   4  -2 7999.53  184.24   8
   0  -4   1 1053.18   40.02   8
   0   4  -1  988.31   31.31   1
   0   4  -1 1015.28   40.29   8
   0  -4   1  905.13   35.53   3
   0  -4   1  947.48   31.73   1
   0   4   0  632.26   26.16   1
   0  -4   0  561.44   29.24   3
   0  -4   0  653.20   30.73   8
   0  -4   0  552.39   24.87   1
   0  -4  -1  360.09   23.64   8
   0  -4  -1  345.20   23.75   3
   0   4   1  323.57   21.17   1
   0  -4  -1  294.12   19.59   1
   0  -4  -2 5492.96  134.70   1
   0   4   2 4752.13  133.20   1
   0   4   2 5054.42  116.98   6
   0  -4  -2 5879.37  137.24   3
   0  -4  -321028.88  443.48   3
   0   4   321189.60  441.35   1
   0  -4  -320885.67  425.02   6
   0  -4  -4 2338.95   76.40   1
   0  -4  -4 2331.62   78.26   3
   0  -4  -4 2413.54   66.26   6
   0   4   4 2497.55   77.72   1
   0   4   4 2240.56   65.66   6
   0  -4  -5  989.36   38.53   6
   0   4   5  922.12   37.79   6
   0   4   5  944.47   42.77   5
   0  -4  -5  800.93   43.79   3
   0  -4  -5  982.54   46.86   1
   0   4   5  917.36   45.05   1
   0   4   6    7.89    8.81   6
   0  -4  -6    5.72    7.75   6
   0  -4  -6   17.15   10.52   1
   0  -4  -6    2.67   10.60   3
   0   4   6   11.87   11.00   1
   0   4   6   -1.71    8.21   5
   0   4   7   53.28   12.70   6
   0  -4  -7   41.30   11.77   6
   0  -4  -7   65.23   15.07   3
   0   4   7   47.93   15.30   1
   0   4   7   40.62   13.23   5
   0  -4  -7   68.92   15.70   1
   0  -4  -8   95.46   17.24   3
   0   4   8   83.47   16.63   1
   0   4   8   85.42   15.03   5
   0  -4  -8   86.33   17.78   1
   0  -4  -8   90.48   14.68   6
   0   4   8   97.99   16.89   6
   0   4   9 3585.76  112.12   6
   0  -4  -9 3654.38  119.59   1
   0  -4  -9 3746.86  114.42   6
   0  -4  -9 3534.02  110.68   5
   0   4   9 3554.72  112.87   5
   0   4   9 3494.60  117.95   1
   0  -4  -9 3592.06  115.70   3
   0   4  10 8707.99  233.91   1
   0   4  10 8577.01  227.65   6
   0  -4 -10 8747.06  224.66   5
   0  -4 -10 8874.74  228.37   6
   0  -4 -10 8837.17  235.54   1
   0  -4 -10 8727.62  229.55   3
   0   4  10 8926.63  227.31   5
   0   4  1115590.46  388.62   1
   0  -4 -1115672.29  383.25   3
   0   4  1115853.24  383.63   6
   0  -4 -1115917.35  390.81   1
   0  -4 -1116525.31  385.94   6
   0  -4 -1116054.65  380.08   5
   0   4  1116609.08  383.51   5
   0  -4 -12 8142.23  220.34   6
   0   4  12 8351.39  217.68   5
   0  -4 -12 7794.98  216.86   3
   0  -4 -12 7972.38  224.64   1
   0   4  12 7689.14  221.56   1
   0   4  12 7808.41  218.62   6
   0  -4 -12 7701.14  214.11   5
   0  -4 -13  330.09   34.24   3
   0  -4 -13  355.33   35.76   5
   0   4  13  383.39   34.75   5
   0   4  13  324.18   33.12   6
   0  -4 -13  386.06   36.35   6
   0   4  13  361.16   37.32   1
   0   4  14 1164.49   67.42   1
   0  -4 -14 1152.03   63.39   3
   0   4  14 1169.45   66.90   6
   0  -4 -14 1208.79   65.34   5
   0  -4 -15   -8.64   14.26   3
   0   4  15   13.39   15.60   6
   0   4  15   10.27   17.21   1
   0  -4 -15   29.79   19.63   5
   0   4  16  392.61   43.43   1
   0  -4 -16  365.53   38.94   3
   0  -4 -16  349.50   39.43   5
   0   4  17  666.74   54.97   1
   0  -4 -17  593.35   48.10   3
   0  -4 -17  649.37   52.00   5
   0  -4 -18 4613.60  158.59   5
   0  -4 -18 4145.71  151.08   3
   0   4  18 4285.02  161.33   1
   0  -4 -19   85.77   25.69   5
   0   4  19  142.96   30.66   1
   0  -4 -19  121.53   23.41   3
   0  -4 -20  -19.11   22.63   5
   0  -4 -20   16.44   14.79   3
   0   4  20  -25.99   20.14   1
   0  -4 -21  925.88   65.63   3
   0   4  21  959.12   73.96   1
   0  -4 -21 1036.65   73.04   5
   0  -4 -22  108.76   23.59   3
   0  -4 -22  119.74   28.12   8
   0  -4 -22  130.60   31.16   5
   0  -4 -23   62.88   21.59   3
   0  -4 -23   52.88   24.59   8
   0  -4 -23   86.21   26.56   5
   0  -4 -24    6.76   19.98   5
   0  -4 -24    9.82   21.92   8
   0  -4 -24   -0.84   16.64   3
   0  -4 -25  180.57   31.73   3
   0  -4 -25  216.14   38.68   5
   0  -4 -25  160.35   34.12   8
   0  -4 -26    0.36   26.91   5
   0  -4 -26  -20.70   20.83   8
   0  -4 -27   30.15   21.91   8
   0  -4 -28  311.06   47.78   8
   0   5 -24    5.56   24.06   2
   0   5 -24   56.10   26.40   5
   0   5 -23   89.05   28.32   2
   0   5 -23   29.27   18.58   5
   0   5 -22   55.25   29.73   2
   0   5 -22   -1.89   18.98   5
   0  -5  22   19.25   19.78   4
   0   5 -21   94.73   20.78   8
   0   5 -21  107.21   29.12   5
   0   5 -21  110.30   32.43   2
   0  -5  21   69.45   26.47   4
   0   5 -20   -0.65   15.75   5
   0   5 -20   23.82   12.56   8
   0   5 -20   64.60   25.54   2
   0  -5  20   23.68   19.65   4
   0   5 -19  794.07   68.14   2
   0   5 -19  787.09   51.91   8
   0  -5  19  769.49   64.39   4
   0   5 -18  385.91   47.10   2
   0   5 -18  403.14   36.85   8
   0  -5  18  420.65   47.03   4
   0  -5  17  604.07   55.03   4
   0   5 -17  634.96   35.57   1
   0   5 -17  729.63   61.18   2
   0   5 -17  647.48   44.28   8
   0   5 -16  666.65   57.88   2
   0   5 -16  634.76   34.27   1
   0  -5  16  652.93   54.33   4
   0   5 -16  674.90   44.52   8
   0   5 -15  484.89   36.36   8
   0   5 -15  495.75   48.52   2
   0  -5  15  426.98   43.51   4
   0   5 -15  450.18   27.15   1
   0   5 -14 1331.38   50.42   1
   0   5 -14 1708.92   86.73   2
   0  -5  14 1465.76   80.78   4
   0   5 -14 1658.82   67.73   8
   0   5 -13  -25.07   20.19   2
   0   5 -13   13.59   15.81   6
   0   5 -13   24.86   11.70   8
   0  -5  13    7.34    8.57   8
   0   5 -13   12.12    6.64   1
   0  -5  13   21.15   19.49   4
   0   5 -12   28.57   16.58   2
   0  -5  12   25.31    9.27   8
   0   5 -12   33.18   13.91   6
   0  -5  12   43.36   18.18   4
   0   5 -12   33.37    6.82   1
   0   5 -12   36.40   10.73   8
   0   5 -11   15.66    9.83   8
   0   5 -11   21.23   14.48   2
   0  -5  11    3.21   14.27   4
   0   5 -11   20.65   13.41   6
   0  -5  11    5.53    8.66   8
   0   5 -11   16.89    4.67   1
   0   5 -10  702.86   49.48   4
   0   5 -10  783.44   40.11   8
   0   5 -10  835.46   49.05   6
   0   5 -10  666.60   48.32   2
   0  -5  10  758.03   48.49   4
   0  -5  10  707.85   48.10   2
   0  -5  10  705.85   38.91   8
   0   5  -9  813.63   40.01   8
   0  -5   9  742.01   38.78   8
   0   5  -9  823.50   45.88   6
   0   5  -9  799.41   50.22   4
   0  -5   9  840.01   49.81   4
   0  -5   9  803.22   49.96   2
   0   5  -9  777.44   50.42   2
   0   5  -8 1372.37   66.47   2
   0  -5   8 1398.89   65.62   2
   0   5  -8 1399.57   66.40   4
   0  -5   8 1352.31   52.98   8
   0   5  -8 1404.90   59.19   6
   0  -5   8 1361.59   65.06   4
   0   5  -8 1357.76   53.23   8
   0  -5   7 2651.79   94.81   2
   0  -5   7 2751.15   96.08   4
   0   5  -7 2495.44   80.44   8
   0   5  -7 2629.29   96.81   4
   0  -5   7 2661.37   81.12   8
   0   5  -7 2678.18   88.10   6
   0   5  -7 2497.14   95.12   2
   0  -5   6  186.74   17.82   8
   0  -5   6  241.51   24.23   2
   0   5  -6  221.13   24.41   4
   0   5  -6  210.45   18.96   8
   0  -5   6  197.17    9.57   3
   0   5  -6  194.77   17.86   6
   0   5  -6  150.66   23.53   2
   0  -5   6  208.45   22.73   4
   0   5  -5  496.41   27.41   6
   0   5  -5  490.26   28.61   8
   0  -5   5  521.40   20.33   3
   0   5  -5  515.95   36.82   2
   0  -5   5  506.50   34.28   4
   0  -5   5  507.54   35.11   2
   0  -5   5  477.22   28.06   8
   0   5  -5  552.70   36.62   4
   0   5  -4   15.74    7.31   6
   0   5  -4   13.48    9.04   8
   0  -5   4   10.67   12.29   4
   0  -5   4    3.63   11.31   2
   0  -5   4    5.49    4.87   3
   0  -5   4   10.02    8.59   8
   0   5  -3  554.00   29.75   8
   0  -5   3  538.40   35.49   2
   0  -5   3  504.99   35.04   4
   0  -5   3  563.12   24.84   3
   0  -5   3  557.38   30.20   8
   0   5  -3  451.66   22.38   6
   0  -5   2   19.41    5.52   1
   0  -5   2   50.64   14.94   2
   0  -5   2   32.62   14.50   4
   0   5  -2   17.17    5.34   6
   0  -5   2   14.50    8.50   3
   0   5  -2   14.12    8.87   8
   0  -5   2   23.29   10.17   8
   0  -5   1 1321.84   49.93   3
   0  -5   1 1413.73   45.58   1
   0   5  -1 1447.76   44.70   1
   0  -5   0 1949.74   66.30   3
   0   5   0 1989.59   59.31   1
   0  -5   0 2064.74   67.90   8
   0  -5   0 1788.32   58.16   1
   0   5   1  469.44   27.08   1
   0  -5  -1  464.87   26.26   1
   0  -5  -1  464.61   30.10   3
   0  -5  -1  515.83   30.54   8
   0  -5  -2  620.48   34.57   3
   0   5   2  657.05   32.56   1
   0   5   2  584.92   20.98   6
   0  -5  -2  631.80   35.78   8
   0  -5  -2  684.93   33.77   1
   0   5   3   -2.91    8.93   1
   0  -5  -3   26.79   10.95   3
   0   5   3   14.20    5.69   6
   0  -5  -3   22.35    6.89   6
   0  -5  -3   13.32    9.73   1
   0   5   4   72.83    9.75   6
   0  -5  -4   43.38   13.20   3
   0  -5  -4   57.44   15.10   1
   0  -5  -4   78.93   10.02   6
   0   5   4   83.88   15.07   1
   0  -5  -5  -14.34    8.60   6
   0  -5  -5   12.83   11.54   1
   0   5   5    1.31    7.25   6
   0   5   5   10.24   10.75   1
   0  -5  -5   -7.58   11.11   3
   0  -5  -6  344.40   29.26   1
   0   5   6  316.43   27.45   1
   0   5   6  284.21   26.45   5
   0  -5  -6  303.87   21.78   6
   0  -5  -6  252.65   26.84   3
   0   5   6  267.18   21.62   6
   0   5   7    7.24    8.38   6
   0  -5  -7   17.39   10.07   6
   0  -5  -7   17.43   11.19   1
   0   5   7   29.60   11.93   5
   0  -5  -7    3.70   10.57   3
   0   5   7    4.54   12.96   1
   0  -5  -8  560.71   41.65   1
   0   5   8  682.76   42.75   1
   0   5   8  576.27   38.96   5
   0  -5  -8  573.26   41.61   3
   0  -5  -8  669.86   37.32   6
   0   5   8  627.80   36.77   6
   0   5   9  370.94   34.56   1
   0  -5  -9  470.22   33.27   6
   0   5   9  377.81   30.74   6
   0   5   9  397.50   33.30   5
   0  -5  -9  389.82   35.17   3
   0  -5  -9  431.17   37.38   1
   0  -5 -10 7584.34  218.65   3
   0   5  10 7632.90  210.33   6
   0  -5 -10 8522.93  224.82   1
   0   5  10 7895.85  214.57   5
   0  -5 -10 8440.87  214.17   6
   0   5  10 7935.43  221.39   1
   0   5  1116556.91  397.23   5
   0  -5 -1116745.93  409.05   1
   0  -5 -1116774.57  397.13   6
   0   5  1116641.48  404.88   1
   0   5  1116839.24  395.80   6
   0  -5 -1115853.47  401.21   3
   0  -5 -12 4865.27  150.19   5
   0   5  12 4713.12  151.05   6
   0   5  12 5118.83  154.35   5
   0  -5 -12 4755.04  151.48   6
   0  -5 -12 4526.90  152.45   3
   0   5  12 4878.15  158.54   1
   0  -5 -13 5959.73  180.05   6
   0   5  13 6189.81  180.04   5
   0  -5 -13 5759.18  175.76   5
   0  -5 -13 5655.28  179.49   3
   0   5  13 5806.44  178.59   6
   0   5  13 5719.36  183.92   1
   0   5  14   12.60   15.37   6
   0  -5 -14   59.91   20.97   5
   0  -5 -14   15.98   14.03   3
   0   5  14   25.23   15.74   1
   0  -5 -15  273.01   33.50   5
   0  -5 -15  207.41   29.47   3
   0   5  15  183.59   30.96   1
   0   5  15  222.16   31.41   6
   0   5  16   10.66   20.20   1
   0  -5 -16    5.14   15.83   3
   0   5  1710463.59  303.95   1
   0  -5 -1710320.04  295.45   3
   0   5  18 5210.50  189.12   1
   0  -5 -18 5365.83  182.50   3
   0  -5 -19 2198.83  105.63   5
   0  -5 -19 1892.03   97.80   3
   0   5  19 1959.63  104.20   1
   0   5  20  138.18   29.61   1
   0  -5 -20  173.60   32.12   5
   0  -5 -20  130.83   27.12   3
   0  -5 -21   68.92   22.95   3
   0   5  21   56.38   25.56   1
   0  -5 -21  111.28   28.14   5
   0  -5 -22  142.68   32.45   5
   0  -5 -22  176.45   32.49   3
   0  -5 -23   23.40   25.43   5
   0  -5 -23   37.66   20.98   3
   0  -5 -24 3385.67  152.64   8
   0  -5 -24 3268.15  149.61   3
   0  -5 -25  477.83   54.89   8
   0  -5 -25  602.74   63.56   5
   0  -5 -26 1532.44   99.21   3
   0  -5 -26 1636.12  104.98   8
   0  -5 -27   31.32   23.75   8
   0  -5 -28  150.11   38.03   8
   0   6 -23   40.35   26.35   2
   0   6 -23  -21.45   25.03   5
   0  -6  23    4.07   19.99   4
   0   6 -22 3078.83  157.58   2
   0   6 -22 3175.71  150.59   5
   0  -6  22 2956.65  148.33   4
   0  -6  21   52.12   27.30   4
   0   6 -21   71.93   25.67   5
   0   6 -21   52.27   28.21   2
   0  -6  20 2090.95  117.29   4
   0   6 -20 2219.59  124.54   2
   0   6 -20 2345.51   99.07   8
   0   6 -19    2.54   15.03   8
   0   6 -19   -2.03   22.52   2
   0  -6  19   12.22   19.04   4
   0  -6  18  398.19   47.65   4
   0   6 -18  303.48   43.54   2
   0   6 -18  349.97   34.41   8
   0  -6  17  119.98   28.26   4
   0   6 -17  193.37   33.09   2
   0   6 -17  158.56   20.97   8
   0   6 -16   68.76   15.51   8
   0   6 -16   81.04   26.15   2
   0  -6  16   36.27   17.26   4
   0   6 -15 1278.55   60.24   8
   0  -6  15 1249.87   74.94   4
   0   6 -15 1121.08   75.13   2
   0  -6  15 1102.65   55.50   8
   0  -6  14  145.79   20.26   8
   0  -6  14  179.92   29.00   4
   0   6 -14  101.32    7.63   1
   0   6 -14  164.57   32.15   2
   0   6 -14  155.57   21.26   8
   0   6 -13   87.66   16.03   8
   0  -6  13  129.33   18.57   8
   0  -6  13  125.79   24.93   4
   0   6 -13  110.61   24.82   2
   0   6 -12   72.77   16.14   8
   0   6 -12   62.39   17.40   6
   0  -6  12   61.30   13.24   8
   0  -6  12   80.21   20.00   4
   0   6 -12   93.26   22.87   2
   0   6 -11 2949.54  107.10   6
   0  -6  11 2796.76  111.33   4
   0  -6  11 2782.85   94.28   8
   0   6 -11 2808.19   94.84   8
   0   6 -11 2899.89  116.02   2
   0   6 -10  317.53   26.81   8
   0   6 -10  293.18   34.74   2
   0  -6  10  292.47   32.13   4
   0  -6  10  292.29   25.39   8
   0   6 -10  310.59   30.18   6
   0  -6   9   68.10   13.59   8
   0   6  -9   76.84   21.83   2
   0   6  -9   59.17   13.60   8
   0  -6   9   98.53   19.39   4
   0  -6   9   86.46   18.36   2
   0   6  -9   59.40   19.91   4
   0   6  -9  102.11   17.67   6
   0   6  -8  138.86   19.21   6
   0   6  -8  156.96   25.87   2
   0   6  -8  119.99   22.36   4
   0  -6   8  175.33   18.54   8
   0   6  -8  164.70   19.79   8
   0  -6   8  134.66   23.35   4
   0  -6   8  154.74   24.31   2
   0   6  -7  304.05   24.78   8
   0   6  -7  321.93   33.21   2
   0  -6   7  314.63   30.55   4
   0  -6   7  273.48   11.77   3
   0   6  -7  319.75   31.80   4
   0   6  -7  326.92   25.69   6
   0  -6   7  268.75   23.19   8
   0  -6   7  302.82   30.59   2
   0   6  -6   11.64    9.92   8
   0  -6   6   -0.57    7.84   8
   0   6  -6   18.16    8.76   6
   0  -6   6    2.16    3.78   3
   0  -6   6   20.34   15.80   4
   0  -6   6   29.30   13.94   2
   0   6  -5  184.68   17.77   6
   0  -6   5  248.95   26.24   4
   0  -6   5  203.03   23.45   2
   0   6  -5  213.47   20.60   8
   0  -6   5  252.52   21.71   8
   0  -6   5  239.85   15.47   3
   0   6  -4 3910.73  118.97   8
   0  -6   4 4506.74  109.74   3
   0  -6   4 4436.45  121.32   8
   0  -6   4 4542.84  134.20   4
   0   6  -4 3957.04  108.78   6
   0  -6   4 4379.94  133.29   2
   0   6  -3  644.94   36.50   8
   0  -6   3  654.59   31.71   3
   0  -6   3  604.81   23.07   1
   0  -6   3  728.51   44.63   4
   0  -6   3  688.89   37.16   8
   0   6  -3  642.40   26.55   6
   0  -6   3  666.80   43.25   2
   0   6  -2  853.06   29.36   6
   0   6  -2  913.25   44.14   8
   0  -6   2  857.65   32.18   1
   0  -6   2  933.16   44.36   8
   0  -6   2  881.81   39.43   3
   0  -6   2  976.17   52.23   2
   0  -6   2  950.66   51.79   4
   0  -6   1  210.33   20.41   3
   0  -6   1  282.87   24.06   8
   0  -6   1  250.02   18.18   1
   0   6  -1  217.79   16.09   1
   0   6   0   25.05    8.59   1
   0  -6   0   27.00    8.56   1
   0  -6   0   15.68   11.81   8
   0  -6   0   13.77    9.44   3
   0  -6  -1   35.56    9.54   1
   0  -6  -1   25.54   11.42   3
   0   6   1   32.12    9.99   1
   0  -6  -1   28.20   10.02   8
   0   6   2   38.85   11.46   1
   0  -6  -2   53.35   12.52   8
   0  -6  -2   23.38   11.12   3
   0   6   2   35.33    5.13   6
   0  -6  -2   24.38   10.06   1
   0  -6  -3   98.45   17.08   8
   0  -6  -3   58.82   13.45   1
   0   6   3   68.86    7.87   6
   0  -6  -3   94.84   17.91   3
   0   6   3   58.50   14.67   1
   0  -6  -4  228.02   15.34   6
   0   6   4  203.64   23.07   1
   0  -6  -4  191.90   22.09   1
   0  -6  -4  198.25   25.01   3
   0   6   4  184.08   13.85   6
   0   6   5 1312.70   46.92   6
   0  -6  -5 1270.62   59.98   1
   0   6   5 1462.63   62.23   1
   0  -6  -5 1447.51   47.96   6
   0  -6  -5 1260.69   65.13   3
   0  -6  -6    4.98    7.24   6
   0   6   6    8.43   10.50   1
   0   6   6    6.27    7.44   6
   0  -6  -6    2.12    9.84   1
   0  -6  -6    1.81   10.69   3
   0   6   7  366.02   26.04   6
   0  -6  -7  415.25   27.01   6
   0  -6  -7  416.37   34.52   3
   0   6   7  454.39   33.98   5
   0   6   7  442.61   35.46   1
   0  -6  -7  392.95   34.09   1
   0  -6  -8  222.51   21.37   6
   0   6   8  217.80   21.88   6
   0   6   8  263.94   27.23   5
   0  -6  -8  228.97   27.54   1
   0   6   8  228.43   27.71   1
   0  -6  -8  182.29   25.90   3
   0   6   9  305.04   26.54   6
   0  -6  -9  308.73   32.69   3
   0   6   9  300.48   32.60   1
   0  -6  -9  311.77   34.07   1
   0  -6  -9  344.23   28.08   6
   0   6   9  341.24   30.66   5
   0  -6 -10  181.80   26.27   3
   0   6  10  123.28   19.81   6
   0  -6 -10  164.33   25.45   1
   0   6  10  119.83   21.69   5
   0   6  10  170.02   27.18   1
   0  -6 -10  169.64   22.15   6
   0  -6 -11  210.99   24.92   6
   0   6  11  252.51   32.19   1
   0  -6 -11  180.88   26.36   3
   0   6  11  168.37   25.40   5
   0   6  11  174.11   23.48   6
   0  -6 -12 1493.12   71.02   6
   0   6  12 1338.33   75.21   1
   0  -6 -12 1519.64   76.13   3
   0   6  12 1395.36   68.18   6
   0   6  13   13.55   16.26   1
   0  -6 -13   31.59   16.91   6
   0  -6 -13   27.96   17.20   3
   0   6  13   -4.48   14.03   6
   0  -6 -14  895.28   59.49   3
   0   6  14  869.01   63.37   1
   0   6  14  856.35   56.18   6
   0  -6 -15  213.92   31.81   3
   0   6  15  201.17   32.88   1
   0   6  16    3.74   17.70   1
   0  -6 -16   11.60   20.34   3
   0  -6 -17  188.25   32.03   3
   0   6  17  283.87   40.12   1
   0   6  18 1348.69   86.52   1
   0  -6 -18 1444.87   84.08   3
   0  -6 -18 1539.43   85.59   5
   0  -6 -19  229.38   37.69   5
   0   6  19  247.24   39.12   1
   0  -6 -19  231.90   34.45   3
   0  -6 -20  -20.94   23.40   3
   0  -6 -20   34.63   21.30   5
   0   6  20   21.04   17.02   1
   0  -6 -21  536.73   53.19   3
   0   6  21  607.89   62.35   1
   0  -6 -22   -9.21   20.60   3
   0  -6 -22   18.71   25.01   5
   0  -6 -23  262.03   41.95   5
   0  -6 -23  199.30   34.27   3
   0  -6 -24   89.67   30.09   3
   0  -6 -24  177.33   38.48   5
   0  -6 -25 2261.94  125.68   5
   0  -6 -25 1945.31  113.46   3
   0  -6 -25 2125.45  118.97   8
   0  -6 -26  424.18   53.43   8
   0  -6 -26  318.69   47.90   3
   0  -6 -26  454.30   60.62   5
   0  -6 -27   22.59   23.01   3
   0  -6 -27   11.98   20.44   8
   0   7 -23 1204.02   92.68   5
   0   7 -22   38.81   28.51   2
   0   7 -22   16.35   20.66   5
   0  -7  22   26.52   22.79   4
   0   7 -21 5532.69  222.25   2
   0  -7  21 5539.60  214.13   4
   0   7 -20  444.51   57.47   2
   0  -7  20  297.20   44.45   4
   0   7 -19   -6.68   19.06   2
   0   7 -19   11.61   12.07   8
   0  -7  19   15.64   19.09   4
   0   7 -18  591.73   61.66   2
   0  -7  18  610.18   59.25   4
   0   7 -18  539.03   43.02   8
   0   7 -17   -2.75   14.25   8
   0  -7  17    6.23   18.55   4
   0   7 -16 1565.74   72.50   8
   0   7 -16 1668.93   98.43   2
   0  -7  16 1391.50   67.69   8
   0  -7  16 1429.06   88.66   4
   0   7 -15 1144.00   78.68   2
   0  -7  15 1024.15   56.24   8
   0  -7  15 1135.11   74.43   4
   0   7 -15 1166.08   60.65   8
   0  -7  1410683.92  274.39   8
   0  -7  1410878.39  305.62   4
   0   7 -1410800.02  275.44   8
   0   7 -1410927.65  313.06   2
   0   7 -13    9.43   11.84   8
   0   7 -13   41.27   19.39   2
   0  -7  13   25.24   10.63   8
   0   7 -12   -1.23   14.79   6
   0  -7  12    2.64   14.47   4
   0   7 -12   24.21   20.09   2
   0  -7  12   -2.10    9.36   8
   0   7 -12   -1.82   10.46   8
   0  -7  11  300.09   37.02   4
   0   7 -11  306.82   28.09   8
   0   7 -11  268.15   35.60   2
   0   7 -11  344.62   32.26   6
   0  -7  11  298.28   27.14   8
   0   7 -10  756.91   57.19   2
   0   7 -10  711.95   42.08   8
   0  -7  10  647.20   50.13   4
   0   7 -10  754.27   47.76   6
   0  -7  10  677.37   42.07   8
   0  -7   9  686.30   50.47   4
   0   7  -9  745.77   55.88   2
   0  -7   9  700.44   40.79   8
   0   7  -9  705.89   44.90   6
   0   7  -9  725.57   42.10   8
   0  -7   8 1832.49   85.33   4
   0   7  -8 1786.84   70.49   8
   0   7  -8 1950.96   73.16   6
   0  -7   8 1842.62   70.56   8
   0  -7   7 8702.11  196.17   3
   0  -7   7 9158.72  243.60   4
   0  -7   7 9209.04  244.10   2
   0   7  -7 8591.07  222.46   8
   0   7  -7 9294.23  221.73   6
   0  -7   7 8699.84  222.53   8
   0  -7   6  856.71   44.06   8
   0  -7   6  851.66   53.04   2
   0   7  -6  766.92   42.85   8
   0   7  -6  766.77   38.69   6
   0  -7   6  814.76   51.53   4
   0  -7   6  862.08   32.58   3
   0  -7   5   16.55    9.51   8
   0  -7   5   33.69   11.49   2
   0  -7   5   32.96   15.42   4
   0   7  -5   43.48    9.57   6
   0  -7   5   59.15    9.76   3
   0   7  -5   33.28   12.42   8
   0   7  -4   32.58    7.63   6
   0  -7   4   17.02   12.00   2
   0  -7   4   41.15   11.65   8
   0  -7   4   36.49    9.89   3
   0  -7   4   14.65   13.59   4
   0   7  -4   38.12   13.45   8
   0  -7   3 1599.67   72.43   4
   0   7  -3 1404.62   61.13   8
   0  -7   3 1466.49   70.45   2
   0   7  -3 1378.26   44.95   6
   0  -7   3 1480.82   61.91   8
   0  -7   3 1495.61   54.31   3
   0  -7   3 1400.47   43.98   1
   0  -7   2  573.20   43.29   4
   0  -7   2  617.23   34.34   3
   0  -7   2  616.57   44.69   2
   0  -7   2  621.55   38.07   8
   0  -7   2  593.07   27.50   1
   0   7  -2  550.86   22.02   6
   0  -7   1 6205.31  160.23   3
   0  -7   1 6018.81  165.46   8
   0  -7   1 5786.88  149.01   1
   0  -7   0 6626.33  183.70   8
   0  -7   0 7357.90  184.04   3
   0   7   0 6941.51  171.76   1
   0  -7   0 6840.92  173.47   1
   0  -7  -1 2633.69   91.92   8
   0  -7  -1 2616.92   84.87   1
   0   7   1 2556.06   82.22   1
   0  -7  -1 2687.31   91.32   3
   0  -7  -2  609.63   39.02   8
   0  -7  -2  522.61   36.29   3
   0   7   2  461.25   18.05   6
   0  -7  -2  561.24   36.55   1
   0   7   2  605.51   35.48   1
   0   7   3   29.99   13.05   1
   0  -7  -3   26.02   11.75   8
   0  -7  -3   28.69   13.44   3
   0   7   3   34.37    6.10   6
   0  -7  -3   33.84   14.51   1
   0  -7  -4 2924.83   97.93   1
   0  -7  -4 2808.45   98.60   8
   0   7   4 2459.82   71.04   6
   0   7   4 2676.36   93.37   1
   0  -7  -4 2912.39   99.85   3
   0   7   5   96.28   16.25   1
   0   7   5   73.23   10.64   6
   0  -7  -5  118.63   20.47   3
   0  -7  -5   84.93   17.88   1
   0   7   6 2259.53   73.73   6
   0   7   6 2536.98   93.98   1
   0  -7  -6 2185.79   90.54   1
   0  -7  -6 2639.84   75.91   6
   0  -7  -6 2704.80   99.28   3
   0   7   7 2166.46   86.24   1
   0   7   7 1917.06   81.30   5
   0  -7  -7 1790.07   82.02   1
   0  -7  -7 1993.93   87.62   3
   0   7   7 1942.26   68.06   6
   0  -7  -7 2170.68   69.88   6
   0  -7  -8  692.59   49.91   1
   0   7   8  780.65   49.32   5
   0   7   8  676.21   38.49   6
   0   7   8  747.83   50.02   1
   0  -7  -8  717.00   39.08   6
   0  -7  -8  788.12   51.56   3
   0  -7  -9   40.33   17.16   1
   0  -7  -9   42.85   13.05   6
   0   7   9   29.78   16.45   1
   0   7   9   39.60   13.18   6
   0  -7  -9   61.31   18.69   3
   0   7   9   47.72   16.54   5
   0   7  10  473.07   35.81   6
   0  -7 -10  511.24   36.19   6
   0   7  10  501.31   44.53   1
   0  -7 -10  527.30   45.01   3
   0   7  10  546.61   43.15   5
   0   7  11 2538.78  107.55   1
   0  -7 -11 2598.03  106.74   3
   0  -7 -11 2630.15   96.35   6
   0   7  11 2316.48   92.39   6
   0  -7 -12   31.55   17.23   3
   0   7  12   11.12   14.09   1
   0   7  12   39.88   12.94   6
   0  -7 -12   -4.81   18.22   6
   0  -7 -13  362.00   35.14   6
   0  -7 -13  370.95   40.46   3
   0   7  13  329.33   38.76   1
   0   7  13  335.62   34.26   6
   0  -7 -14  124.29   27.57   3
   0   7  14   72.89   24.81   1
   0   7  14  102.45   21.66   6
   0  -7 -15   58.41   21.81   3
   0   7  15   53.96   20.47   1
   0   7  16  135.07   28.46   1
   0  -7 -16  119.37   27.66   3
   0  -7 -17  470.45   48.20   3
   0   7  17  429.17   48.23   1
   0   7  18  875.49   69.31   1
   0  -7 -18  834.39   64.93   3
   0  -7 -19   98.79   25.43   3
   0   7  19  137.17   30.29   1
   0  -7 -20  362.24   45.12   3
   0   7  20  289.78   43.06   1
   0  -7 -21   -9.94   17.18   3
   0   7  21   49.55   27.82   1
   0  -7 -22  322.62   43.39   3
   0  -7 -23   76.02   25.06   3
   0  -7 -24  121.34   30.90   3
   0  -7 -25  117.38   35.13   3
   0  -7 -26   42.37   22.22   3
   0  -7 -27  166.32   38.76   3
   0  -8  21  -12.63   23.57   4
   0   8 -21  -12.60   22.77   2
   0  -8  20   23.36   18.63   4
   0   8 -20   -4.29   23.88   2
   0  -8  19  383.85   51.12   4
   0   8 -19  373.40   51.38   2
   0  -8  18  741.35   67.92   4
   0   8 -18  852.75   76.17   2
   0   8 -17  728.62   50.41   8
   0   8 -17  692.41   66.65   2
   0  -8  17  615.55   58.55   4
   0   8 -16   77.76   26.96   2
   0  -8  16   44.68   20.80   4
   0   8 -16   13.64   14.26   8
   0   8 -15 1094.44   60.36   8
   0   8 -15 1134.86   81.59   2
   0  -8  15 1084.98   76.33   4
   0  -8  15 1138.91   60.40   8
   0  -8  14   88.45   24.46   4
   0   8 -14  118.40   32.12   2
   0   8 -14  121.70   22.07   8
   0  -8  14   93.03   19.87   8
   0  -8  13  733.37   58.97   4
   0   8 -13  755.18   63.07   2
   0   8 -13  824.28   49.21   8
   0  -8  13  696.92   45.95   8
   0   8 -12  283.69   39.96   2
   0   8 -12  223.66   27.92   6
   0  -8  12  231.66   26.69   8
   0   8 -12  247.60   26.98   8
   0  -8  12  197.79   31.30   4
   0   8 -11 1313.97   80.59   2
   0  -8  11 1135.23   72.17   4
   0   8 -11 1253.96   61.30   8
   0  -8  11 1197.05   59.51   8
   0   8 -11 1289.20   67.76   6
   0   8 -10 1497.27   69.36   6
   0   8 -10 1381.58   64.49   8
   0  -8  10 1386.43   77.69   4
   0  -8  10 1401.48   63.57   8
   0  -8   9  248.10   33.22   4
   0   8  -9  226.74   25.76   8
   0  -8   9  233.68   25.12   8
   0   8  -9  273.08   26.97   6
   0  -8   8 2501.14  102.92   4
   0   8  -8 2576.33   86.20   6
   0   8  -8 2378.36   86.76   8
   0  -8   8 2398.20   86.60   8
   0  -8   8 2142.46   58.62   3
   0  -8   7  823.92   32.16   3
   0   8  -7  871.00   48.14   8
   0  -8   7  832.45   46.96   8
   0   8  -7  847.44   42.78   6
   0  -8   7  820.26   55.90   4
   0  -8   6 5326.08  130.59   3
   0   8  -6 5199.41  137.95   6
   0   8  -6 4936.23  149.23   8
   0  -8   6 5043.78  148.48   8
   0  -8   6 4828.87  163.56   4
   0  -8   5  146.52   16.69   3
   0  -8   5  140.93   24.41   4
   0   8  -5  138.17   14.63   6
   0   8  -5  158.11   21.78   8
   0  -8   5  131.26   19.06   8
   0  -8   4 2373.33   99.97   2
   0   8  -4 2438.82   68.43   6
   0  -8   4 2073.26   59.72   1
   0  -8   4 2438.54   76.54   3
   0  -8   4 2295.30   97.54   4
   0   8  -4 2446.34   88.70   8
   0  -8   4 2285.20   85.42   8
   0  -8   3   28.66   14.60   2
   0  -8   3   18.17   16.11   4
   0   8  -3   42.20    7.23   6
   0  -8   3   21.68   10.84   8
   0  -8   3   35.78    7.68   1
   0  -8   3   34.67   10.51   3
   0  -8   2 1557.67   69.70   8
   0  -8   2 1770.01   66.56   3
   0  -8   2 1712.67   80.30   2
   0  -8   2 1735.91   80.51   4
   0  -8   2 1607.85   55.80   1
   0  -8   1 4789.63  147.95   8
   0  -8   1 4889.34  132.47   1
   0  -8   0 9510.40  250.59   8
   0  -8   0 9827.65  245.72   3
   0  -8   0 9829.55  237.23   1
   0  -8  -1 8684.74  234.85   8
   0   8   1 8988.67  221.40   1
   0  -8  -1 9403.71  234.56   3
   0  -8  -1 8853.00  224.86   1
   0  -8  -2   75.15   15.37   8
   0  -8  -2   54.47   16.67   3
   0  -8  -2   83.15   15.20   1
   0   8   2   86.73   15.23   1
   0   8   3  195.58   23.35   1
   0  -8  -3  222.21   25.52   1
   0  -8  -3  209.93   27.48   3
   0  -8  -3  226.14   26.50   8
   0   8   3  185.62   11.47   6
   0  -8  -4  111.28   21.31   3
   0   8   4   93.93   17.71   1
   0  -8  -4   89.36   18.16   8
   0  -8  -4  103.45   19.00   1
   0   8   4   92.26    9.95   6
   0   8   5 1058.89   39.80   6
   0  -8  -5 1194.00   63.48   3
   0   8   5 1080.04   58.15   1
   0  -8  -5 1166.08   62.44   1
   0  -8  -5 1166.95   63.98   8
   0  -8  -6 1935.06   84.14   3
   0  -8  -6 1700.78   78.90   1
   0   8   6 1904.11   80.14   1
   0   8   6 1693.88   58.91   6
   0  -8  -7 9004.86  252.71   1
   0   8   7 9139.98  224.26   6
   0   8   7 9863.91  255.49   1
   0  -8  -7 9053.80  224.14   6
   0   8   8 6488.53  176.03   6
   0  -8  -8 6508.13  201.83   1
   0  -8  -8 7021.02  177.10   6
   0  -8  -8 6886.23  207.61   3
   0  -8  -9  442.43   32.45   6
   0  -8  -9  450.89   42.68   3
   0   8   9  391.19   30.52   6
   0   8   9  492.02   41.80   1
   0   8  10  116.70   24.27   1
   0   8  10   78.58   15.88   6
   0  -8 -10  103.84   25.11   3
   0  -8 -10   93.25   17.37   6
   0  -8 -11  308.59   36.24   3
   0   8  11  233.93   34.07   1
   0  -8 -11  215.80   25.65   6
   0   8  11  259.54   27.68   6
   0   8  12   17.49   14.52   6
   0   8  12   14.70   16.80   1
   0  -8 -12    4.97   15.04   6
   0  -8 -12   14.22   14.62   3
   0  -8 -13  115.41   28.17   3
   0  -8 -13   96.19   19.78   6
   0   8  13  124.54   29.15   1
   0  -8 -14 9800.40  284.70   3
   0   8  14 9545.49  282.96   1
   0  -8 -15 1659.09   91.78   3
   0   8  15 1666.35   93.88   1
   0  -8 -16  658.26   58.52   3
   0   8  16  613.47   57.96   1
   0  -8 -17  169.59   30.64   3
   0   8  17  160.45   33.56   1
   0  -8 -18  204.54   34.35   3
   0   8  18  260.09   40.04   1
   0   8  19  -15.04   20.25   1
   0  -8 -19    4.65   20.63   3
   0  -8 -20  135.35   32.16   3
   0   8  20  148.42   36.51   1
   0  -8 -21 2721.46  135.25   3
   0  -8 -22   -9.74   17.88   3
   0  -8 -23   19.63   19.70   3
   0  -8 -24   61.26   27.60   3
   0  -8 -25  488.15   59.73   3
   0   9 -20   21.73   23.66   2
   0  -9  20   56.43   29.24   4
   0   9 -19   43.79   28.25   2
   0  -9  19    8.03   19.04   4
   0   9 -18   49.81   26.76   2
   0  -9  18  -12.92   18.09   4
   0   9 -17   -5.76   22.42   2
   0  -9  17    0.27   21.31   4
   0   9 -16  666.43   48.48   8
   0   9 -16  780.63   72.44   2
   0  -9  16  679.90   64.47   4
   0   9 -15  138.34   36.07   2
   0   9 -15  124.37   22.93   8
   0  -9  15   94.71   26.33   4
   0   9 -14  620.64   45.07   8
   0   9 -14  581.75   59.79   2
   0  -9  14  532.97   53.83   4
   0  -9  13  100.47   25.63   4
   0   9 -13   80.25   16.94   8
   0  -9  13   78.43   15.99   8
   0   9 -12   -8.52   13.43   6
   0  -9  12   -7.79   11.88   8
   0  -9  12   20.31   16.89   4
   0   9 -12    6.32   11.62   8
   0   9 -11  510.92   39.17   8
   0  -9  11  492.33   38.96   8
   0   9 -11  563.33   42.10   6
   0  -9  11  567.54   51.32   4
   0  -9  10  761.66   59.23   4
   0   9 -10  771.24   48.82   6
   0  -9  10  758.53   46.98   8
   0   9 -10  784.52   48.72   8
   0  -9   9 3175.08  103.60   8
   0   9  -9 3138.44  104.44   8
   0   9  -9 3272.72  101.71   6
   0  -9   9 3153.54  122.85   4
   0   9  -8  465.91   37.86   8
   0  -9   8  457.92   22.03   3
   0  -9   8  546.33   39.12   8
   0   9  -8  536.51   34.73   6
   0  -9   8  439.64   44.71   4
   0  -9   7  789.80   56.92   4
   0  -9   7  747.50   47.02   8
   0  -9   7  775.87   33.72   3
   0   9  -7  796.60   40.89   6
   0   9  -7  735.65   47.67   8
   0   9  -6    9.33   13.22   8
   0  -9   6    4.41    7.81   3
   0   9  -6   -6.32    8.36   6
   0  -9   6    7.30   10.68   8
   0  -9   6    6.67   16.59   4
   0   9  -5  880.77   37.20   6
   0  -9   5  769.95   56.65   4
   0  -9   5  886.75   41.71   3
   0   9  -5  760.73   49.44   8
   0  -9   5  877.02   50.87   8
   0  -9   4  185.11   13.58   1
   0  -9   4  190.80   19.54   3
   0  -9   4  163.20   23.27   8
   0   9  -4  198.06   15.12   6
   0  -9   4  179.94   29.36   4
   0  -9   3 1213.05   44.18   1
   0  -9   3 1380.29   75.80   4
   0  -9   3 1285.39   55.39   3
   0   9  -3 1183.19   38.20   6
   0  -9   3 1256.95   63.52   8
   0  -9   2    8.60    7.31   1
   0  -9   2    3.01   10.60   8
   0  -9   2   13.32    9.26   3
   0  -9   2   -0.86   16.43   4
   0  -9   1 1614.17   69.30   3
   0  -9   1 1516.45   59.09   1
   0  -9   1 1496.76   70.89   8
   0  -9   0 8595.18  221.35   3
   0  -9   0 8392.91  210.22   1
   0  -9  -1  561.98   40.38   3
   0  -9  -1  562.45   37.69   1
   0  -9  -1  533.25   41.77   8
   0  -9  -2  280.67   30.67   8
   0   9   2  309.85   27.76   1
   0  -9  -2  308.51   33.10   3
   0  -9  -2  274.53   27.85   1
   0   9   3   18.94   12.39   1
   0  -9  -3    5.75   12.45   3
   0  -9  -3   12.80   13.87   8
   0  -9  -3   14.73   10.36   1
   0   9   4 1144.76   59.62   1
   0  -9  -4 1278.37   67.00   3
   0  -9  -4 1129.69   62.21   1
   0  -9  -5    2.12   13.36   3
   0   9   5   20.29    7.58   6
   0   9   5   16.23   13.22   1
   0  -9  -5   19.65   12.95   1
   0   9   6 2018.36   64.49   6
   0  -9  -6 1944.72   91.95   3
   0  -9  -6 2109.03   92.89   1
   0   9   6 2209.62   90.82   1
   0  -9  -7 3241.52  125.78   1
   0   9   7 3355.04   98.64   6
   0  -9  -7 3591.84  131.74   3
   0   9   7 3680.99  127.50   1
   0   9   8 1335.93   55.38   6
   0  -9  -8 1456.16   77.85   3
   0  -9  -8 1366.49   56.77   6
   0   9   8 1464.41   76.22   1
   0   9   9 1127.13   67.34   1
   0  -9  -9 1000.90   49.84   6
   0  -9  -9 1098.96   69.06   3
   0   9   9 1036.06   50.10   6
   0   9  10  140.87   25.05   1
   0  -9 -10  163.92   21.91   6
   0  -9 -10  146.09   29.15   3
   0  -9 -11 1008.07   54.99   6
   0   9  11 1050.54   68.94   1
   0  -9 -11 1122.47   72.32   3
   0   9  12    5.78   16.30   1
   0  -9 -12   16.34   13.27   6
   0   9  13 4174.10  156.66   1
   0  -9 -13 3755.68  132.38   6
   0  -9 -13 3809.78  155.09   3
   0   9  14 1262.86   82.96   1
   0  -9 -14 1167.45   78.42   3
   0   9  15 4295.01  169.81   1
   0  -9 -15 4556.94  171.04   3
   0  -9 -16  988.58   73.00   3
   0   9  16  946.20   71.71   1
   0   9  17  165.48   32.14   1
   0  -9 -17  154.49   32.42   3
   0   9  18  331.13   47.62   1
   0  -9 -18  336.92   46.96   3
   0  -9 -19   33.96   22.80   3
   0   9  19   -3.20   23.17   1
   0   9  20 3181.48  151.87   1
   0  -9 -20 3004.11  144.84   3
   0  -9 -21   14.63   23.54   3
   0  -9 -22 4147.22  181.55   3
   0  -9 -23  177.69   38.02   3
   0  -9 -24   -5.52   22.57   3
   0  10 -19  990.10   91.19   2
   0 -10  19 1033.55   86.22   4
   0 -10  18  979.75   82.79   4
   0 -10  17 1694.03  107.44   4
   0 -10  16  -13.86   20.54   4
   0  10 -15  853.03   56.05   8
   0 -10  15  762.64   69.74   4
   0 -10  14  140.94   30.82   4
   0  10 -14  148.76   25.22   8
   0  10 -13   18.93   14.99   8
   0 -10  13   15.16   18.66   4
   0  10 -12   55.95   17.34   6
   0 -10  12  117.88   29.45   4
   0  10 -12  117.90   20.92   8
   0  10 -11 1035.54   59.71   8
   0 -10  11  961.15   72.14   4
   0  10 -11  988.00   57.50   6
   0 -10  11  941.35   57.04   8
   0 -10  10  299.49   40.34   4
   0 -10  10  304.40   31.34   8
   0  10 -10  285.46   28.80   6
   0  10 -10  302.62   31.81   8
   0 -10   9    3.49   11.28   8
   0 -10   9   15.98   14.87   4
   0 -10   9    1.63    3.50   3
   0  10  -9    1.79   10.31   6
   0  10  -9    2.79   13.82   8
   0 -10   8 1981.75   86.97   8
   0  10  -8 2276.78   91.95   8
   0 -10   8 2143.18  104.48   4
   0  10  -8 2298.28   78.78   6
   0 -10   8 1856.79   61.90   3
   0  10  -7   10.50   14.67   8
   0 -10   7    4.11    6.95   3
   0 -10   7   17.70   12.78   8
   0  10  -7    3.18    8.25   6
   0 -10   7  -12.30   18.76   4
   0  10  -6  477.32   27.78   6
   0 -10   6  449.81   28.67   3
   0 -10   6  486.33   46.19   4
   0 -10   6  468.85   39.30   8
   0 -10   5  134.71   17.83   3
   0  10  -5  131.48   13.45   6
   0 -10   5  161.11   24.97   8
   0 -10   5   95.59   25.16   4
   0 -10   4   18.40   11.17   3
   0 -10   4    5.99    5.23   1
   0 -10   4    4.09   15.10   8
   0  10  -4    4.58    3.96   6
   0 -10   4    8.71   19.43   4
   0 -10   3   35.94    9.80   1
   0 -10   3   44.47   12.45   3
   0 -10   3   68.74   16.92   8
   0 -10   3   47.39   22.00   4
   0 -10   2   84.19   20.82   8
   0 -10   2   60.45   16.10   3
   0 -10   2   71.97   13.19   1
   0 -10   2   44.92   20.80   4
   0 -10   1 1354.34   57.45   1
   0 -10   1 1263.21   63.87   3
   0 -10   1 1320.77   78.34   4
   0 -10   0  160.73   24.73   3
   0 -10   0  160.06   21.17   1
   0 -10  -1  398.85   32.82   1
   0 -10  -1  350.84   34.91   3
   0 -10  -2    3.49   11.05   1
   0 -10  -2   16.66   15.15   3
   0 -10  -3  787.52   50.38   1
   0 -10  -3  833.70   57.06   3
   0  10   3  775.93   47.76   1
   0 -10  -4  177.97   28.08   3
   0 -10  -4  147.78   24.16   1
   0  10   4  161.64   24.38   1
   0 -10  -5 1004.35   64.13   3
   0 -10  -5 1007.63   62.01   1
   0  10   5  981.54   58.13   1
   0  10   6  267.66   32.77   1
   0 -10  -6  257.70   34.88   3
   0 -10  -7  133.48   27.57   3
   0  10   7  126.83   24.47   1
   0 -10  -8  772.60   59.97   3
   0  10   8  899.18   59.57   1
   0 -10  -9  164.07   30.80   3
   0  10   9  173.68   30.02   1
   0 -10 -10 1063.32   71.26   3
   0 -10 -10 1003.75   52.63   6
   0  10  10 1044.72   68.98   1
   0  10  11   19.62   14.43   1
   0 -10 -11   51.60   16.77   6
   0 -10 -11   39.47   20.31   3
   0 -10 -12   15.61   14.24   6
   0 -10 -12   19.31   20.78   3
   0  10  12   30.86   19.25   1
   0 -10 -13   48.05   23.95   3
   0 -10 -13   87.10   21.40   6
   0  10  13   87.00   25.57   1
   0  10  14   89.06   26.66   1
   0 -10 -14   68.03   23.97   3
   0  10  15    7.96   17.85   1
   0 -10 -15  -26.96   24.69   3
   0 -10 -16  396.05   48.24   3
   0  10  16  388.18   48.96   1
   0  10  17 1399.40   94.83   1
   0 -10 -17 1462.81   95.28   3
   0  10  18  146.17   31.25   1
   0 -10 -18   76.58   29.11   3
   0 -10 -19   40.92   24.35   3
   0 -10 -20   45.14   24.81   3
   0 -10 -21  535.58   61.02   3
   0 -10 -22  -24.55   22.62   3
   0 -11  17  268.86   46.52   4
   0 -11  16  322.43   46.83   4
   0 -11  15   68.52   27.51   4
   0 -11  14  179.24   36.51   4
   0  11 -14  229.24   30.94   8
   0 -11  13  114.23   32.46   4
   0  11 -13   80.91   19.81   8
   0  11 -12 2369.13  100.83   8
   0 -11  12 2186.39  119.51   4
   0  11 -11 3997.32  140.85   8
   0 -11  11 3942.88  164.07   4
   0  11 -10 1613.92   81.37   8
   0 -11  10 1635.98   96.83   4
   0 -11   9 1258.12   82.38   4
   0 -11   9 1144.49   39.73   3
   0 -11   8   96.67   26.60   4
   0  11  -8  128.96   18.13   6
   0 -11   8  108.32   13.40   3
   0 -11   7  229.29   20.15   3
   0 -11   7  198.19   33.03   4
   0  11  -7  241.92   21.00   6
   0  11  -6   60.60   10.32   6
   0 -11   6   92.85   15.47   3
   0 -11   6   66.13   21.19   4
   0 -11   5 1850.56   98.99   4
   0 -11   5 1861.88   72.45   3
   0  11  -5 1831.42   54.99   6
   0 -11   4 1435.54   63.05   3
   0 -11   4 1345.10   83.10   4
   0 -11   4 1324.89   45.49   1
   0 -11   3 3494.49   99.62   1
   0 -11   3 3245.47  140.50   4
   0 -11   3 3577.46  117.15   3
   0 -11   2  803.31   64.59   4
   0 -11   2  683.67   45.36   3
   0 -11   2  746.68   39.52   1
   0 -11   1   86.53   26.53   4
   0 -11   1   33.06   12.55   3
   0 -11   1   58.78   13.42   1
   0 -11   0 1159.63   57.76   1
   0 -11   0 1116.39   63.83   3
   0 -11  -1    6.16   10.97   1
   0 -11  -1    1.27   12.58   3
   0 -11  -2  764.27   50.05   1
   0 -11  -2  768.80   55.03   3
   0 -11  -3  196.81   26.58   1
   0 -11  -3  174.45   29.49   3
   0 -11  -4 2103.92   94.89   1
   0 -11  -4 2331.98  102.88   3
   0 -11  -5  166.49   30.43   3
   0 -11  -6  552.97   52.38   3
   0  11   6  609.41   48.63   1
   0 -11  -7  872.96   63.55   3
   0  11   7  822.56   59.18   1
   0  11   8  275.06   33.50   1
   0 -11  -8  203.37   33.34   3
   0  11   9   54.09   19.72   1
   0 -11  -9   62.12   22.64   3
   0 -11 -10   -9.10   15.10   3
   0  11  10   14.07   14.76   1
   0 -11 -11  721.01   63.40   3
   0  11  11  806.49   63.68   1
   0 -11 -12   41.22   21.39   3
   0  11  12   20.07   17.35   1
   0  11  13  216.26   38.30   1
   0 -11 -13  292.23   40.85   3
   0 -11 -14  551.85   60.28   3
   0  11  14  544.19   56.90   1
   0  11  15  926.00   75.11   1
   0 -11 -15  842.97   72.21   3
   0  11  16  233.92   39.76   1
   0 -11 -16  255.45   40.22   3
   0 -11 -17    1.40   18.41   3
   0 -11 -18    4.99   18.42   3
   0 -11 -19   14.60   20.77   3
   0 -11 -20  249.19   44.54   3
   0 -11 -21  -16.59   25.13   3
   0 -12  16   16.71   24.22   4
   0 -12  15  255.16   44.73   4
   0 -12  14   53.40   24.31   4
   0 -12  13   38.03   24.04   4
   0 -12  12  231.00   40.74   4
   0 -12  11 1087.13   82.71   4
   0 -12  10 1404.84   93.77   4
   0 -12   9   -7.47   19.27   4
   0 -12   8   53.43   19.60   4
   0 -12   8   78.01   12.09   3
   0 -12   7  -14.66   21.46   4
   0 -12   7  -10.01    9.31   3
   0 -12   6   11.14   10.31   3
   0 -12   6  -11.29   23.10   4
   0 -12   5  191.97   32.67   4
   0 -12   5  246.34   25.25   3
   0 -12   4 3127.68  141.08   4
   0 -12   4 3228.39  110.98   3
   0 -12   3 3948.16  163.54   4
   0 -12   3 4241.66  135.27   3
   0 -12   3 3956.34  112.98   1
   0 -12   2  682.13   61.21   4
   0 -12   2  710.91   47.98   3
   0 -12   1  190.32   36.53   4
   0 -12   1  208.97   23.87   1
   0 -12   1  238.40   30.66   3
   0 -12   0   77.71   18.43   1
   0 -12   0   79.54   19.21   3
   0 -12  -1    2.96   11.67   1
   0 -12  -1   -7.63   14.00   3
   0 -12  -2  168.65   30.19   3
   0 -12  -2  176.88   26.42   1
   0 -12  -3 8370.18  250.26   3
   0 -12  -3 8731.06  244.32   1
   0 -12  -4 2311.66  107.74   3
   0 -12  -5 1199.58   76.68   3
   0 -12  -6   71.47   22.04   3
   0 -12  -7   78.54   25.56   3
   0 -12  -8   40.89   20.15   3
   0 -12  -9   24.99   19.11   3
   0 -12 -10 5490.54  201.88   3
   0  12  11  421.98   47.48   1
   0 -12 -11  382.71   50.34   3
   0 -12 -12 2222.77  117.89   3
   0 -12 -13  123.08   32.94   3
   0 -12 -14  277.91   42.97   3
   0 -12 -15   45.92   24.22   3
   0 -12 -16   73.80   28.57   3
   0 -12 -17 2406.36  132.15   3
   0 -12 -18   -5.64   22.03   3
   0 -12 -19 1534.18  108.78   3
   0 -13  14  -25.71   24.89   4
   0 -13  13  -18.80   23.47   4
   0 -13  12   35.93   22.30   4
   0 -13  11  -55.62   24.29   4
   0 -13  10   51.01   24.03   4
   0 -13   9  340.27   49.31   4
   0 -13   8   44.87   22.41   4
   0 -13   7  520.77   56.13   4
   0 -13   6   79.68   27.14   4
   0 -13   6   90.75   15.36   3
   0 -13   5  119.95   28.70   4
   0 -13   5   71.81   16.09   3
   0 -13   4   24.41   19.58   4
   0 -13   4   44.72   14.11   3
   0 -13   3   15.38   18.82   4
   0 -13   3    4.46   11.12   3
   0 -13   2  116.18   30.34   4
   0 -13   2  129.13   24.15   3
   0 -13   1   10.90   12.85   3
   0 -13   1   -6.97   20.02   4
   0 -13   0 1496.96   96.38   4
   0 -13   0 1454.99   78.33   3
   0 -13  -1  111.77   23.91   3
   0 -13  -1   81.09   18.43   1
   0 -13  -2   83.07   22.76   3
   0 -13  -2   76.59   19.84   1
   0 -13  -3  -12.99   16.87   3
   0 -13  -4  305.23   40.62   3
   0 -13  -5    8.07   15.34   3
   0 -13  -6  334.73   43.91   3
   0 -13  -7  813.62   66.13   3
   0 -13  -8   -4.87   16.78   3
   0 -13  -9  385.72   47.50   3
   0 -13 -10   55.30   22.76   3
   0 -13 -11 3034.13  145.52   3
   0 -13 -12  332.74   48.42   3
   0 -13 -13  -25.53   23.36   3
   0 -13 -14  192.73   37.41   3
   0 -13 -15   -6.09   24.39   3
   0 -13 -16  884.45   79.82   3
   0 -13 -17   39.93   26.81   3
   0 -14  11  -11.92   21.60   4
   0 -14  10  187.78   39.43   4
   0 -14   9   25.51   22.49   4
   0 -14   8  197.42   41.36   4
   0 -14   7   41.74   23.72   4
   0 -14   6  275.66   43.06   4
   0 -14   5   88.40   28.35   4
   0 -14   4  165.41   34.71   4
   0 -14   4  161.25   24.33   3
   0 -14   3  939.19   79.15   4
   0 -14   3  912.25   57.88   3
   0 -14   2   12.79   14.10   3
   0 -14   2   22.79   24.23   4
   0 -14   1   46.32   29.68   4
   0 -14   1   24.67   16.78   3
   0 -14   0   27.59   19.12   3
   0 -14   0   54.25   25.65   4
   0 -14  -1  146.70   38.91   4
   0 -14  -1   60.94   22.89   3
   0 -14  -2  225.30   34.41   3
   0 -14  -3 1996.23  103.20   3
   0 -14  -4 1339.06   84.00   3
   0 -14  -5  625.83   57.65   3
   0 -14  -6 1299.40   87.39   3
   0 -14  -7   17.54   21.45   3
   0 -14  -8  665.24   62.20   3
   0 -14  -9   45.61   23.38   3
   0 -14 -10  201.11   38.20   3
   0 -14 -11   -5.58   20.72   3
   0 -14 -12   42.34   27.77   3
   0 -14 -13   23.79   21.83   3
   0 -14 -14  -13.51   25.47   3
   0 -14 -15  189.63   39.90   3
   0 -15   8  365.18   53.57   4
   0 -15   7 4052.70  183.80   4
   0 -15   6  883.57   81.50   4
   0 -15   5   74.27   25.33   4
   0 -15   4  207.91   39.90   4
   0 -15   3   -9.46   15.10   3
   0 -15   3  -21.32   27.99   4
   0 -15   2  213.20   31.32   3
   0 -15   2  223.42   43.33   4
   0 -15   1    8.47   15.63   3
   0 -15   1   27.16   29.72   4
   0 -15   0 5259.50  185.31   3
   0 -15   0 5445.90  217.92   4
   0 -15  -1  202.25   33.98   3
   0 -15  -1  307.86   50.23   4
   0 -15  -2   72.56   33.26   4
   0 -15  -2   23.26   21.23   3
   0 -15  -3  476.35   52.14   3
   0 -15  -4  219.51   38.92   3
   0 -15  -5   15.57   24.02   3
   0 -15  -6  105.31   30.91   3
   0 -15  -7 1857.72  111.39   3
   0 -15  -8   24.26   21.28   3
   0 -15  -9    6.50   18.83   3
   0 -15 -10  -13.78   19.50   3
   0 -15 -11  404.46   53.54   3
   0 -15 -12   32.16   24.09   3
   0 -16   4  -24.76   28.22   4
   0 -16   3  174.15   38.50   4
   0 -16   2   88.28   32.69   4
   0 -16   1 2416.99  140.21   4
   0 -16   1 2416.95  112.98   3
   0 -16   0  204.61   32.92   3
   0 -16   0  304.02   55.68   4
   0 -16  -1 1968.72  106.01   3
   0 -16  -1 2047.89  128.91   4
   0 -16  -2   62.43   26.03   3
   0 -16  -2   34.90   29.27   4
   0 -16  -3   43.42   23.80   3
   0 -16  -4   68.35   29.57   3
   0 -16  -5  126.37   34.75   3
   0 -16  -6 2632.02  136.94   3
   0 -16  -7   14.77   23.13   3
   0 -16  -8 2717.64  141.55   3
   0 -16  -9  -17.01   21.79   3
   0 -16 -10   93.98   28.85   3
   0 -17  -1   25.71   23.95   3
   0 -17  -2    7.77   21.65   3
   0 -17  -3  279.35   43.09   3
   0 -17  -4   46.10   27.88   3
   0 -17  -5   36.19   24.02   3
   0 -17  -6   39.09   23.18   3
   0 -17  -7  450.69   56.89   3
   0 -18  -4   -4.25   20.43   3
   1 -17  -6  -16.51   22.94   3
   1 -17  -5  184.00   36.59   3
   1 -17  -4   26.27   20.95   3
   1 -17  -3  148.05   31.12   3
   1 -17  -2   -8.57   17.81   3
   1 -17  -1  -30.72   19.69   3
   1 -16  -9  284.33   48.42   3
   1 -16  -8  310.93   48.15   3
   1 -16  -7 2600.57  138.82   3
   1 -16  -6 1602.85  104.50   3
   1 -16  -5  443.80   54.78   3
   1 -16  -4  -20.88   21.25   3
   1 -16  -3   15.34   22.03   3
   1 -16  -3   33.93   32.25   4
   1 -16  -2   52.66   25.87   4
   1 -16  -2    0.06   24.32   3
   1 -16  -1   55.90   33.14   4
   1 -16  -1   -9.61   20.83   3
   1 -16   0 1766.48  118.64   4
   1 -16   0 1611.77   92.99   3
   1 -16   1  230.01   34.26   3
   1 -16   1  213.89   42.24   4
   1 -16   2  235.96   45.60   4
   1 -16   3  159.54   36.10   4
   1 -15 -12   52.93   26.74   3
   1 -15 -11  -45.91   29.19   3
   1 -15 -10  297.97   48.40   3
   1 -15  -9  -13.48   18.88   3
   1 -15  -8 1018.94   80.86   3
   1 -15  -7 1644.96  105.40   3
   1 -15  -6 1398.33   95.15   3
   1 -15  -5  534.17   57.08   3
   1 -15  -4   19.77   23.94   3
   1 -15  -3  497.10   55.19   3
   1 -15  -2   90.91   25.85   3
   1 -15  -2  129.15   42.38   4
   1 -15  -1 2977.77  149.50   4
   1 -15  -1 2745.93  126.36   3
   1 -15   0  979.78   84.95   4
   1 -15   0  901.20   66.49   3
   1 -15   1 3941.40  177.44   4
   1 -15   1 3890.86  148.54   3
   1 -15   2  593.29   65.45   4
   1 -15   2  576.45   50.36   3
   1 -15   3   29.15   27.16   4
   1 -15   3   73.73   19.56   3
   1 -15   4  119.30   30.73   4
   1 -15   5  -21.36   23.43   4
   1 -15   6 2539.41  138.76   4
   1 -15   7  -17.74   20.25   4
   1 -15   8 3684.03  173.51   4
   1 -14 -14   21.01   26.06   3
   1 -14 -13  -13.70   21.05   3
   1 -14 -12   -4.61   22.05   3
   1 -14 -11  146.69   35.67   3
   1 -14 -10   46.07   24.97   3
   1 -14  -9  178.26   36.93   3
   1 -14  -8   50.85   23.94   3
   1 -14  -7   18.50   22.32   3
   1 -14  -6  -28.85   25.11   3
   1 -14  -5   26.28   19.36   3
   1 -14  -4  779.28   65.76   3
   1 -14  -3   31.78   20.22   3
   1 -14  -2  316.72   40.55   3
   1 -14  -1   17.28   17.10   3
   1 -14  -1   47.17   27.58   4
   1 -14   0  760.00   70.27   4
   1 -14   0  948.03   65.30   3
   1 -14   1  438.01   42.08   3
   1 -14   1  364.05   49.88   4
   1 -14   2   15.12   12.68   3
   1 -14   2   40.92   24.52   4
   1 -14   3  728.14   68.89   4
   1 -14   3  736.38   52.54   3
   1 -14   4   58.52   24.44   4
   1 -14   4   95.40   21.60   3
   1 -14   5  118.99   28.23   4
   1 -14   6  -18.30   23.68   4
   1 -14   7 1733.04  108.92   4
   1 -14   8   88.22   32.27   4
   1 -14   9  165.46   37.50   4
   1 -14  10   42.73   24.85   4
   1 -14  11   68.93   30.14   4
   1 -13 -16  332.57   51.38   3
   1 -13 -15  -20.00   23.24   3
   1 -13 -14  124.42   33.59   3
   1 -13 -13  -27.16   21.87   3
   1 -13 -12  508.54   57.92   3
   1 -13 -11   96.56   29.45   3
   1 -13 -10  762.74   70.32   3
   1 -13  -9  199.67   38.51   3
   1 -13  -8   53.79   22.18   3
   1 -13  -7  273.58   41.37   3
   1 -13  -6   78.29   24.30   3
   1 -13  -5  142.91   30.03   3
   1 -13  -4   20.12   17.60   3
   1 -13  -3   20.76   16.49   3
   1 -13  -2   25.14   16.61   3
   1 -13  -1  261.65   34.31   3
   1 -13  -1  341.17   48.58   4
   1 -13   0  386.49   49.89   4
   1 -13   0  374.90   40.47   3
   1 -13   1   72.94   20.51   3
   1 -13   1   74.15   26.97   4
   1 -13   2  447.36   40.23   3
   1 -13   2  463.63   53.94   4
   1 -13   3   38.06   16.58   3
   1 -13   3   36.18   24.25   4
   1 -13   4 1028.19   78.16   4
   1 -13   4 1031.49   59.24   3
   1 -13   5   23.23   13.33   3
   1 -13   5   -2.27   20.76   4
   1 -13   6 1104.04   56.16   3
   1 -13   6 1159.20   83.71   4
   1 -13   7  195.56   35.26   4
   1 -13   8  136.51   30.59   4
   1 -13   9   54.88   28.11   4
   1 -13  10  163.81   35.01   4
   1 -13  11  420.48   55.76   4
  -1  13 -12    2.44   17.11   8
   1 -13  12  -21.04   26.52   4
   1 -13  13    3.66   19.87   4
   1 -12 -18 2812.92  150.29   3
   1 -12 -17 2879.62  148.09   3
   1 -12 -16  183.63   37.19   3
   1 -12 -15   12.70   20.08   3
   1 -12 -14   54.26   25.19   3
   1 -12 -13  -11.61   19.20   3
   1 -12 -12   85.07   25.76   3
  -1  12  12  136.96   21.85   6
   1 -12 -11 5010.62  192.88   3
  -1  12  11 5133.17  154.85   6
  -1  12  10 2054.59   79.75   6
   1 -12 -10 1786.15  104.10   3
   1 -12  -9 1673.19   98.46   3
  -1  12   9 1741.72   69.58   6
  -1  12   8  294.40   24.98   6
   1 -12  -8  255.31   40.12   3
  -1  12   7   77.53   11.71   6
   1 -12  -7   69.65   24.17   3
   1 -12  -6   25.20   16.21   3
  -1  12   6   13.80    7.18   6
   1 -12  -5   -4.55   18.59   3
  -1  12   5   -2.10    5.58   6
   1 -12  -4 6302.08  195.91   3
  -1  12   4 5519.61  132.95   6
   1 -12  -3  567.92   49.24   3
  -1  12   3  368.57   16.08   6
   1 -12  -2 4631.14  158.62   1
   1 -12  -2 5073.55  168.56   3
   1 -12  -1  116.84   25.50   3
   1 -12  -1   85.80   20.54   1
   1 -12   0  548.31   57.26   4
   1 -12   0  541.36   44.83   3
   1 -12   0  509.79   39.92   1
   1 -12   1  591.51   57.57   4
   1 -12   1  616.30   41.76   1
   1 -12   1  484.42   42.81   3
   1 -12   2  283.84   31.77   3
   1 -12   2  325.05   43.71   4
  -1  12  -2  205.43   10.45   6
   1 -12   2  312.54   26.88   1
  -1  12  -3 2833.02   74.25   6
   1 -12   3 2996.35  134.38   4
   1 -12   3 2967.11  108.17   3
   1 -12   3 2967.57   93.11   1
   1 -12   4  166.30   32.12   4
   1 -12   4  210.86   24.89   3
   1 -12   5  990.93   72.66   4
   1 -12   5  923.32   52.08   3
   1 -12   6   34.03   11.26   3
   1 -12   6   26.55   19.31   4
   1 -12   7  868.47   45.18   3
   1 -12   7  771.07   66.02   4
   1 -12   8  169.37   31.86   4
  -1  12  -8  229.25   32.55   8
   1 -12   9   12.50   20.01   4
  -1  12  -9   -9.64   21.74   8
  -1  12 -10  239.46   33.78   8
   1 -12  10  250.01   41.34   4
   1 -12  11  410.79   52.24   4
  -1  12 -11  432.07   45.19   8
   1 -12  12  275.36   43.51   4
  -1  12 -12  362.19   44.27   8
   1 -12  13   20.10   19.52   4
  -1  12 -13    2.28   17.05   8
  -1  12 -14  190.75   32.28   8
   1 -12  14  239.29   43.66   4
   1 -12  15  161.12   37.61   4
   1 -11 -20   37.67   26.84   3
   1 -11 -19   -3.60   21.09   3
   1 -11 -18  284.43   44.77   3
   1 -11 -17  179.70   37.45   3
   1 -11 -16   -1.10   18.31   3
   1 -11 -15  -12.86   22.93   3
  -1  11  15   17.13   13.29   6
   1 -11 -14 1433.84   93.88   3
  -1  11  14 1382.49   75.11   6
  -1  11  13   34.79   15.10   6
   1 -11 -13   -2.10   18.08   3
  -1  11  12  630.85   45.29   6
   1 -11 -12  631.39   61.62   3
  -1  11  11  790.82   49.15   6
   1 -11 -11  834.52   67.64   3
  -1  11  10 1354.37   63.87   6
   1 -11 -10 1466.46   87.25   3
  -1  11   9  678.48   41.22   6
   1 -11  -9  729.43   59.76   3
  -1  11   8  138.15   18.62   6
   1 -11  -8  155.35   28.58   3
  -1  11   7  451.64   29.92   6
   1 -11  -7  410.81   46.29   3
  -1  11   6  161.28   16.31   6
   1 -11  -6  159.81   29.62   3
   1 -11  -5  571.43   49.19   3
  -1  11   5  548.18   28.79   6
  -1  11   4    9.58    5.97   6
   1 -11  -4   10.64   14.66   3
  -1  11   3 7436.83  176.88   6
   1 -11  -3 8039.96  223.88   1
   1 -11  -3 8137.98  232.03   3
  -1  11   2  886.65   32.48   6
   1 -11  -2 1064.21   64.22   3
   1 -11  -2 1065.41   61.31   1
   1 -11  -1   26.69   13.97   3
  -1  11   1    6.72    3.43   6
   1 -11  -1   19.28   14.32   1
   1 -11   0  613.20   54.25   4
   1 -11   0  545.65   38.84   1
  -1  11   0  457.07   20.03   6
   1 -11   0  499.69   41.77   3
   1 -11   1    8.60   13.77   3
   1 -11   1   -4.91   10.88   1
  -1  11  -1   -2.54    4.53   6
   1 -11   1   -3.89   16.81   4
  -1  11  -2 1378.86   44.84   6
   1 -11   2 1502.08   61.78   1
   1 -11   2 1370.47   83.27   4
  -1  11  -2 1400.58   46.72   6
   1 -11   2 1463.46   69.38   3
   1 -11   3  249.56   40.96   4
   1 -11   3  251.31   27.63   3
  -1  11  -3  216.82   16.71   6
   1 -11   3  257.81   23.09   1
   1 -11   412413.19  305.99   3
   1 -11   411485.73  281.63   1
   1 -11   412177.80  341.52   4
   1 -11   5   59.36   21.64   4
   1 -11   5   55.73   14.65   3
  -1  11  -5   41.88   10.61   6
  -1  11  -6  617.70   36.55   6
  -1  11  -6  634.34   50.69   8
   1 -11   6  554.77   52.71   4
   1 -11   6  512.55   34.31   3
  -1  11  -7    5.06   10.16   6
   1 -11   7   34.67   11.25   3
  -1  11  -7   20.64   16.94   8
   1 -11   8  140.21   16.29   3
   1 -11   8  108.01   26.60   4
  -1  11  -8  161.31   20.46   6
  -1  11  -8  176.01   27.68   8
   1 -11   9  715.54   32.35   3
  -1  11  -9  765.21   56.39   8
   1 -11   9  721.01   61.08   4
  -1  11 -10 1299.60   75.26   8
   1 -11  10 1118.14   81.44   4
  -1  11 -11 6395.72  202.31   8
   1 -11  11 6193.00  219.49   4
   1 -11  12  214.05   37.20   4
  -1  11 -12  223.20   33.26   8
  -1  11 -13  813.39   60.05   8
   1 -11  13  790.42   69.02   4
   1 -11  14   20.32   18.90   4
  -1  11 -14    0.89   18.35   8
   1 -11  15  110.33   31.49   4
  -1  11 -15  132.37   27.35   8
   1 -11  16   -3.86   21.38   4
   1 -11  17  702.64   69.90   4
   1 -10 -22   62.88   31.19   3
   1 -10 -21   18.07   24.43   3
   1 -10 -20  103.39   33.79   3
   1 -10 -19  179.17   37.34   3
   1 -10 -18  207.54   38.75   3
  -1  10  17  645.39   56.09   6
   1 -10 -17  587.32   60.83   3
  -1  10  16  119.70   25.54   6
   1 -10 -16   57.05   24.78   3
   1 -10 -15  557.60   56.91   3
  -1  10  15  579.23   49.24   6
  -1  10  14   10.22   14.86   6
   1 -10 -14    7.64   17.05   3
  -1  10  13  285.92   33.35   6
   1 -10 -13  346.76   44.37   3
  -1  10  12   43.54   13.90   6
   1 -10 -12   77.01   25.09   3
   1 -10 -11  462.83   48.76   3
  -1  10  11  435.70   36.80   6
  -1  10  10  258.25   27.29   6
   1 -10 -10  298.31   37.30   3
   1 -10  -9  928.09   65.33   3
  -1  10   9  898.70   49.19   6
   1 -10  -8 2330.67  106.41   3
  -1  10   8 2175.56   80.45   6
   1 -10  -7   44.76   21.87   3
  -1  10   7   91.65   16.15   6
  -1  10   6  845.84   40.66   6
   1 -10  -6  869.70   60.69   3
  -1  10   5   30.13    9.25   6
   1 -10  -5   47.05   18.62   1
   1 -10  -5   70.60   20.89   3
  -1  10   4  100.30   12.25   6
   1 -10  -4   98.79   22.58   3
   1 -10  -4   72.32   19.67   1
   1 -10  -3   44.45   16.76   1
  -1  10   3   56.81    8.93   6
   1 -10  -3   83.78   21.12   3
   1 -10  -2   12.32   12.38   1
  -1  10   2   15.77    7.84   6
   1 -10  -2   14.76   15.98   3
   1 -10  -1  116.13   21.09   3
  -1  10   1   98.20   10.32   6
   1 -10  -1   58.75   14.75   1
  -1  10   0  261.70   16.18   6
   1 -10   0  308.41   31.51   3
   1 -10   0  286.40   28.06   1
   1 -10   1 1094.22   53.32   1
   1 -10   1 1179.70   60.33   3
  -1  10  -1 1094.42   39.14   6
   1 -10   1 1096.34   69.76   4
   1 -10   2   25.37   22.52   4
   1 -10   2    6.77   13.56   3
   1 -10   2    7.52   10.22   1
   1 -10   3  196.19   31.20   4
   1 -10   3  253.56   26.69   3
   1 -10   3  218.72   20.22   1
   1 -10   4   18.60   20.33   4
   1 -10   4   22.53    7.50   1
  -1  10  -4   26.17   10.05   6
   1 -10   4   30.77   12.18   3
  -1  10  -4   31.72   17.23   8
  -1  10  -5 1055.06   45.62   6
  -1  10  -5  993.12   60.45   8
   1 -10   5  749.58   29.57   1
   1 -10   5  948.45   63.49   4
   1 -10   5  897.73   45.39   3
   1 -10   6  482.18   31.27   3
  -1  10  -6  494.96   43.58   8
  -1  10  -6  564.25   34.52   6
   1 -10   6  471.11   46.03   4
  -1  10  -7  259.32   33.58   8
   1 -10   7  291.24   36.86   4
   1 -10   7  237.06   20.23   3
  -1  10  -7  271.88   25.54   6
  -1  10  -8  534.35   40.31   6
  -1  10  -8  584.17   46.64   8
   1 -10   8  551.78   52.42   4
   1 -10   8  559.51   29.29   3
  -1  10  -9   96.37   22.58   8
   1 -10   9   61.59    8.84   3
   1 -10   9   94.95   25.83   4
  -1  10  -9   91.30   18.65   6
   1 -10  10  660.99   57.02   4
  -1  10 -10  636.25   44.72   6
  -1  10 -10  647.04   48.45   8
   1 -10  11  347.40   43.44   4
  -1  10 -11  294.63   33.56   6
  -1  10 -11  341.24   37.13   8
   1 -10  12 3698.31  152.47   4
  -1  10 -12 3595.06  134.54   8
   1 -10  13    4.29   20.76   4
  -1  10 -13   10.14   14.84   8
   1 -10  14  199.10   34.94   4
  -1  10 -14  182.43   28.43   8
   1 -10  15   97.05   25.32   4
  -1  10 -15   94.78   22.48   8
  -1  10 -16   38.81   17.71   8
   1 -10  16   19.94   17.87   4
  -1  10 -17 1433.83   82.77   8
   1 -10  17 1438.37   98.62   4
   1 -10  18 1200.47   91.98   4
  -1  10 -18 1271.71   99.96   2
  -1  10 -19 2795.48  157.34   2
   1 -10  19 2726.05  145.00   4
   1  -9 -23  296.70   50.38   3
   1  -9 -22  278.92   45.06   3
   1  -9 -21 3728.43  169.23   3
   1  -9 -20 1175.45   88.04   3
   1  -9 -19  -20.88   19.48   3
  -1   9  18  361.70   43.13   6
   1  -9 -18  364.97   48.23   3
  -1   9  17  448.00   46.21   6
   1  -9 -17  454.84   51.35   3
   1  -9 -16   -9.72   16.65   3
  -1   9  16   21.37   15.36   6
   1  -9 -15    4.16   17.09   3
  -1   9  15   48.58   17.02   6
   1  -9 -14 2415.16  117.66   3
  -1   9  14 2430.05  104.55   6
   1  -9 -13  367.93   42.16   3
  -1   9  13  261.64   31.11   6
   1  -9 -12    1.32   15.26   3
  -1   9  12   29.58   15.06   6
   1  -9 -12    2.49   12.73   6
   1  -9 -11  146.08   30.27   3
  -1   9  11  153.69   22.95   6
   1  -9 -11  168.96   25.72   6
  -1   9  10  313.05   29.40   6
   1  -9 -10  287.75   35.68   3
  -1   9   9  423.63   32.91   6
   1  -9  -9  425.03   42.70   3
  -1   9   8   17.15   12.72   6
   1  -9  -8   38.06   18.01   3
  -1   9   7  691.25   38.83   6
   1  -9  -7  653.80   51.13   3
   1  -9  -6   79.48   21.68   1
   1  -9  -6  150.86   25.55   3
  -1   9   6  151.31   17.43   6
   1  -9  -5   12.08   15.17   3
  -1   9   5    9.47    7.46   6
   1  -9  -5  -24.35   15.88   1
   1  -9  -4  184.91   23.74   1
   1  -9  -4  211.51   28.53   3
  -1   9   4  203.40   17.84   6
   1  -9  -3 1636.39   76.76   3
   1  -9  -3 1570.96   71.78   1
  -1   9   3 1483.20   51.23   6
  -1   9   2  260.24   17.74   6
   1  -9  -2  300.71   32.19   3
   1  -9  -2  273.08   28.02   1
   1  -9  -1   45.22   16.95   3
   1  -9  -1   12.21   12.98   1
  -1   9   1   19.80    6.51   6
  -1   9   0 2045.06   61.51   6
   1  -9   0 2125.25   79.08   1
   1  -9   0 2268.18   87.00   3
   1  -9   1  180.57   25.93   8
   1  -9   1  224.18   24.72   3
   1  -9   1  211.61   22.11   1
   1  -9   1  232.03   31.90   4
   1  -9   2  112.03   25.43   4
   1  -9   2  104.26   17.80   3
   1  -9   2   81.14   18.98   8
   1  -9   2   67.38   12.58   1
   1  -9   3   67.35   21.05   4
   1  -9   3  115.53   21.88   8
   1  -9   3  104.34   13.55   1
  -1   9  -3  115.48   22.48   8
   1  -9   3   99.71   16.86   3
   1  -9   4 1938.46   70.44   3
   1  -9   4 1804.86   57.97   1
  -1   9  -4 1874.33   83.51   8
   1  -9   4 1776.50   87.83   4
   1  -9   4 1898.88   83.92   8
  -1   9  -5  690.03   48.30   8
  -1   9  -5  715.94   37.15   6
   1  -9   5  678.67   46.94   8
   1  -9   5  505.20   22.43   1
   1  -9   5  648.93   35.67   3
   1  -9   5  669.41   51.64   4
  -1   9  -6  245.20   23.33   6
   1  -9   6  233.95   33.63   4
   1  -9   6  253.48   29.36   8
   1  -9   6  243.47   21.30   3
  -1   9  -6  216.97   28.70   8
   1  -9   7  309.17   21.46   3
  -1   9  -7  343.00   28.76   6
  -1   9  -7  343.24   33.38   8
   1  -9   7  361.51   34.54   8
   1  -9   7  322.85   37.14   4
  -1   9  -8    8.01   15.35   8
   1  -9   8    0.65    6.22   3
  -1   9  -8   14.82    9.84   6
   1  -9   8   10.62   17.58   4
   1  -9   8    5.44   16.61   8
   1  -9   9  231.97   14.58   3
   1  -9   9  219.47   33.13   4
  -1   9  -9  272.66   31.02   8
  -1   9  -9  263.93   27.13   6
  -1   9 -10   34.84   14.32   6
   1  -9  10   44.21   24.97   4
  -1   9 -10   40.49   16.59   8
   1  -9  11   22.78   17.44   4
  -1   9 -11   67.58   18.49   6
  -1   9 -11   55.54   18.72   8
  -1   9 -12   82.16   18.97   8
   1  -9  12   98.84   26.13   4
  -1   9 -13  104.03   20.97   8
   1  -9  13  115.05   25.65   4
  -1   9 -14  397.90   38.78   8
  -1   9 -14  505.07   54.58   2
   1  -9  14  391.16   45.85   4
  -1   9 -15  559.48   61.18   2
  -1   9 -15  485.34   44.39   8
   1  -9  15  508.95   54.91   4
   1  -9  16  675.49   62.34   4
  -1   9 -16  740.55   55.48   8
  -1   9 -16  742.01   71.13   2
  -1   9 -17    1.35   21.51   2
  -1   9 -17  -20.45   18.63   8
   1  -9  17   13.11   17.49   4
  -1   9 -18  195.73   30.81   8
   1  -9  18  192.85   35.56   4
  -1   9 -18  172.94   41.15   2
  -1   9 -19   71.61   27.94   2
   1  -9  19  113.59   30.12   4
  -1   9 -20   14.60   26.47   2
   1  -9  20  -28.25   23.74   4
   1  -8 -25   11.88   25.27   3
   1  -8 -24  336.47   51.60   3
   1  -8 -23   16.45   19.52   3
   1  -8 -22 1718.85  107.94   3
   1  -8 -21 1898.50  111.16   3
   1  -8 -20 1443.60   94.28   3
  -1   8  19  261.97   38.20   6
   1  -8 -19  206.19   35.93   3
   1  -8 -18   23.40   18.74   3
  -1   8  18   31.16   20.17   6
   1  -8 -17  827.43   67.23   3
  -1   8  17  842.49   63.49   6
   1  -8 -16   10.50   17.54   3
  -1   8  16   -2.04   16.98   6
   1  -8 -15 7071.51  228.16   3
  -1   8  15 6980.44  216.37   6
   1  -8 -14 1618.48   89.15   3
  -1   8  14 1520.98   80.40   6
  -1   8  13 4429.38  150.37   6
   1  -8 -13 4366.70  162.12   3
   1  -8 -12  342.80   34.61   6
  -1   8  12  369.12   35.88   6
   1  -8 -12  373.91   40.37   3
   1  -8 -11  257.99   34.91   3
  -1   8  11  293.11   30.90   6
   1  -8 -11  323.60   32.22   6
   1  -8 -10  626.94   43.16   6
  -1   8  10  576.40   41.54   6
   1  -8 -10  625.33   51.83   3
  -1   8   9   11.47   10.36   6
   1  -8  -9   -9.24   15.07   3
   1  -8  -8 5387.91  168.83   3
  -1   8   8 4926.05  144.84   6
   1  -8  -7  -14.66   18.81   3
  -1   8   7    9.04    9.60   6
   1  -8  -7   -1.11   13.06   1
   1  -8  -610955.57  286.26   1
  -1   8   610242.06  253.89   6
   1  -8  -611241.15  285.41   3
   1  -8  -5   19.09   12.59   8
   1  -8  -5   25.44   13.98   3
   1  -8  -5   29.06   15.15   1
  -1   8   5   22.59    9.00   6
  -1   8   4   43.93   10.91   6
   1  -8  -4   37.56   14.33   8
   1  -8  -4   69.47   17.11   1
   1  -8  -4   52.55   16.85   3
   1  -8  -3  453.87   37.10   3
   1  -8  -3  432.02   34.41   1
   1  -8  -3  401.41   36.14   8
  -1   8   3  437.48   24.56   6
  -1   8   2  109.68   11.65   6
   1  -8  -2  138.08   22.94   8
   1  -8  -2  108.09   18.23   1
   1  -8  -2   80.36   20.01   3
   1  -8  -111566.31  281.13   3
   1  -8  -111143.18  285.44   8
   1  -8  -110995.57  270.17   1
  -1   8   110806.65  247.82   6
   1  -8   0 3285.51  107.63   3
   1  -8   0 3198.10  112.88   8
   1  -8   0 3057.03   99.34   1
   1  -8   115961.79  393.05   8
   1  -8   116030.44  398.17   4
   1  -8   115777.32  398.73   2
   1  -8   116137.96  371.58   1
   1  -8   2   36.40   16.92   2
   1  -8   2   27.69   14.36   8
   1  -8   2   10.21    8.45   1
  -1   8  -2    4.62   13.47   8
   1  -8   2   -1.09   15.63   4
   1  -8   2    6.43    9.32   3
   1  -8   3  116.36   16.19   3
   1  -8   3  111.24   13.45   1
  -1   8  -3  104.39   20.50   8
   1  -8   3   92.64   18.16   8
   1  -8   3  101.17   21.38   4
   1  -8   3  131.08   23.83   2
   1  -8   4  114.25   19.83   8
   1  -8   4  148.74   12.95   1
   1  -8   4  126.04   23.20   4
   1  -8   4  135.23   23.62   2
  -1   8  -4  152.21   22.59   8
   1  -8   4  157.44   17.37   3
  -1   8  -5  332.37   31.50   8
   1  -8   5  404.60   25.57   3
   1  -8   5  360.80   35.67   4
   1  -8   5  381.89   33.29   8
   1  -8   5  336.96   16.67   1
  -1   8  -6 1530.90   71.11   8
  -1   8  -6 1722.52   64.99   6
   1  -8   6 1573.45   78.51   4
   1  -8   6 1571.68   55.19   3
   1  -8   6 1554.77   71.52   8
  -1   8  -7 1838.46   80.72   8
   1  -8   7 1933.92   81.07   8
  -1   8  -7 2029.60   75.51   6
   1  -8   7 1857.46   59.11   3
   1  -8   7 1870.10   87.61   4
  -1   8  -8 2936.29  106.72   8
   1  -8   8 2962.64  106.91   8
   1  -8   8 2713.07   75.89   3
  -1   8  -8 3136.35  103.22   6
   1  -8   8 2968.33  116.92   4
  -1   8  -9  273.14   28.05   6
   1  -8   9  204.37   12.29   3
  -1   8  -9  254.93   29.87   8
   1  -8   9  325.52   36.34   4
   1  -8   9  265.50   29.30   8
  -1   8 -10  590.30   43.36   8
   1  -8  10  611.24   43.78   8
   1  -8  10  608.31   50.48   4
  -1   8 -10  562.89   43.62   6
   1  -8  11  211.12   32.33   4
  -1   8 -11  201.42   33.93   2
  -1   8 -11  127.28   26.00   6
  -1   8 -11  182.29   25.41   8
   1  -8  11  157.66   22.84   8
   1  -8  12   97.93   22.70   4
   1  -8  12   62.59   15.51   8
  -1   8 -12  114.84   23.30   6
  -1   8 -12   84.77   18.63   8
  -1   8 -12  155.01   30.73   2
  -1   8 -13   82.44   19.10   8
   1  -8  13   61.62   21.16   4
  -1   8 -13   68.83   23.18   2
  -1   8 -14 1213.03   83.37   2
  -1   8 -14 1198.86   67.36   8
   1  -8  14 1230.03   79.37   4
   1  -8  15   80.52   23.91   4
  -1   8 -15   77.76   25.09   2
  -1   8 -15  110.36   23.84   8
  -1   8 -16   48.88   26.93   2
  -1   8 -16   41.15   17.03   8
   1  -8  16   81.32   23.76   4
   1  -8  17 1636.40   97.35   4
  -1   8 -17 1762.70  108.08   2
  -1   8 -17 1582.19   83.45   8
   1  -8  18   94.11   28.16   4
  -1   8 -18   66.69   27.47   2
  -1   8 -18   76.76   21.65   8
   1  -8  19  871.80   75.29   4
  -1   8 -19  947.62   82.60   2
  -1   8 -19  968.54   64.79   8
  -1   8 -20  -30.08   26.01   2
   1  -8  20   -4.82   19.77   4
  -1   8 -21  -13.48   28.88   2
   1  -8  21   14.79   22.06   4
   1  -7 -26   40.21   26.33   3
   1  -7 -25  396.37   53.55   3
   1  -7 -24   33.73   25.31   3
   1  -7 -23  328.24   46.70   3
   1  -7 -22   32.14   21.94   3
   1  -7 -21   13.41   21.57   3
   1  -7 -20   93.71   26.65   3
  -1   7  19   42.64   20.44   6
   1  -7 -19   41.43   23.76   3
  -1   7  18 1900.71  101.27   6
   1  -7 -18 1807.75   99.36   3
  -1   7  17   20.75   18.71   6
   1  -7 -17   34.82   22.88   3
  -1   7  16  419.00   43.40   6
   1  -7 -16  401.40   46.70   3
  -1   7  15   12.14   15.29   6
   1  -7 -15   15.42   17.84   3
  -1   7  14  387.50   38.98   6
   1  -7 -14  392.26   42.82   3
  -1   7  13   33.77   14.24   6
   1  -7 -13    7.82   14.86   3
  -1   7  12 1333.46   69.75   6
   1  -7 -12 1358.88   76.72   3
   1  -7 -12 1401.33   71.05   6
   1  -7 -11 1858.28   88.60   3
   1  -7 -11 1699.69   76.80   6
  -1   7  11 1789.12   79.67   6
   1  -7 -10  397.79   41.92   3
  -1   7  10  419.91   35.52   6
   1  -7 -10  427.12   35.16   6
   1  -7  -9   28.59   14.76   3
  -1   7   9   33.65   14.15   6
   1  -7  -8   18.25   13.83   1
  -1   7   8   11.22    9.77   6
   1  -7  -8  -10.83   17.02   3
  -1   7   8    7.87   14.65   5
   1  -7  -8  -32.93   17.01   8
   1  -7  -8   46.29   14.89   6
   1  -7  -7 8554.26  231.28   3
  -1   7   7 7817.18  208.12   6
  -1   7   7 8556.38  227.31   5
   1  -7  -7 8777.19  233.06   1
   1  -7  -7 8131.40  230.19   8
   1  -7  -6 1001.05   57.94   8
  -1   7   6 1137.81   60.83   3
   1  -7  -6  962.60   59.28   3
   1  -7  -6 1084.84   58.27   1
  -1   7   6  947.98   45.45   6
  -1   7   5  993.70   43.54   6
   1  -7  -5 1075.08   58.41   8
   1  -7  -5  943.04   52.81   1
   1  -7  -5 1073.35   57.30   3
  -1   7   5 1004.26   56.89   3
  -1   7   4  211.38   25.34   3
   1  -7  -4  192.88   24.14   1
   1  -7  -4  148.99   22.70   8
   1  -7  -4  197.28   24.80   3
  -1   7   4  205.49   17.97   6
   1  -7  -3  955.88   48.80   1
   1  -7  -3 1007.05   54.59   8
   1  -7  -3 1036.73   53.46   3
  -1   7   3  935.86   52.26   3
  -1   7   3  960.94   38.46   6
  -1   7   2   13.67    6.83   6
   1  -7  -2    6.62    9.96   1
   1  -7  -2    6.41    9.87   8
  -1   7   2   16.64    9.86   3
   1  -7  -2   -1.31   10.46   3
  -1   7   1 2074.60   63.99   6
  -1   7   1 2380.04   85.01   3
   1  -7  -1 2266.93   86.60   8
   1  -7  -1 2316.68   83.62   3
   1  -7  -1 2265.15   79.29   1
  -1   7   019151.44  434.98   3
   1  -7   019046.53  442.66   8
   1  -7   018510.85  424.78   1
   1  -7   019093.13  432.57   3
   1  -7   1   35.40   14.50   8
  -1   7  -1   42.27   14.67   8
   1  -7   1   37.10   12.17   3
   1  -7   1   39.44   10.61   1
  -1   7  -1   40.63   10.96   3
  -1   7  -2 1384.25   64.53   8
  -1   7  -2 1429.26   59.44   3
   1  -7   2 1633.80   60.29   3
   1  -7   2 1442.68   51.82   1
   1  -7   2 1509.56   70.93   2
   1  -7   2 1510.46   70.32   4
   1  -7   2 1602.27   68.41   8
   1  -7   3   56.41   11.58   3
  -1   7  -3   37.32   14.96   8
   1  -7   3   34.59   13.17   4
  -1   7  -3   39.01   11.93   3
   1  -7   3   34.18    7.97   1
   1  -7   3   40.18   12.79   2
   1  -7   3   31.77   11.79   8
   1  -7   4  786.72   36.59   3
   1  -7   4  866.20   47.47   8
   1  -7   4  828.29   50.95   4
  -1   7  -4  747.12   44.26   8
   1  -7   4  759.05   49.32   2
   1  -7   4  684.17   28.30   1
   1  -7   5  321.07   31.10   4
   1  -7   5  283.77   29.75   2
   1  -7   5  341.33   21.76   3
  -1   7  -5  269.01   28.01   8
   1  -7   5  297.39   27.93   8
   1  -7   6 2709.53  103.53   2
   1  -7   6 2758.22   96.88   8
   1  -7   6 2744.63   77.09   3
  -1   7  -6 2594.17   95.70   8
   1  -7   6 2753.89  103.70   4
  -1   7  -7 9283.27  230.57   6
   1  -7   7 9091.58  244.97   2
  -1   7  -7 8831.85  233.26   8
   1  -7   7 9101.64  244.24   4
   1  -7   7 8686.78  202.70   3
   1  -7   7 9163.35  233.26   8
  -1   7  -8 2002.07   90.81   2
   1  -7   8 1735.47   50.73   3
  -1   7  -8 2000.59   77.88   6
   1  -7   8 1962.11   77.73   8
   1  -7   8 1930.00   86.27   4
  -1   7  -8 1918.55   77.73   8
   1  -7   9 5833.02  172.65   8
  -1   7  -9 6035.83  175.23   8
  -1   7  -9 6274.43  193.34   2
   1  -7   9 6152.89  187.66   4
  -1   7  -9 6424.25  177.80   6
  -1   7 -10   35.09   22.00   2
  -1   7 -10  -10.75   14.54   6
   1  -7  10  -23.28   13.60   8
  -1   7 -10   20.93   14.83   8
   1  -7  10  -15.58   18.08   4
  -1   7 -11  183.86   31.16   2
   1  -7  11  152.87   27.63   4
  -1   7 -11  178.92   25.97   6
   1  -7  11  178.03   24.00   8
  -1   7 -11  164.59   25.17   8
   1  -7  12   17.06   12.47   8
  -1   7 -12   35.57   17.45   6
  -1   7 -12   33.31   19.69   2
  -1   7 -12   34.43   16.51   8
   1  -7  12   38.64   19.73   4
  -1   7 -13 1424.49   71.77   8
   1  -7  13 1524.50   84.26   4
  -1   7 -13 1577.38   88.68   2
   1  -7  13 1584.18   74.21   8
  -1   7 -14 4201.34  160.63   2
   1  -7  14 3856.41  135.14   8
   1  -7  14 3961.67  151.70   4
  -1   7 -14 3987.67  137.07   8
   1  -7  15 3977.48  156.60   4
  -1   7 -15 4114.14  141.65   8
  -1   7 -15 4244.30  166.89   2
  -1   7 -16  920.42   58.70   8
  -1   7 -16  938.30   73.21   2
   1  -7  16  866.86   67.16   4
  -1   7 -17   -4.32   14.95   8
   1  -7  17   28.20   18.26   4
  -1   7 -17  -11.79   19.73   2
   1  -7  18 1405.47   90.00   4
  -1   7 -18 1390.61   94.88   2
  -1   7 -18 1436.46   77.76   8
  -1   7 -19   12.49   19.20   2
  -1   7 -19   32.88   21.09   8
  -1   7 -20 1011.98   66.71   8
  -1   7 -20 1019.00   85.58   2
   1  -7  20  972.51   79.36   4
   1  -7  21  351.03   48.94   4
  -1   7 -21  372.65   51.98   2
   1  -7  22 2223.10  128.01   4
  -1   7 -22 2236.10  133.92   2
  -1   7 -23  247.28   43.31   5
   1  -6 -27   37.22   26.97   3
   1  -6 -27  -13.31   25.74   8
   1  -6 -26  224.10   37.93   3
   1  -6 -25  191.82   40.61   5
   1  -6 -25   90.74   29.69   3
   1  -6 -24  371.36   49.41   3
   1  -6 -24  491.95   60.06   5
   1  -6 -23   66.21   34.18   5
   1  -6 -23    0.32   18.86   3
   1  -6 -22  209.16   37.95   3
   1  -6 -22  275.27   45.94   5
   1  -6 -21 1110.63   80.98   5
   1  -6 -21  913.47   71.08   3
  -1   6  20  247.24   39.29   6
   1  -6 -20  230.80   36.74   3
   1  -6 -20  261.26   41.20   5
   1  -6 -19   79.25   22.50   3
   1  -6 -19  137.38   31.34   5
  -1   6  19  114.78   29.48   6
  -1   6  18    2.86   15.61   6
   1  -6 -18  -24.09   22.97   3
   1  -6 -17   92.71   23.38   3
  -1   6  17  128.46   27.00   6
  -1   6  16  115.24   27.02   6
   1  -6 -16   79.23   24.11   3
   1  -6 -15  790.86   58.41   3
  -1   6  15  792.03   57.44   6
  -1   6  14  321.42   35.58   6
   1  -6 -14  352.58   38.72   3
  -1   6  13  671.05   50.24   6
   1  -6 -13  621.35   50.60   3
   1  -6 -12  176.32   25.42   6
  -1   6  12  171.86   26.19   6
   1  -6 -12  134.32   24.53   3
   1  -6 -11  290.37   33.13   3
  -1   6  11  324.41   32.29   6
   1  -6 -11  313.41   30.86   6
  -1   6  11  321.04   34.60   1
   1  -6 -10 1112.49   57.56   6
   1  -6 -10 1198.89   66.85   1
  -1   6  10 1139.53   64.69   1
   1  -6 -10 1084.70   64.41   3
  -1   6  10 1005.55   60.63   5
  -1   6  10 1118.92   58.07   6
  -1   6   9   90.00   15.73   6
  -1   6   9  132.98   23.98   1
   1  -6  -9  112.36   21.20   3
   1  -6  -9  139.64   20.83   6
   1  -6  -9  118.93   23.81   1
  -1   6   9  115.16   21.80   5
  -1   6   8 1469.25   68.86   1
   1  -6  -8 1323.95   68.12   1
  -1   6   8 1305.91   59.39   6
   1  -6  -8 1486.11   61.17   6
   1  -6  -8 1522.32   70.58   3
  -1   6   8 1323.34   65.87   5
  -1   6   8 1365.86   69.40   3
   1  -6  -7   10.91   10.29   1
   1  -6  -7   24.70   11.58   6
  -1   6   7   14.20   12.10   3
  -1   6   7   17.18   14.56   5
  -1   6   7   15.67    9.05   6
   1  -6  -7   21.24   10.97   3
  -1   6   6  272.06   28.03   3
  -1   6   6  291.83   28.91   5
   1  -6  -6  324.70   25.55   6
  -1   6   6  269.24   22.29   6
   1  -6  -6  253.23   27.45   1
   1  -6  -6  300.17   29.68   3
   1  -6  -6  303.96   29.80   8
  -1   6   5  385.48   25.51   6
   1  -6  -5  409.81   33.79   8
   1  -6  -5  432.68   35.37   3
   1  -6  -5  438.12   33.00   1
  -1   6   5  405.10   34.23   3
   1  -6  -4  664.21   40.50   1
  -1   6   4  684.90   43.75   3
  -1   6   4  673.35   32.52   6
   1  -6  -4  660.36   41.53   3
   1  -6  -4  650.59   42.08   8
  -1   6   3 4439.71  119.75   6
  -1   6   3 5309.95  142.97   3
   1  -6  -3 4392.21  132.83   1
   1  -6  -3 4877.73  142.12   8
   1  -6  -3 5242.87  141.72   3
  -1   6   2  881.66   34.30   6
   1  -6  -2  889.02   47.98   8
   1  -6  -2  957.20   47.02   3
   1  -6  -2  812.15   41.42   1
  -1   6   2  783.42   44.74   3
   1  -6  -1   34.82   10.39   1
   1  -6  -1   38.78   12.85   3
  -1   6   1   19.86    9.99   3
   1  -6  -1   41.40   14.22   8
  -1   6   0  403.81   31.44   8
   1  -6   0  352.70   25.67   1
   1  -6   0  382.97   28.73   3
  -1   6   0  362.92   28.37   3
   1  -6   0  402.26   31.24   8
  -1   6  -1   73.99   13.09   3
   1  -6   1   98.09   16.59   8
   1  -6   1   77.18   12.42   1
   1  -6   1   95.00   14.86   3
  -1   6  -1   94.87   17.56   8
   1  -6   2   98.34   15.90   8
   1  -6   2   98.70   13.88   3
  -1   6  -2   70.64   13.03   3
   1  -6   2   82.68   16.54   4
   1  -6   2   77.75   16.87   2
  -1   6  -2   80.53   15.91   8
   1  -6   2   87.21   10.93   1
   1  -6   3 2737.94   94.83   4
   1  -6   3 2676.28   94.30   2
  -1   6  -3 2565.95   89.00   8
   1  -6   3 2860.58   92.31   8
   1  -6   3 2495.43   70.60   1
   1  -6   3 2755.14   79.96   3
  -1   6  -3 2542.86   79.68   3
  -1   6  -4  356.61   22.67   3
   1  -6   4  425.94   23.85   3
   1  -6   4  322.70   16.97   1
   1  -6   4  429.08   30.00   8
   1  -6   4  398.96   32.70   2
   1  -6   4  401.23   32.30   4
  -1   6  -4  370.76   28.89   8
   1  -6   5   62.25   12.87   8
   1  -6   5   88.26   10.80   3
   1  -6   5   71.74   16.89   2
   1  -6   5   60.54    6.12   1
  -1   6  -5   46.41   14.32   8
   1  -6   5   65.37   16.42   4
  -1   6  -5   71.60   10.08   3
  -1   6  -6 1671.67   68.60   8
   1  -6   6 1671.99   51.15   3
   1  -6   6 1821.07   75.35   4
   1  -6   6 1728.95   74.27   2
   1  -6   6 1830.69   70.29   8
   1  -6   7  399.12   18.81   3
   1  -6   7  474.82   33.43   8
  -1   6  -7  459.92   39.43   2
  -1   6  -7  393.28   30.90   8
   1  -6   7  445.58   35.49   4
  -1   6  -7  478.43   38.63   4
   1  -6   7  473.30   36.94   2
   1  -6   8 6429.77  167.08   8
  -1   6  -8 6317.18  181.43   2
   1  -6   8 6464.52  178.35   4
  -1   6  -8 6360.24  180.27   4
  -1   6  -8 6055.07  166.01   8
   1  -6   8 6241.72  178.75   2
  -1   6  -8 6314.54  168.04   6
   1  -6   9   39.23   12.86   8
   1  -6   9   62.94   16.87   4
  -1   6  -9   83.91   18.13   8
  -1   6  -9   88.79   22.26   2
  -1   6  -9   84.51   17.54   6
  -1   6 -10   87.80   18.43   6
   1  -6  10   79.00   16.11   8
   1  -6  10   41.56   14.90   4
  -1   6 -10   73.28   15.62   8
  -1   6 -10   77.84   23.58   2
  -1   6 -11   81.22   18.35   6
   1  -6  11   64.28   17.91   4
   1  -6  11   69.65   17.24   8
  -1   6 -11   90.95   18.35   8
  -1   6 -11   70.26   19.76   2
  -1   6 -12 1603.74   78.44   6
  -1   6 -12 1465.67   68.91   8
   1  -6  12 1395.69   68.46   8
  -1   6 -12 1379.36   79.04   2
   1  -6  12 1483.17   78.25   4
  -1   6 -13   29.50   21.20   2
  -1   6 -13   40.11   15.78   8
   1  -6  13   25.22   13.80   8
   1  -6  13   33.92   19.54   4
  -1   6 -14 4526.94  145.89   8
   1  -6  14 4401.15  143.59   8
   1  -6  14 4334.83  158.32   4
  -1   6 -14 4289.63  163.29   2
   1  -6  15 6285.66  207.10   4
  -1   6 -15 6587.09  214.55   2
   1  -6  15 6097.04  185.69   8
  -1   6 -15 6352.71  188.62   8
  -1   6 -16  994.18   73.37   2
  -1   6 -16 1045.45   61.72   8
   1  -6  16 1006.97   70.20   4
  -1   6 -17   87.88   26.50   2
  -1   6 -17   49.89   17.22   8
  -1   6 -18   53.45   17.63   8
   1  -6  18   35.37   19.98   4
  -1   6 -18   42.57   20.96   2
  -1   6 -19   88.85   29.81   2
   1  -6  19  129.47   29.69   4
  -1   6 -19  103.02   21.50   8
  -1   6 -20  178.09   30.20   8
   1  -6  20  178.47   36.00   4
  -1   6 -20  186.52   38.76   2
   1  -6  21 4823.82  195.02   4
  -1   6 -21 4953.71  172.15   8
  -1   6 -21 4771.20  200.82   2
  -1   6 -22 2117.82  129.82   2
   1  -6  22 2484.82  132.19   4
  -1   6 -22 2406.61  128.02   5
  -1   6 -23  982.65   87.25   2
  -1   6 -23 1152.93   87.44   5
   1  -6  23 1024.01   85.67   4
  -1   6 -24   19.50   19.83   5
   1  -5 -27   19.85   19.61   8
   1  -5 -26    9.85   18.60   3
   1  -5 -26    5.09   20.53   8
   1  -5 -25 4393.98  181.67   3
   1  -5 -25 4360.42  181.83   8
   1  -5 -24  877.00   71.67   3
   1  -5 -24 1304.80   92.80   5
   1  -5 -23 1064.39   83.65   5
   1  -5 -23  762.16   65.55   3
   1  -5 -22   86.33   26.46   3
   1  -5 -22   27.32   21.26   5
   1  -5 -21  256.63   38.42   3
   1  -5 -21  268.17   42.99   5
   1  -5 -20  194.60   34.01   3
  -1   5  20  238.43   39.27   6
   1  -5 -20  162.08   33.74   5
  -1   5  19  123.27   28.62   6
   1  -5 -19  157.12   33.61   5
   1  -5 -19  125.72   26.45   3
  -1   5  18 7860.79  254.45   6
   1  -5 -18 7899.90  245.95   3
  -1   5  17  240.01   34.95   6
   1  -5 -17  266.51   38.23   5
   1  -5 -17  199.04   29.73   3
   1  -5 -16 1549.74   80.98   3
   1  -5 -16 1402.17   81.11   5
  -1   5  16 1516.29   83.70   6
  -1   5  15   81.31   22.12   6
   1  -5 -15  108.63   23.63   3
   1  -5 -15  147.40   30.63   5
   1  -5 -14  229.53   29.69   3
   1  -5 -14  276.17   36.94   5
  -1   5  14  285.33   32.84   6
   1  -5 -13    9.66   15.58   6
   1  -5 -13   29.19   13.74   3
  -1   5  13    5.32   12.89   6
   1  -5 -13   15.35   17.55   5
  -1   5  12 2370.66   96.68   1
   1  -5 -12 2334.32   93.76   3
   1  -5 -12 2503.67   94.59   6
  -1   5  12 2596.53   95.49   6
   1  -5 -12 2604.12   96.43   5
   1  -5 -1114431.46  360.51   1
  -1   5  1113800.42  348.70   6
   1  -5 -1113945.79  351.33   3
   1  -5 -1114230.62  349.40   6
  -1   5  1114669.69  353.28   5
  -1   5  1113796.90  354.99   1
   1  -5 -10   44.77   15.80   1
   1  -5 -10   51.62   18.58   3
  -1   5  10   56.74   16.56   6
  -1   5  10   57.22   17.47   1
   1  -5 -10   57.77   16.36   6
  -1   5  10   60.87   17.04   5
  -1   5   9 1301.06   62.38   5
   1  -5  -9 1220.79   57.54   6
  -1   5   9 1133.26   60.95   1
   1  -5  -9 1155.21   63.27   1
  -1   5   9 1252.83   62.35   3
  -1   5   9 1123.43   56.11   6
   1  -5  -9 1118.29   60.38   3
  -1   5   8   -0.29   11.30   1
   1  -5  -8   -0.95   12.04   3
  -1   5   8    4.65   10.02   3
  -1   5   8    7.13   10.81   5
  -1   5   8   16.68    9.98   6
   1  -5  -8    1.32   11.23   6
   1  -5  -8   13.01   11.53   1
   1  -5  -7 6178.34  167.69   3
   1  -5  -7 6097.77  168.81   1
  -1   5   7 5870.91  166.06   1
   1  -5  -7 5698.33  154.64   6
  -1   5   7 6156.89  168.09   3
  -1   5   7 5788.42  156.39   6
  -1   5   6  314.57   25.15   6
   1  -5  -6  349.01   24.98   6
  -1   5   6  349.83   29.53   3
   1  -5  -6  324.62   29.82   3
  -1   5   6  283.53   28.04   5
   1  -5  -6  282.92   27.41   1
  -1   5   5  370.43   30.13   3
  -1   5   5  396.56   25.43   6
   1  -5  -5  284.43   29.08   3
   1  -5  -5  432.43   31.89   1
   1  -5  -5  410.58   26.01   6
  -1   5   5  382.00   30.80   5
   1  -5  -5  378.08   30.78   8
  -1   5   4 3105.92   87.87   6
   1  -5  -4 3174.09  101.53   3
  -1   5   4 2764.35   97.55   3
   1  -5  -4 3151.67  100.54   1
   1  -5  -4 3262.70  102.09   8
  -1   5   3   24.20   10.66   3
   1  -5  -3   20.23   10.33   3
   1  -5  -3   31.53   11.24   1
   1  -5  -3   31.31   12.48   8
  -1   5   3   29.20    7.56   6
   1  -5  -2  557.58   35.96   3
   1  -5  -2  629.51   37.34   8
   1  -5  -2  621.49   33.17   1
  -1   5   2  635.05   27.92   6
  -1   5   2  632.93   35.57   3
  -1   5   1   26.99   12.63   8
   1  -5  -1   21.08   10.97   8
   1  -5  -1   25.61    9.73   3
   1  -5  -1   18.37    9.11   1
  -1   5   1   26.63   10.31   3
   1  -5   0  832.19   38.74   3
  -1   5   0  849.33   42.28   8
  -1   5   0  761.66   39.57   3
   1  -5   0  749.67   33.77   1
   1  -5   0  900.73   44.05   8
   1  -5   1   37.47    8.46   1
  -1   5  -1   24.24   12.06   8
   1  -5   1   21.93    8.44   3
   1  -5   1   16.58    9.43   8
  -1   5  -1   28.72   10.25   3
  -1   5  -2   34.70    8.90   3
   1  -5   2   42.87   14.32   4
   1  -5   2   43.78   10.77   3
   1  -5   2   47.22   12.87   8
  -1   5  -2   71.43   14.72   8
   1  -5   2   54.70   13.49   2
   1  -5   2   54.06    7.79   1
   1  -5   3  277.05   14.88   1
   1  -5   3  252.01   18.91   3
   1  -5   3  276.76   25.70   4
   1  -5   3  268.45   22.93   8
  -1   5  -3  265.44   19.36   3
  -1   5  -3  250.98   22.98   8
   1  -5   3  258.66   24.47   2
  -1   5  -4 1239.63   45.56   3
   1  -5   4 1447.41   45.53   3
   1  -5   4 1422.07   56.62   8
  -1   5  -4 1362.12   55.69   8
   1  -5   4 1443.74   59.81   4
   1  -5   4 1389.36   59.59   2
   1  -5   5 1507.27   62.95   2
  -1   5  -5 1600.00   65.26   4
  -1   5  -5 1540.09   64.66   2
   1  -5   5 1566.92   59.23   8
  -1   5  -5 1400.93   45.39   3
  -1   5  -5 1500.03   58.89   8
   1  -5   5 1520.90   63.00   4
   1  -5   5 1271.77   38.34   1
   1  -5   5 1540.25   44.82   3
   1  -5   6 1462.72   57.97   8
  -1   5  -6 1345.71   62.56   4
   1  -5   6 1488.76   63.35   4
   1  -5   6 1372.39   41.21   3
  -1   5  -6 1493.76   59.01   8
  -1   5  -6 1306.19   42.05   3
  -1   5  -6 1440.30   64.94   2
   1  -5   6 1492.69   63.43   2
   1  -5   7  513.29   36.57   2
  -1   5  -7  491.35   36.45   4
  -1   5  -7  523.03   33.54   8
   1  -5   7  565.28   38.88   4
  -1   5  -7  553.65   39.19   2
  -1   5  -7  471.55   19.12   3
   1  -5   7  505.72   32.41   8
   1  -5   7  450.02   18.27   3
  -1   5  -8    4.11   12.89   2
  -1   5  -8    6.43    9.76   8
   1  -5   8    7.47   12.56   4
   1  -5   8  -11.34   12.18   2
   1  -5   8   -1.74    9.78   8
  -1   5  -8    5.56    9.94   6
  -1   5  -8   11.60   11.39   4
  -1   5  -9  471.21   34.93   6
   1  -5   9  429.47   35.12   2
  -1   5  -9  460.01   37.35   4
  -1   5  -9  405.86   30.94   8
   1  -5   9  253.62   13.74   1
   1  -5   9  379.67   33.84   4
  -1   5  -9  414.49   36.33   2
   1  -5   9  391.00   29.71   8
  -1   5 -10   -1.53   13.48   4
   1  -5  10  -14.40   15.24   2
  -1   5 -10    1.71   10.58   6
   1  -5  10   -0.43    3.11   1
   1  -5  10   -7.25    9.79   8
  -1   5 -10   -5.02   15.55   2
  -1   5 -10    3.07   12.16   8
   1  -5  10   14.30   12.32   4
  -1   5 -11   -3.48   12.07   8
   1  -5  11   30.81   16.94   4
   1  -5  11   18.98    5.54   1
  -1   5 -11    2.11   14.24   2
  -1   5 -11    0.77   11.90   6
   1  -5  11   -0.08    9.48   8
   1  -5  12  100.05   19.14   8
   1  -5  12  103.10   21.63   4
   1  -5  12   81.18    9.78   1
  -1   5 -12  107.82   22.07   6
  -1   5 -12   33.41   16.50   2
  -1   5 -12   73.09   16.02   8
  -1   5 -12   82.33    9.37   1
  -1   5 -13    5.08    5.75   1
  -1   5 -13   -5.44   14.24   2
  -1   5 -13    5.84   11.02   8
   1  -5  13  -21.10   15.59   4
   1  -5  13    5.29    9.88   8
   1  -5  14   48.75   13.84   8
  -1   5 -14   60.38    9.77   1
   1  -5  14   77.12   21.00   4
  -1   5 -14   74.87   17.99   8
  -1   5 -14   42.89   21.21   2
  -1   5 -15   21.35   15.33   8
   1  -5  15    7.01   11.99   8
  -1   5 -15    5.40   16.47   2
   1  -5  15    4.92   16.43   4
  -1   5 -15   21.12    9.23   1
   1  -5  16  376.96   41.58   4
  -1   5 -16  385.75   25.29   1
  -1   5 -16  353.71   44.18   2
  -1   5 -16  447.59   39.47   8
  -1   5 -17   36.01   16.46   8
  -1   5 -17   48.15   22.01   2
   1  -5  17    4.63   15.33   4
  -1   5 -18 1216.64   68.78   8
  -1   5 -18 1339.45   87.76   2
   1  -5  18 1198.47   79.27   4
  -1   5 -19  208.40   39.35   2
  -1   5 -19  187.85   29.27   8
   1  -5  19  197.00   35.51   4
  -1   5 -20   27.70   14.86   8
   1  -5  20  -15.90   22.88   4
  -1   5 -20    9.14   15.44   5
  -1   5 -20   45.13   24.83   2
  -1   5 -21   10.82   20.94   5
  -1   5 -21   35.92   19.87   8
  -1   5 -21   -3.59   18.70   2
   1  -5  21   29.22   20.48   4
  -1   5 -22  277.50   37.30   8
  -1   5 -22  284.56   49.12   2
  -1   5 -22  283.66   42.03   5
  -1   5 -23   49.15   31.18   2
  -1   5 -23   15.44   18.79   5
  -1   5 -24   17.22   18.57   5
  -1   5 -25  446.06   55.61   5
   1  -4 -27  -29.78   25.66   8
   1  -4 -26  691.65   70.76   5
   1  -4 -26  604.52   62.15   8
   1  -4 -25  459.16   56.53   5
   1  -4 -25  486.39   53.47   8
   1  -4 -25  432.00   48.90   3
   1  -4 -24 1370.27   87.18   3
   1  -4 -24 1530.35  100.66   5
   1  -4 -24 1262.76   84.96   8
   1  -4 -23   23.24   18.63   3
   1  -4 -23   51.84   25.34   5
   1  -4 -22  338.73   41.50   3
   1  -4 -22  315.96   46.63   5
   1  -4 -21 1693.59   97.41   5
   1  -4 -21 1410.65   83.79   3
  -1   4  20  -16.56   17.01   6
   1  -4 -20   -3.60   19.11   5
   1  -4 -20   11.59   18.27   3
  -1   4  19 1378.04   86.30   6
   1  -4 -19 1550.75   88.20   5
   1  -4 -19 1332.55   79.29   3
   1  -4 -18   23.69   20.44   5
   1  -4 -18   -5.91   15.74   3
  -1   4  18   34.86   18.29   6
  -1   4  17 5823.57  196.39   6
   1  -4 -17 5676.76  185.06   3
   1  -4 -17 5981.49  194.53   5
   1  -4 -16   15.62   13.84   3
   1  -4 -16  -31.32   19.90   5
  -1   4  16   -5.49   19.26   6
  -1   4  15   -3.20   15.58   6
   1  -4 -15   26.68   15.15   3
   1  -4 -15   -7.10   15.39   5
  -1   4  14  319.07   36.22   6
   1  -4 -14  256.32   30.06   3
   1  -4 -14  311.68   34.95   5
   1  -4 -13  128.33   24.01   6
  -1   4  13  169.22   25.68   6
   1  -4 -13  134.25   24.72   5
   1  -4 -13  150.65   24.80   3
  -1   4  12 7195.86  209.97   1
   1  -4 -12 7120.82  207.85   6
   1  -4 -12 7415.28  214.65   1
   1  -4 -12 6818.69  203.18   3
  -1   4  12 7228.43  208.34   6
   1  -4 -12 7572.09  207.90   5
   1  -4 -11 2150.97   87.72   3
  -1   4  11 2353.68   90.58   5
   1  -4 -11 2351.53   90.59   5
  -1   4  11 2129.22   89.89   1
   1  -4 -11 2136.22   88.57   6
   1  -4 -11 2259.73   92.91   1
  -1   4  11 2273.14   91.08   6
  -1   4  1017281.38  424.14   1
   1  -4 -1017664.99  421.47   3
   1  -4 -1018415.94  422.48   5
  -1   4  1017228.19  419.64   5
   1  -4 -1018071.78  428.72   1
  -1   4  1017890.26  423.18   3
   1  -4 -1018168.05  422.93   6
  -1   4  1018524.94  423.12   6
  -1   4   9  312.87   29.05   5
   1  -4  -9  283.66   27.34   3
  -1   4   9  293.20   30.25   1
   1  -4  -9  298.91   27.94   6
   1  -4  -9  306.65   30.14   5
   1  -4  -9  274.39   28.78   1
  -1   4   9  284.17   26.92   3
  -1   4   9  330.93   28.84   6
   1  -4  -8   19.25   13.45   5
   1  -4  -8    0.58    9.69   3
  -1   4   8   15.97   13.21   1
  -1   4   8    4.73    9.21   5
  -1   4   8   15.73   10.35   6
   1  -4  -8   17.00   11.02   6
   1  -4  -8   31.50   13.65   1
   1  -4  -7   -0.28    8.90   6
   1  -4  -7    9.94    9.70   1
  -1   4   7   10.83   10.48   3
  -1   4   7    8.67   11.89   1
  -1   4   7    2.87   10.71   5
   1  -4  -7   -0.36   10.43   3
  -1   4   7    8.14    9.59   6
   1  -4  -6 1212.71   48.92   6
   1  -4  -6 1090.59   54.02   1
   1  -4  -6 1129.17   53.36   3
  -1   4   6 1123.77   48.35   6
  -1   4   6 1239.07   54.17   3
  -1   4   6 1252.39   53.55   5
   1  -4  -5 5727.70  145.30   6
   1  -4  -5 6032.54  155.97   1
  -1   4   5 5846.60  146.64   6
   1  -4  -5 5396.57  154.45   3
  -1   4   5 5769.91  155.02   3
  -1   4   5 5379.35  150.73   5
  -1   4   411114.93  275.62   3
   1  -4  -411285.89  275.56   8
   1  -4  -412189.74  275.03   1
   1  -4  -411454.36  263.43   6
  -1   4   411425.26  263.77   6
   1  -4  -412087.78  275.38   3
  -1   4   337066.93  807.68   6
   1  -4  -338224.57  818.66   1
   1  -4  -338085.10  822.06   8
  -1   4   339480.29  821.88   3
   1  -4  -338837.54  820.40   3
   1  -4  -2    4.87    8.64   8
  -1   4   2    6.68    8.21   3
   1  -4  -2    1.89    7.90   1
  -1   4   2   26.90    8.97   6
   1  -4  -2   11.47    9.89   3
  -1   4   1  103.60   13.95   3
   1  -4  -1   73.67   11.64   1
  -1   4   1   81.44   15.72   8
   1  -4  -1   94.73   14.35   3
   1  -4  -1  114.47   15.99   8
  -1   4   0   11.82   11.45   8
  -1   4   0   26.07    9.50   3
   1  -4   0    8.17    9.13   8
   1  -4   0   10.52    7.01   1
   1  -4   0    1.43    8.44   3
   1  -4   1 3460.60   92.09   3
   1  -4   1 3621.60   99.95   8
  -1   4  -1 3283.31   92.69   3
  -1   4  -1 3319.32   98.40   8
   1  -4   2  368.53   26.11   2
  -1   4  -2  378.29   25.97   8
  -1   4  -2  384.18   21.28   3
   1  -4   2  396.74   21.98   3
   1  -4   2  433.33   27.02   8
   1  -4   2  403.14   27.89   4
   1  -4   3 1544.25   57.15   4
   1  -4   3 1494.25   57.26   2
  -1   4  -3 1390.07   54.64   8
  -1   4  -3 1415.53   47.00   3
   1  -4   3 1586.43   47.10   3
   1  -4   3 1590.97   56.50   8
  -1   4  -4 1786.54   64.40   4
   1  -4   4 1508.35   44.45   1
   1  -4   4 1714.93   62.61   2
   1  -4   4 1704.52   59.96   8
  -1   4  -4 1721.32   64.80   2
  -1   4  -4 1664.93   49.15   3
  -1   4  -4 1684.98   60.09   8
   1  -4   4 1759.02   63.37   4
   1  -4   4 1735.48   48.19   3
   1  -4   5   50.10    7.03   3
   1  -4   5   43.72   12.98   4
   1  -4   5   69.54   12.20   8
  -1   4  -5   76.51   14.70   2
  -1   4  -5   47.93    6.88   3
  -1   4  -5   51.28   11.86   8
   1  -4   5   56.41    6.36   1
  -1   4  -5   43.76   12.57   4
   1  -4   5   57.72   12.91   2
   1  -4   6 1429.76   54.42   8
   1  -4   6 1516.98   59.65   2
  -1   4  -6 1473.40   59.97   4
  -1   4  -6 1328.34   37.90   3
  -1   4  -6 1359.50   58.82   2
   1  -4   6 1220.36   37.41   3
   1  -4   6 1212.36   36.71   1
   1  -4   6 1488.68   59.82   4
  -1   4  -6 1483.62   55.59   8
   1  -4   7  226.61   20.81   8
  -1   4  -7  234.33   24.13   4
  -1   4  -7  219.59   23.33   2
  -1   4  -7  234.03   22.16   8
   1  -4   7  246.30   23.54   2
  -1   4  -7  207.40   10.59   3
   1  -4   7  259.30   24.79   4
   1  -4   7  226.12   12.38   1
  -1   4  -8 2232.13   82.16   6
  -1   4  -8 2555.05   90.69   2
   1  -4   8 2220.54   78.42   8
   1  -4   8 2142.67   60.15   1
  -1   4  -8 2449.62   80.74   8
   1  -4   8 2479.25   87.43   4
   1  -4   8 2438.64   86.82   2
  -1   4  -8 2395.94   87.74   4
  -1   4  -9   10.42   12.41   4
   1  -4   9    1.19   11.18   4
   1  -4   9  -11.67   11.06   8
  -1   4  -9   10.64    9.84   8
  -1   4  -9   28.23   14.45   2
   1  -4   9   18.86    5.90   1
  -1   4  -9   24.50   11.47   6
  -1   4  -9    8.67    5.08   1
  -1   4 -10 2478.69   96.46   2
   1  -4  10 2646.16   89.54   8
   1  -4  10 2602.63   96.52   4
  -1   4 -10 2559.33   87.91   8
   1  -4  10 2619.26   71.47   1
  -1   4 -10 2362.30   69.72   1
  -1   4 -10 2568.96   95.87   6
  -1   4 -10 2433.79   95.74   4
   1  -4  11 4285.38  107.07   1
  -1   4 -11 4039.85  105.66   1
  -1   4 -11 4047.17  136.25   4
   1  -4  11 3967.17  133.76   4
  -1   4 -11 3939.59  123.55   8
  -1   4 -11 3774.05  134.47   2
  -1   4 -11 4289.26  136.26   6
   1  -4  11 3702.64  121.37   8
   1  -4  12 4774.56  156.64   4
  -1   4 -12 5049.91  159.94   6
  -1   4 -12 5002.47  147.14   8
  -1   4 -12 4954.90  160.39   2
   1  -4  12 4658.02  144.66   8
  -1   4 -12 4565.70  125.84   1
  -1   4 -13  435.22   35.88   8
   1  -4  13  482.71   27.80   1
  -1   4 -13  408.16   26.01   1
   1  -4  13  392.06   32.90   8
   1  -4  13  478.30   42.09   4
  -1   4 -13  432.11   41.46   2
   1  -4  14  129.72   16.84   1
  -1   4 -14  104.30   24.95   2
  -1   4 -14   79.36   13.34   1
   1  -4  14   93.34   21.95   4
  -1   4 -14  129.22   20.92   8
   1  -4  14   91.81   18.24   8
   1  -4  15 1540.08   59.36   1
  -1   4 -15 1317.05   79.89   2
   1  -4  15 1337.19   75.54   4
  -1   4 -15 1244.95   55.25   1
  -1   4 -15 1434.69   69.12   8
   1  -4  16   -1.25   21.85   4
  -1   4 -16    0.97    9.76   1
  -1   4 -16    4.89   18.61   2
   1  -4  16    6.94    9.60   1
  -1   4 -16    1.74   11.23   8
   1  -4  17  123.01   25.91   4
  -1   4 -17   90.20   25.23   2
  -1   4 -17   90.70   21.12   8
  -1   4 -17   83.83   15.09   1
   1  -4  18   37.60   20.49   4
  -1   4 -18   25.19   18.15   2
  -1   4 -18    7.56   11.04   1
  -1   4 -18   36.47   14.62   8
  -1   4 -19  223.35   33.96   5
  -1   4 -19  222.59   31.08   8
  -1   4 -19  170.50   32.75   2
   1  -4  19  172.72   33.06   4
   1  -4  20  211.93   37.10   4
  -1   4 -20  218.09   39.03   2
  -1   4 -20  205.14   34.45   5
  -1   4 -20  203.92   29.53   8
  -1   4 -21  487.85   56.67   2
  -1   4 -21  535.38   54.24   5
  -1   4 -21  544.99   47.36   8
  -1   4 -22  875.41   69.94   5
  -1   4 -22  759.82   71.94   2
  -1   4 -22  842.29   60.94   8
  -1   4 -23    2.31   16.53   5
  -1   4 -23   56.86   25.38   2
  -1   4 -23   47.77   21.31   8
  -1   4 -24  174.98   38.44   2
  -1   4 -24  141.49   32.76   5
  -1   4 -25   12.06   21.04   5
   1  -3 -26   -9.05   25.83   5
   1  -3 -26   24.14   19.06   8
   1  -3 -25   39.86   21.67   8
   1  -3 -25   26.12   20.47   5
   1  -3 -25   66.66   21.60   3
   1  -3 -24   77.99   26.98   5
   1  -3 -24   73.79   23.54   8
   1  -3 -24  118.45   25.33   3
   1  -3 -23   67.25   22.55   3
   1  -3 -23   63.55   26.07   5
   1  -3 -23   57.68   19.91   8
   1  -3 -22  843.09   71.26   5
   1  -3 -22  810.90   62.48   8
   1  -3 -22  935.33   66.97   3
   1  -3 -21   32.96   17.97   3
   1  -3 -21   29.95   21.42   5
  -1   3  20  188.93   34.88   6
   1  -3 -20  194.72   33.45   5
   1  -3 -20  192.61   30.43   3
   1  -3 -19   18.57   14.02   3
  -1   3  19    3.89   17.64   6
   1  -3 -19    1.36   17.41   5
  -1   3  18  440.78   48.18   6
   1  -3 -18  370.56   38.49   3
   1  -3 -18  383.15   43.28   5
   1  -3 -17   46.03   17.47   3
  -1   3  17   63.98   22.30   6
   1  -3 -17   41.51   19.05   5
  -1   3  16  337.23   39.38   6
   1  -3 -16  356.99   35.45   3
   1  -3 -16  342.57   39.84   5
  -1   3  15  864.55   59.27   6
   1  -3 -15  725.84   50.12   3
   1  -3 -15  802.86   55.43   5
   1  -3 -14 2095.68   88.40   3
   1  -3 -14 2232.30   93.91   5
  -1   3  14 2180.01   97.27   6
   1  -3 -13 2597.31  105.49   6
  -1   3  13 2785.51  104.13   5
   1  -3 -13 2523.61   97.99   3
   1  -3 -13 2545.56  105.26   1
   1  -3 -13 2856.90  104.34   4
  -1   3  13 2448.54  104.05   6
   1  -3 -13 2819.01  104.51   5
  -1   3  12    2.27   13.85   5
   1  -3 -12  -15.03   15.15   5
   1  -3 -12    9.07   11.37   3
   1  -3 -12   11.32   13.15   1
   1  -3 -12   22.09   14.26   6
  -1   3  12   27.75   17.06   6
   1  -3 -11  266.98   26.91   3
  -1   3  11  256.74   26.52   3
   1  -3 -11  249.15   28.25   1
  -1   3  11  252.13   28.33   1
   1  -3 -11  276.45   31.55   6
   1  -3 -11  249.02   28.17   5
  -1   3  11  242.23   26.34   5
  -1   3  11  280.08   29.86   6
   1  -3 -10  107.19   18.51   3
  -1   3  10   83.73   15.99   3
  -1   3  10   98.62   17.14   5
   1  -3 -10  101.75   19.42   1
  -1   3  10   74.58   18.20   1
  -1   3  10   72.43   16.69   6
   1  -3 -10   61.94   14.04   5
   1  -3 -10  101.40   19.07   6
   1  -3  -9 1844.45   75.04   1
   1  -3  -9 1809.66   71.53   3
  -1   3   9 1863.75   72.33   3
   1  -3  -9 1752.63   70.35   5
   1  -3  -9 1835.96   73.48   6
  -1   3   9 1881.89   73.91   6
  -1   3   9 1678.01   69.76   5
  -1   3   9 1870.35   75.13   1
   1  -3  -8    6.27    9.78   1
  -1   3   8    4.36    9.96   5
   1  -3  -8   15.04   13.16   5
   1  -3  -8   -2.89   10.85   6
  -1   3   8    4.89   10.06   1
   1  -3  -8   21.83   12.12   3
  -1   3   8   10.57   11.20   6
  -1   3   8    2.40    8.53   3
   1  -3  -7 2177.70   75.81   3
   1  -3  -7 2179.70   76.61   5
  -1   3   7 2155.39   75.29   6
   1  -3  -7 2296.79   76.29   6
   1  -3  -7 2105.32   78.96   1
  -1   3   7 2255.08   77.44   3
  -1   3   7 2037.17   74.47   5
   1  -3  -6 1289.25   53.56   5
  -1   3   6 1226.91   52.75   5
   1  -3  -6 1306.52   56.24   1
   1  -3  -6 1341.65   52.03   6
   1  -3  -6 1337.07   54.36   3
  -1   3   6 1326.29   52.56   6
  -1   3   6 1349.54   54.62   3
  -1   3   5    4.00    9.19   5
   1  -3  -5   12.98   10.48   3
  -1   3   5   11.03    9.29   6
   1  -3  -5   24.39   12.39   1
  -1   3   5    5.66    9.33   3
   1  -3  -5    3.55    9.41   6
   1  -3  -415346.32  336.31   6
  -1   3   414450.78  342.27   3
   1  -3  -415824.60  343.39   1
   1  -3  -415495.67  343.20   3
  -1   3   414482.72  341.15   5
  -1   3   415153.66  336.54   6
  -1   3   3  846.48   33.28   6
   1  -3  -3  817.24   37.86   8
   1  -3  -3  807.32   38.03   3
   1  -3  -3  865.99   37.59   1
  -1   3   3  875.94   38.19   3
   1  -3  -217190.00  359.66   1
   1  -3  -216879.37  362.98   8
  -1   3   216549.18  353.47   6
   1  -3  -215909.28  361.31   3
   1  -3  -1  239.36   18.33   3
  -1   3   1  234.52   18.45   3
  -1   3   1  249.76   19.94   8
   1  -3  -1  265.39   19.73   8
  -1   3   0 6162.51  154.69   8
   1  -3   0 6328.62  150.79   3
  -1   3   0 6378.33  151.17   3
   1  -3   0 6507.07  156.38   8
  -1   3  -1   26.77    7.94   3
   1  -3   1   27.92    8.27   3
   1  -3   1   51.23   12.18   4
   1  -3   1   51.54   11.48   2
  -1   3  -1   52.52   11.79   8
   1  -3   1   34.68   10.71   8
   1  -3   2  734.46   32.79   2
   1  -3   2  746.19   32.84   4
  -1   3  -2  700.10   27.66   3
   1  -3   2  761.58   33.56   8
   1  -3   2  716.03   27.34   3
  -1   3  -2  744.73   33.35   8
   1  -3   310790.29  248.23   2
  -1   3  -310678.20  249.02   2
  -1   3  -310983.57  249.18   4
   1  -3   310911.39  246.94   8
   1  -3   310833.46  247.75   4
   1  -3   310673.27  234.89   3
  -1   3  -310840.86  236.16   3
  -1   3  -310503.94  246.70   8
  -1   3  -4 4783.96  126.38   2
   1  -3   4 4818.64  125.02   4
   1  -3   4 4768.58  124.94   2
   1  -3   4 4738.96  109.24   3
  -1   3  -4 4900.98  110.03   3
  -1   3  -4 4888.68  126.06   4
   1  -3   4 4795.34  122.62   8
   1  -3   4 4404.01  108.62   1
  -1   3  -4 4834.20  123.54   8
   1  -3   5 3496.27   88.53   1
   1  -3   5 3649.06   87.97   3
  -1   3  -5 3873.33   87.76   3
  -1   3  -5 3881.99  108.15   2
  -1   3  -5 3925.51  108.21   4
   1  -3   5 3739.63  103.21   8
   1  -3   5 3846.45  106.98   2
  -1   3  -5 3875.84  103.56   8
   1  -3   5 3723.17  106.04   4
   1  -3   6  211.46   13.01   1
  -1   3  -6  225.04   13.11   1
   1  -3   6  234.56   19.48   8
  -1   3  -6  268.87   22.90   4
  -1   3  -6  248.54   23.42   2
  -1   3  -6  209.52   19.94   8
   1  -3   6  210.08   20.13   2
   1  -3   6  218.11   20.72   4
  -1   3  -6  212.12   10.91   3
  -1   3  -7  632.74   21.48   3
  -1   3  -7  689.30   39.83   4
  -1   3  -7  726.69   36.84   8
   1  -3   7  684.11   35.70   8
   1  -3   7  714.17   39.06   2
  -1   3  -7  712.56   27.29   1
  -1   3  -7  650.19   38.61   2
   1  -3   7  705.86   27.79   1
   1  -3   7  785.10   40.88   4
  -1   3  -8    9.58    3.19   3
  -1   3  -8   15.50    6.73   1
  -1   3  -8    5.43   10.55   4
   1  -3   8   -8.03    9.83   4
   1  -3   8   18.29   11.06   8
   1  -3   8    6.37    6.12   1
  -1   3  -8    7.37    9.41   6
  -1   3  -8   19.00   11.74   2
  -1   3  -8   15.59    8.76   8
  -1   3  -9  693.03   42.03   6
  -1   3  -9  668.72   29.16   1
  -1   3  -9  630.15   40.64   4
  -1   3  -9  606.28   36.18   8
  -1   3  -9  678.30   41.53   2
   1  -3   9  680.09   29.47   1
   1  -3   9  650.44   40.57   4
  -1   3  -9  547.94   20.11   3
   1  -3   9  650.53   36.48   8
   1  -3  10 2868.63   93.64   8
  -1   3 -10 3073.97  104.76   2
   1  -3  10 3069.55  102.48   4
  -1   3 -10 3166.36  105.82   4
  -1   3 -10 3151.50   95.59   8
   1  -3  10 3198.60   83.61   1
  -1   3 -10 2903.16   82.00   1
  -1   3 -10 2720.42  102.63   6
  -1   3 -1119886.94  427.15   6
   1  -3  1119122.80  422.67   4
  -1   3 -1119868.29  428.16   2
  -1   3 -1119690.64  427.39   4
   1  -3  1119048.24  409.24   8
  -1   3 -1118421.63  392.65   1
  -1   3 -1119691.21  410.27   8
   1  -3  1119729.40  394.73   1
  -1   3 -1215169.01  361.93   2
   1  -3  1214607.30  341.33   8
  -1   3 -1215522.72  307.25   3
   1  -3  1215870.86  329.29   1
  -1   3 -1214457.72  327.93   1
  -1   3 -1215099.33  342.91   8
  -1   3 -1215647.17  361.90   6
  -1   3 -1215025.79  360.85   4
   1  -3  1215437.36  357.80   4
  -1   3 -13 2370.56   86.12   8
   1  -3  13 2505.73   78.64   1
  -1   3 -13 2381.75   98.70   2
   1  -3  13 2347.17   86.23   8
  -1   3 -13 2402.89   60.39   3
  -1   3 -13 2417.72  100.10   6
   1  -3  13 2157.46   94.97   4
  -1   3 -13 2256.05   78.35   1
  -1   3 -14    6.12   16.21   2
   1  -3  14    2.75    8.93   1
  -1   3 -14    5.46   10.49   1
  -1   3 -14   12.89    4.67   3
  -1   3 -14   -9.43   13.38   8
   1  -3  14    5.67   13.56   4
  -1   3 -14    3.61    4.25   3
  -1   3 -15    9.42    5.25   3
  -1   3 -15   14.43   12.57   8
  -1   3 -15   14.11   19.28   2
  -1   3 -15    4.61    4.36   3
   1  -3  15   22.98   16.41   4
   1  -3  15   17.69   12.33   1
  -1   3 -15   23.88   13.42   1
  -1   3 -16  368.20   31.99   1
   1  -3  16  461.42   34.90   1
  -1   3 -16  374.37   43.97   2
   1  -3  16  431.94   43.65   4
  -1   3 -16  384.92   19.93   3
  -1   3 -16  316.59   17.67   3
  -1   3 -16  486.63   38.95   8
  -1   3 -17   56.21    8.47   3
  -1   3 -17   75.58   23.43   5
  -1   3 -17   74.72   16.56   1
   1  -3  17  109.70   20.67   1
  -1   3 -17   93.98   20.96   8
  -1   3 -17   61.46    8.26   3
  -1   3 -17   68.15   25.24   2
   1  -3  17  109.91   27.46   4
  -1   3 -1810143.43  254.87   3
  -1   3 -1812398.65  299.48   1
  -1   3 -1813311.23  327.61   5
   1  -3  1813743.36  301.69   1
  -1   3 -1813884.19  314.37   8
   1  -3  1813647.77  338.03   4
  -1   3 -1810902.85  256.90   3
  -1   3 -1813013.21  340.20   2
  -1   3 -19 1034.89   64.94   8
  -1   3 -19 1112.94   72.83   5
  -1   3 -19  971.56   58.24   1
  -1   3 -19 1041.80   76.68   2
  -1   3 -20  758.51   66.19   2
  -1   3 -20  917.25   59.73   8
  -1   3 -20  887.05   65.66   5
  -1   3 -21   45.15   21.24   5
  -1   3 -21   69.35   29.27   2
  -1   3 -21   69.13   21.57   8
  -1   3 -22  103.50   29.48   2
  -1   3 -22  120.67   25.76   8
  -1   3 -22  104.25   26.69   5
  -1   3 -23   57.24   25.08   2
  -1   3 -23   85.69   22.70   8
  -1   3 -23   68.95   25.01   5
  -1   3 -24   61.57   28.33   2
  -1   3 -24   66.49   21.43   8
  -1   3 -24   85.35   27.39   5
  -1   3 -25 3594.79  159.33   5
  -1   3 -25 3494.24  169.93   2
  -1   3 -26   28.62   18.79   5
   1  -2 -26   10.71   20.85   5
   1  -2 -26   -2.68   27.84   2
   1  -2 -25   -8.89   22.99   5
   1  -2 -25    8.20   15.91   8
   1  -2 -24   -1.38   15.77   8
   1  -2 -24  -29.59   28.83   5
   1  -2 -24   12.52   13.91   3
   1  -2 -23   58.34   22.27   3
   1  -2 -23   54.95   20.05   8
   1  -2 -23   25.67   22.96   5
   1  -2 -22  155.40   27.68   3
   1  -2 -22  235.13   38.02   5
   1  -2 -22  208.36   32.69   8
   1  -2 -21 1586.26   83.15   8
   1  -2 -21 1555.58   92.37   5
   1  -2 -21 1435.45   78.83   3
   1  -2 -20   -5.35   13.64   8
   1  -2 -20    8.75   15.39   3
   1  -2 -20  -23.35   27.97   5
  -1   2  20   16.51   21.29   6
   1  -2 -19   70.23   18.97   3
   1  -2 -19   39.73   18.98   5
  -1   2  19   78.29   26.11   6
   1  -2 -18    8.77   12.13   3
  -1   2  18   24.91   21.01   6
   1  -2 -18  -25.10   25.54   5
  -1   2  17 1193.50   75.18   6
   1  -2 -17 1159.90   70.90   5
   1  -2 -17 1156.68   63.81   3
   1  -2 -16  367.21   34.27   3
  -1   2  16  336.75   39.05   6
   1  -2 -16  353.28   38.20   5
  -1   2  15  507.43   47.38   6
   1  -2 -15  441.65   40.64   5
   1  -2 -15  460.14   37.04   3
   1  -2 -14   82.35   18.35   3
   1  -2 -14   44.51   15.36   5
  -1   2  14   91.37   21.16   6
   1  -2 -14   90.97   21.05   1
   1  -2 -14   39.54   15.30   4
   1  -2 -13   14.37   11.37   1
  -1   2  13    4.11   13.25   6
  -1   2  13   -1.83   13.27   5
   1  -2 -13   -2.35   11.51   4
   1  -2 -13    3.60   13.74   6
   1  -2 -13   -8.22   18.85   5
   1  -2 -13   -5.83   10.96   3
  -1   2  12   29.76   12.47   5
   1  -2 -12   49.05   16.68   1
   1  -2 -12   27.92   14.34   4
   1  -2 -12   51.64   16.02   5
   1  -2 -12   86.48   20.38   6
   1  -2 -12   62.82   15.39   3
  -1   2  12   59.35   18.75   6
  -1   2  11    8.03   12.46   6
   1  -2 -11  -16.21   14.07   5
   1  -2 -11    3.35   13.06   6
   1  -2 -11   -6.54   11.57   3
   1  -2 -11   20.99   11.69   1
   1  -2 -11   14.18    9.11   4
  -1   2  11   -5.57    8.94   3
  -1   2  11   -4.93   12.11   5
   1  -2 -10 2969.83   97.28   3
  -1   2  10 2926.54  101.16   5
   1  -2 -10 3084.55  106.03   6
   1  -2 -10 3010.56  102.99   1
   1  -2 -10 3160.70  101.99   5
  -1   2  10 3039.29   98.10   3
   1  -2 -10 2734.87   96.99   4
  -1   2  10 3162.39  106.57   6
   1  -2  -9   43.69   14.57   6
  -1   2   9   34.86   12.63   3
   1  -2  -9   27.06   11.84   3
  -1   2   9   28.94   12.27   6
   1  -2  -9   32.63   12.17   1
  -1   2   9   32.49   11.38   5
   1  -2  -9   13.80   10.72   5
   1  -2  -8  114.27   17.36   5
  -1   2   8  155.47   19.88   6
  -1   2   8  166.27   19.32   5
   1  -2  -8  156.85   19.15   3
   1  -2  -8  155.23   20.75   6
   1  -2  -8  142.99   19.23   1
  -1   2   8  159.83   17.60   3
  -1   2   7 1332.55   52.33   3
  -1   2   7 1159.01   31.98   7
  -1   2   7 1176.32   51.52   5
  -1   2   7 1418.66   55.42   6
   1  -2  -7 1390.24   54.63   6
   1  -2  -7 1301.33   54.12   1
   1  -2  -7 1227.49   52.08   3
   1  -2  -7 1284.57   53.12   5
  -1   2   6 1184.72   48.26   5
   1  -2  -6 1128.43   46.53   3
  -1   2   6 1214.51   48.43   6
   1  -2  -6 1165.26   47.81   5
   1  -2  -6 1090.01   48.92   1
   1  -2  -6 1163.66   48.16   6
  -1   2   6 1189.97   47.71   3
   1  -2  -5 3123.43   89.22   3
   1  -2  -5 3227.32   90.12   5
   1  -2  -5 3149.55   89.20   6
   1  -2  -5 3158.44   91.70   1
  -1   2   5 3252.82   89.91   6
  -1   2   5 3041.48   89.44   3
  -1   2   5 2802.88   89.45   5
   1  -2  -4  472.97   25.32   6
   1  -2  -4  448.72   25.91   3
   1  -2  -4  439.65   27.10   5
  -1   2   4  364.15   23.77   5
   1  -2  -4  414.35   26.11   1
  -1   2   4  445.52   26.40   3
  -1   2   4  494.45   25.71   6
   1  -2  -3 2950.35   78.58   6
   1  -2  -3 2942.04   80.33   8
  -1   2   3 2869.61   78.13   6
  -1   2   3 2809.96   80.50   3
   1  -2  -3 2983.22   81.70   1
  -1   2   3 2728.99   80.41   5
   1  -2  -3 2898.32   80.95   3
   1  -2  -2   44.55   10.87   3
   1  -2  -114499.20  323.33   3
  -1   2   115139.45  324.99   8
   1  -2  -115266.30  325.83   8
  -1   2   114443.06  322.88   3
   1  -2   0  700.36   27.43   3
  -1   2   0  702.85   27.45   3
   1  -2   0  740.37   29.66   8
  -1   2   0  729.85   29.20   8
  -1   2  -1 8577.91  196.54   8
   1  -2   1 8572.31  193.35   2
  -1   2  -1 8624.52  191.23   3
   1  -2   1 8581.13  193.13   4
   1  -2   1 8725.10  196.47   8
   1  -2   1 8664.81  190.97   3
   1  -2   2  190.75   11.78   3
  -1   2  -2  202.23   14.96   2
  -1   2  -2  188.76   11.70   3
   1  -2   2  201.24   14.80   4
   1  -2   2  203.61   15.19   8
   1  -2   2  207.77   14.68   2
  -1   2  -2  171.77   15.06   8
  -1   2  -2  193.75   14.31   4
  -1   2  -3  349.38   20.84   8
  -1   2  -3  350.25   15.40   3
   1  -2   3  345.62   20.15   2
   1  -2   3  356.66   16.70   1
   1  -2   3  363.84   20.68   4
  -1   2  -3  309.95   18.95   4
   1  -2   3  346.73   20.42   8
   1  -2   3  371.26   15.60   3
  -1   2  -3  357.33   20.90   2
   1  -2   4 1435.30   49.34   4
   1  -2   4 1355.04   41.82   1
  -1   2  -4 1444.18   49.14   8
   1  -2   4 1487.14   39.63   3
  -1   2  -4 1396.27   41.60   1
   1  -2   4 1485.51   48.63   8
  -1   2  -4 1442.56   49.45   4
  -1   2  -4 1400.23   38.89   3
  -1   2  -4 1460.88   49.96   2
   1  -2   4 1446.18   49.41   2
  -1   2  -5   65.80   13.03   4
   1  -2   5   51.78   10.56   2
   1  -2   5   53.76   10.41   8
  -1   2  -5   54.78   11.93   2
  -1   2  -5   49.05    6.41   3
  -1   2  -5   47.40    8.38   1
   1  -2   5   47.16   10.55   4
  -1   2  -5   69.43   11.49   8
   1  -2   5   40.09    8.02   1
   1  -2   6  689.99   35.42   4
  -1   2  -6  619.12   26.63   1
  -1   2  -6  742.91   37.04   4
   1  -2   6  615.45   27.14   1
  -1   2  -6  673.26   35.89   2
  -1   2  -6  660.31   23.12   3
   1  -2   6  747.79   34.49   8
  -1   2  -6  763.49   34.15   8
  -1   2  -7 1132.37   34.58   3
   1  -2   7 1134.49   41.05   1
  -1   2  -7 1170.02   51.57   2
   1  -2   7 1145.42   50.10   4
  -1   2  -7 1156.85   47.62   8
  -1   2  -7 1178.01   41.66   1
   1  -2   7 1138.46   48.08   8
  -1   2  -7 1180.70   51.65   4
   1  -2   8  740.06   39.23   8
  -1   2  -8  874.94   44.67   4
  -1   2  -8  788.77   35.26   1
  -1   2  -8  879.96   45.44   2
   1  -2   8  796.02   34.72   1
  -1   2  -8  849.85   44.19   6
   1  -2   8  835.53   43.97   4
  -1   2  -8  843.10   40.22   8
  -1   2  -9  316.33   25.57   8
   1  -2   9  294.79   24.48   8
  -1   2  -9  313.04   27.77   6
  -1   2  -9  302.14   22.65   1
  -1   2  -9  330.36   28.69   4
   1  -2   9  335.22   22.57   1
   1  -2   9  354.52   29.19   4
  -1   2  -9  343.94   29.46   2
  -1   2 -10 1190.41   50.85   1
   1  -2  10 1360.07   51.53   1
  -1   2 -10 1296.37   55.74   8
   1  -2  10 1305.15   55.23   8
  -1   2 -10 1351.35   62.94   2
  -1   2 -10 1385.95   63.37   4
  -1   2 -10 1235.73   61.37   6
   1  -2  10 1265.94   60.94   4
  -1   2 -11 2394.46   93.08   6
  -1   2 -11 2510.39   93.99   4
   1  -2  11 2332.12   82.69   8
  -1   2 -11 2454.19   84.44   8
   1  -2  11 2362.89   90.89   4
  -1   2 -11 2327.78   66.21   3
  -1   2 -11 2414.12   93.49   2
   1  -2  11 2420.86   78.38   1
  -1   2 -11 2245.63   77.90   1
  -1   2 -12 2497.28   87.04   1
  -1   2 -12 2674.88   91.95   8
  -1   2 -12 2668.10  103.21   6
  -1   2 -12 2526.00  101.08   2
   1  -2  12 2682.12   86.36   1
   1  -2  12 2630.51   99.69   4
  -1   2 -12 2638.21   73.55   3
  -1   2 -12 2532.30  100.86   4
  -1   2 -13   49.41   13.80   8
  -1   2 -13   66.91    9.98   3
  -1   2 -13   36.83   12.81   1
   1  -2  13   33.20   11.23   1
  -1   2 -13   34.77   13.91   2
   1  -2  13   55.14   16.26   4
  -1   2 -13   13.08   13.30   6
  -1   2 -14   12.57   10.22   1
   1  -2  14   24.25   11.56   1
  -1   2 -14    5.26    7.00   3
   1  -2  14    5.60   14.10   4
  -1   2 -14   17.49   13.17   8
  -1   2 -14    0.43   14.08   2
   1  -2  15  758.60   54.46   4
  -1   2 -15  668.64   53.45   2
  -1   2 -15  714.18   50.01   5
  -1   2 -15  698.94   44.60   1
   1  -2  15  745.70   44.51   1
  -1   2 -15  734.12   46.40   8
  -1   2 -15  718.32   34.58   3
   1  -2  16   10.49   11.65   1
  -1   2 -16   18.08   13.66   1
  -1   2 -16    5.07   14.12   5
  -1   2 -16   10.30   14.76   8
  -1   2 -16    3.55    7.15   3
  -1   2 -16    5.87   15.31   2
  -1   2 -17 5728.44  175.61   8
  -1   2 -17 5746.90  192.84   2
  -1   2 -17 5936.32  183.59   5
  -1   2 -17 5712.48  147.76   3
   1  -2  17 5930.18  171.59   1
  -1   2 -18  969.34   58.71   1
  -1   2 -18 1000.56   60.42   8
  -1   2 -18 1084.81   74.25   2
  -1   2 -18 1016.63   44.70   3
   1  -2  18  984.07   59.11   1
  -1   2 -18 1102.81   67.92   5
  -1   2 -19 3394.34  100.91   3
  -1   2 -19 3460.89  135.49   5
  -1   2 -19 3188.02  126.08   8
  -1   2 -19 3455.56  145.04   2
  -1   2 -19 3301.69  124.49   1
   1  -2  19 3515.23  125.91   1
  -1   2 -20   99.75   21.22   8
  -1   2 -20  153.84   32.02   2
   1  -2  20  137.01   24.12   1
  -1   2 -20  127.39   16.18   3
  -1   2 -20  185.09   32.62   5
  -1   2 -21   18.93   18.94   2
  -1   2 -21    9.19   14.29   5
  -1   2 -21  -13.03   15.40   8
  -1   2 -22   52.56   16.69   8
  -1   2 -22   36.32   20.79   2
  -1   2 -22   47.28   22.45   5
  -1   2 -23    5.66   16.56   8
  -1   2 -23    9.22   18.41   2
  -1   2 -23    5.81   19.68   5
  -1   2 -24 2173.31  115.51   5
  -1   2 -24 2277.93  108.51   8
  -1   2 -24 1949.49  122.00   2
  -1   2 -25   34.62   24.27   2
  -1   2 -25   21.64   19.77   8
  -1   2 -25   37.51   24.95   5
  -1   2 -26 3623.63  162.61   5
  -1   2 -27  196.83   39.75   5
   1  -1 -26  -10.20   25.46   5
   1  -1 -26   50.82   24.49   2
   1  -1 -25   11.47   20.15   2
   1  -1 -25   -7.61   20.11   8
   1  -1 -25  -35.43   26.03   5
   1  -1 -24   45.96   21.66   2
   1  -1 -24   27.30   22.55   5
   1  -1 -23  195.68   27.26   3
   1  -1 -23  203.66   30.58   8
   1  -1 -23  237.94   39.62   5
   1  -1 -23  234.48   41.40   2
   1  -1 -22 5490.51  198.10   5
   1  -1 -22 5181.91  175.24   8
   1  -1 -22 5068.27  168.95   3
   1  -1 -21  290.96   35.87   8
   1  -1 -21  236.33   31.43   3
   1  -1 -21  338.03   44.62   5
   1  -1 -20 4455.97  152.62   8
   1  -1 -20 4350.08  148.87   3
   1  -1 -19   13.98   14.54   3
  -1   1  19    9.30   18.47   6
   1  -1 -19    8.02   16.79   5
   1  -1 -19   -6.75   11.38   8
   1  -1 -18  252.98   28.31   3
  -1   1  18  269.34   38.30   6
   1  -1 -18  249.05   35.50   5
   1  -1 -18  246.95   28.60   8
   1  -1 -17  298.39   39.39   5
   1  -1 -17  321.49   31.33   3
   1  -1 -17  280.21   29.56   8
  -1   1  17  298.87   39.81   6
   1  -1 -16  747.00   55.37   5
  -1   1  16  824.71   60.50   6
   1  -1 -16  728.68   46.46   3
  -1   1  15 7390.35  219.25   6
   1  -1 -15 6691.09  206.17   1
   1  -1 -15 7776.58  214.30   5
   1  -1 -15 6961.64  195.15   3
   1  -1 -14 2145.93   89.97   4
   1  -1 -14 2024.04   87.29   5
   1  -1 -14 1819.13   82.61   1
  -1   1  14 1834.71   88.80   6
   1  -1 -14 1889.35   76.44   3
  -1   1  13 7791.85  217.43   6
   1  -1 -13 7360.17  215.46   6
   1  -1 -13 7174.20  207.07   1
   1  -1 -13 7254.17  210.11   4
   1  -1 -13 7417.16  197.13   3
   1  -1 -13 8073.55  212.11   5
  -1   1  12    0.74   13.05   6
   1  -1 -12   19.49   10.38   3
   1  -1 -12   16.65   14.33   5
   1  -1 -12   14.42   13.37   1
   1  -1 -12   14.34   12.67   6
   1  -1 -12   10.39    9.92   4
   1  -1 -11 1349.66   56.41   3
   1  -1 -11 1380.77   63.88   4
   1  -1 -11 1282.65   61.37   1
  -1   1  11 1435.39   67.34   6
   1  -1 -11 1316.53   65.47   6
  -1   1  11 1353.91   56.48   3
   1  -1 -11 1305.69   62.02   5
  -1   1  10  532.53   32.19   3
   1  -1 -10  548.27   38.42   6
   1  -1 -10  419.67   32.29   4
   1  -1 -10  513.83   34.92   1
   1  -1 -10  481.42   34.43   5
  -1   1  10  556.87   38.79   6
   1  -1 -10  528.64   31.92   3
  -1   1  10  544.65   36.17   5
  -1   1   9 2372.14   81.59   6
  -1   1   9 2252.87   77.57   5
   1  -1  -9 2283.02   78.71   5
  -1   1   9 2443.02   73.33   3
   1  -1  -9 2471.49   83.91   6
   1  -1  -9 2474.58   79.21   1
   1  -1  -9 2382.89   72.65   3
   1  -1  -9 2225.44   75.50   4
  -1   1   8  219.83   19.15   3
  -1   1   8  220.44   23.45   6
   1  -1  -8  205.46   18.94   3
  -1   1   8  207.44   20.74   5
   1  -1  -8  209.74   20.85   1
   1  -1  -8  183.68   20.80   4
   1  -1  -8  183.99   22.19   5
   1  -1  -8  237.31   23.55   6
   1  -1  -7  761.56   35.63   3
   1  -1  -7  839.49   39.53   1
   1  -1  -7  768.40   39.18   4
  -1   1   7  817.21   37.13   3
  -1   1   7  801.33   39.50   5
   1  -1  -7  843.04   41.51   6
   1  -1  -7  770.24   40.38   5
  -1   1   7  863.91   41.72   6
   1  -1  -6 2652.16   80.30   1
  -1   1   6 2801.93   83.30   6
   1  -1  -6 2661.20   77.75   3
  -1   1   6 2630.19   79.79   5
   1  -1  -6 2798.31   83.31   6
   1  -1  -6 2369.30   77.56   5
  -1   1   6 2600.04   77.13   3
  -1   1   5   68.01   11.51   3
   1  -1  -5   34.04   10.69   6
   1  -1  -5   21.28   11.23   5
   1  -1  -5   64.95   11.30   3
  -1   1   5   57.11   11.23   5
   1  -1  -5   50.28   11.63   1
  -1   1   5   51.34   12.16   6
  -1   1   416446.66  344.65   6
  -1   1   416210.02  343.39   5
   1  -1  -416224.11  344.93   6
   1  -1  -416240.37  344.44   1
  -1   1   416187.40  342.09   3
   1  -1  -416230.48  342.15   3
   1  -1  -415862.90  343.12   5
  -1   1   3  564.83   24.62   5
  -1   1   3  589.86   25.42   6
  -1   1   3  539.08   24.35   3
   1  -1  -3  528.30   24.48   3
   1  -1  -3  557.37   25.32   6
   1  -1  -3  503.29   24.67   5
   1  -1  -2 1432.25   40.75   8
  -1   1   2 1351.90   41.05   3
   1  -1  -2 1312.14   40.91   3
   1  -1  -2 1206.18   40.43   5
  -1   1   2 1239.23   40.56   5
  -1   1   2 1356.70   41.50   6
  -1   1   2 1372.86   40.31   8
  -1   1   1   58.04    7.42   3
   1  -1  -1   78.58    8.41   3
  -1   1   1   86.27    8.53   8
  -1   1   1   85.77    8.02   5
   1  -1  -1   84.26    8.20   8
   1  -1   0 2679.14   42.59   8
   1  -1   0 2934.93   42.01   3
  -1   1  -1  484.78   18.73   8
   1  -1   1  731.25   22.16   8
   1  -1   1  758.28   17.96   4
   1  -1   1  754.27   18.02   2
   1  -1   1  747.66   19.88   3
  -1   1  -2    7.33    5.39   8
  -1   1  -2    7.09    4.03   3
  -1   1  -2    4.55    4.20   4
  -1   1  -2    2.94    4.57   2
   1  -1   2    5.39    4.54   3
   1  -1   2    8.72    5.70   8
   1  -1   2    7.46    4.63   4
   1  -1   2    5.63    4.49   2
  -1   1  -3 3661.39   89.78   4
   1  -1   3 3650.44   89.49   4
  -1   1  -3 3527.49   90.11   8
   1  -1   3 3393.77   86.66   1
  -1   1  -3 3487.59   83.79   3
  -1   1  -3 3718.83   90.19   2
  -1   1  -3 3641.26   86.34   1
   1  -1   3 3535.19   90.41   8
  -1   1  -4 7567.98  177.12   4
   1  -1   4 7655.14  176.64   4
  -1   1  -4 7514.29  170.98   1
   1  -1   4 7603.50  171.40   1
  -1   1  -4 7573.70  176.13   8
  -1   1  -4 7468.23  167.42   3
  -1   1  -4 7649.14  177.27   2
   1  -1   4 7574.34  176.34   8
  -1   1  -5 8446.08  202.21   1
   1  -1   5 9177.28  209.62   4
   1  -1   5 9131.92  207.74   8
   1  -1   5 8760.62  202.37   1
  -1   1  -5 9121.25  210.06   4
  -1   1  -5 9147.74  207.67   8
   1  -1   6  261.29   17.69   1
   1  -1   6  209.18   18.56   8
   1  -1   6  245.66   20.89   4
  -1   1  -6  260.02   20.04   8
  -1   1  -6  275.85   21.88   4
  -1   1  -6  232.12   17.27   1
  -1   1  -7 1876.84   67.72   8
   1  -1   7 1981.52   63.34   1
   1  -1   7 2188.36   71.93   4
   1  -1   7 2014.85   66.17   8
  -1   1  -7 2134.85   71.37   4
  -1   1  -7 2052.70   63.91   1
  -1   1  -8 1520.92   55.89   1
   1  -1   8 1581.06   55.73   1
   1  -1   8 1634.45   62.82   4
  -1   1  -8 1553.44   63.10   6
   1  -1   8 1543.70   57.44   8
  -1   1  -8 1583.59   58.62   8
  -1   1  -8 1611.86   63.30   4
  -1   1  -9  388.08   27.62   8
  -1   1  -9  387.16   30.37   6
   1  -1   9  412.57   26.72   1
  -1   1  -9  410.36   26.96   1
   1  -1   9  396.13   31.23   4
  -1   1  -9  374.13   30.53   4
  -1   1 -10 2062.60   76.68   8
  -1   1 -10 2172.60   82.96   4
   1  -1  10 2190.59   74.19   1
  -1   1 -10 2080.51   74.33   1
   1  -1  10 2262.26   83.94   4
  -1   1 -10 2136.27   83.39   6
  -1   1 -11 1442.84   60.73   8
  -1   1 -11 1444.36   66.71   4
   1  -1  11 1350.63   57.13   1
   1  -1  11 1486.52   67.24   4
  -1   1 -11 1346.19   58.78   1
  -1   1 -11 1266.27   65.87   6
  -1   1 -12 1778.91   70.87   8
  -1   1 -12 1717.81   58.25   3
  -1   1 -12 1709.55   71.92   5
  -1   1 -12 1656.46   76.88   4
  -1   1 -12 1659.76   69.51   1
  -1   1 -12 1738.96   78.75   6
   1  -1  12 1713.85   68.33   1
  -1   1 -13  159.57   22.77   4
   1  -1  13  179.79   21.15   1
  -1   1 -13  165.11   21.70   1
  -1   1 -13  178.75   22.43   5
  -1   1 -13  154.92   16.29   3
  -1   1 -13  172.33   26.21   6
  -1   1 -13  152.13   21.95   8
  -1   1 -14 1761.50   75.72   1
   1  -1  14 1861.03   76.12   1
  -1   1 -14 1775.98   77.97   5
  -1   1 -14 1746.13   75.76   8
  -1   1 -14 1770.62   63.41   3
   1  -1  15   14.87   11.31   1
  -1   1 -15   21.59    9.67   3
  -1   1 -15   28.66   14.44   5
  -1   1 -15   19.47   15.43   2
  -1   1 -15   26.90   12.96   8
  -1   1 -15    2.04   11.34   1
  -1   1 -16  652.25   47.81   5
  -1   1 -16  602.94   45.35   1
  -1   1 -16  653.98   37.03   3
  -1   1 -16  628.77   44.84   8
  -1   1 -16  685.10   53.06   2
   1  -1  16  675.31   45.10   1
  -1   1 -17    7.67    8.90   3
   1  -1  17    1.62   12.48   1
  -1   1 -17    0.93   15.25   5
  -1   1 -17  -10.88   20.30   2
  -1   1 -17  -18.33   15.70   1
  -1   1 -17   -7.12   13.08   8
  -1   1 -18  -13.69    9.49   3
  -1   1 -18    4.74   14.49   8
  -1   1 -18   11.15   13.96   1
  -1   1 -18   -3.39   19.70   2
   1  -1  18    1.55   12.67   1
  -1   1 -18   15.96   16.96   5
  -1   1 -19  -16.16   19.01   2
  -1   1 -19   17.26   15.52   5
  -1   1 -19    9.84    8.54   3
   1  -1  19   -6.96   15.36   1
  -1   1 -19   33.41   17.03   8
  -1   1 -20   10.74   12.84   8
  -1   1 -20    0.18    8.63   3
  -1   1 -20   -9.14   19.24   2
  -1   1 -20   38.86   19.18   5
   1  -1  20   12.41   13.60   1
   1  -1  21  239.36   31.15   1
  -1   1 -21  260.56   36.05   5
  -1   1 -21  194.92   22.41   3
  -1   1 -21  191.53   29.26   8
  -1   1 -21  186.62   34.70   2
  -1   1 -22    7.43   13.73   8
  -1   1 -22   -3.49   15.96   5
   1  -1  22    3.36   15.38   1
  -1   1 -22   -4.22   18.60   2
  -1   1 -23  389.09   43.72   8
  -1   1 -23  325.79   43.24   5
  -1   1 -23  284.10   44.21   2
  -1   1 -24   14.62   19.88   2
  -1   1 -24   -1.02   20.10   5
  -1   1 -24   20.76   15.84   8
  -1   1 -25  151.85   35.93   2
  -1   1 -25  128.65   29.95   5
  -1   1 -25  109.48   27.33   8
  -1   1 -26  -21.68   22.60   8
  -1   1 -26  -23.15   24.78   5
  -1   1 -27   24.84   21.26   5
   1   0 -26  -27.11   26.38   2
   1   0 -26   -4.20   21.06   5
   1   0 -25  249.52   43.78   2
   1   0 -25  265.56   42.91   5
   1   0 -24   64.46   30.27   5
   1   0 -24   18.84   15.04   8
   1   0 -24   17.61   18.95   2
   1   0 -23  226.46   32.16   8
   1   0 -23  308.73   45.22   5
   1   0 -23  224.65   41.95   2
   1   0 -22  162.34   26.61   8
   1   0 -22  162.24   35.45   5
   1   0 -22  156.82   23.80   3
   1   0 -22  179.78   36.93   2
   1   0 -21 5378.73  192.49   5
   1   0 -21 5114.50  166.37   8
   1   0 -21 4914.82  157.40   3
   1   0 -21 5052.60  194.19   2
   1   0 -20   13.16   11.89   8
   1   0 -20   17.48   17.65   5
   1   0 -20   30.80   14.62   3
   1   0 -20   15.48   15.00   2
   1   0 -19    0.93   14.69   5
   1   0 -19    1.37   17.48   2
   1   0 -19   22.25   13.40   8
   1   0 -19   37.73   13.54   3
  -1   0  18   84.38   26.04   6
   1   0 -18  103.39   19.07   8
   1   0 -18  102.71   25.82   5
   1   0 -18   84.92   17.29   3
   1   0 -18   50.70    6.10   7
   1   0 -17  161.09   30.95   5
   1   0 -17  206.40   23.78   3
   1   0 -17  186.53   24.83   8
  -1   0  17  185.68   33.59   6
   1   0 -16  673.68   48.81   1
   1   0 -16  693.94   42.80   3
  -1   0  16  767.88   57.41   6
   1   0 -16  703.19   55.73   5
   1   0 -16  718.24   44.24   8
   1   0 -15 1978.61   90.39   5
   1   0 -15 1780.22   82.14   1
   1   0 -15 1812.41   72.26   3
   1   0 -15 1929.11   75.07   8
  -1   0  15 1947.46   93.67   6
   1   0 -1410480.59  275.88   4
  -1   0  1410647.29  281.06   6
   1   0 -1410006.59  251.79   8
   1   0 -14 9544.63  263.48   1
   1   0 -1411185.68  276.70   5
   1   0 -14 9933.37  250.37   3
  -1   0  13  334.05   36.29   6
   1   0 -13  329.68   35.19   6
   1   0 -13  346.48   34.83   4
   1   0 -13  332.15   26.58   3
   1   0 -13  361.43   32.05   1
   1   0 -13  370.96   34.51   5
   1   0 -12 1776.51   74.95   5
   1   0 -12 1641.02   77.37   6
   1   0 -12 1728.55   63.23   3
   1   0 -12 1583.98   72.87   4
   1   0 -12 1570.37   68.82   1
  -1   0  12 1766.37   79.51   6
   1   0 -11   71.66   13.26   3
  -1   0  11   48.84   14.81   6
  -1   0  11   51.66   11.03   3
   1   0 -11   46.08   14.50   4
   1   0 -11   40.92   15.65   5
   1   0 -11   67.27   17.53   6
   1   0 -11   70.97   16.01   1
   1   0 -10 1428.02   59.94   1
  -1   0  10 1399.49   65.90   6
   1   0 -10 1606.50   65.97   4
  -1   0  10 1449.09   54.58   3
   1   0 -10 1419.02   65.17   5
   1   0 -10 1463.24   54.47   3
   1   0 -10 1529.78   67.98   6
  -1   0   9   22.38    8.21   3
   1   0  -9   22.51   11.42   4
   1   0  -9   14.87    8.46   3
   1   0  -9   13.44    8.89   1
   1   0  -9   21.13   13.62   6
   1   0  -9   14.69   12.09   5
  -1   0   9   26.48   12.83   6
   1   0  -8  356.15   27.82   4
   1   0  -8  342.60   27.14   5
  -1   0   8  396.00   22.95   3
  -1   0   8  370.49   29.17   6
   1   0  -8  377.15   22.95   3
   1   0  -8  354.21   25.24   1
   1   0  -8  347.29   28.19   6
   1   0  -7 6625.03  167.72   5
   1   0  -7 6459.67  163.05   1
   1   0  -7 6572.99  157.06   3
   1   0  -7 6576.41  170.99   6
   1   0  -7 6228.98  164.14   4
  -1   0   7 6499.23  157.12   3
  -1   0   7 6935.93  171.73   6
   1   0  -6 4236.48  118.92   5
   1   0  -6 4482.87  116.68   1
   1   0  -6 4533.66  121.84   6
  -1   0   6 4721.17  123.04   6
   1   0  -6 4433.34  111.25   3
  -1   0   6 4493.36  112.01   3
   1   0  -6 4469.68  117.40   4
   1   0  -5 8307.85  202.63   4
   1   0  -5 8896.77  207.61   5
   1   0  -5 9304.57  210.25   6
  -1   0   5 8340.87  202.05   4
  -1   0   5 9244.56  200.48   3
   1   0  -5 9242.81  204.79   1
  -1   0   5 9177.77  209.78   6
  -1   0   5 7703.69  203.48   5
   1   0  -5 9379.53  200.31   3
   1   0  -4   27.10    9.70   5
   1   0  -4   19.34    6.12   3
  -1   0   4   25.58    7.42   3
   1   0  -4   -3.40    9.88   6
  -1   0   4   32.53   10.49   6
   1   0  -4   30.45    7.72   4
  -1   0   4   26.96    8.27   4
  -1   0   4   11.24    8.08   5
  -1   0   3 1160.88   34.00   4
   1   0  -3 1011.18   32.95   4
  -1   0   3 1075.62   33.74   3
  -1   0   3 1169.55   38.07   6
   1   0  -3 1095.23   34.03   3
   1   0  -3 1037.58   30.57   7
   1   0  -3 1167.61   37.98   6
   1   0  -3  956.60   34.34   5
  -1   0   3  994.18   34.64   5
   1   0  -2    0.79    3.43   7
   1   0  -2   14.76    3.58   4
   1   0  -2   13.55    5.44   5
  -1   0   2   19.32    5.79   6
  -1   0   2   14.30    4.63   5
   1   0  -2   25.96    6.73   6
   1   0  -2   17.40    4.61   3
  -1   0   2   10.10    4.53   3
  -1   0   2   -0.21    2.52   4
  -1   0   2   18.90    3.54   8
   1   0  -2    0.08    2.77   8
  -1   0   119412.40   92.74   7
  -1   0   1 5127.32   49.00   3
  -1   0   0  903.76   20.91   7
  -1   0   0 1250.44   21.79   8
   1   0   110081.05   71.55   1
   1   0   1 7139.81   59.20   3
  -1   0  -2 3299.50   48.87   8
   1   0   2 7641.33   70.99   8
   1   0   2 7695.41   70.26   1
  -1   0  -3  386.82   18.83   8
   1   0   3  372.02   18.70   8
   1   0   3  373.95   18.50   1
  -1   0  -3  376.38   18.54   1
  -1   0  -3  372.83   17.89   4
   1   0   416165.81  360.48   1
   1   0   416196.50  361.30   8
  -1   0  -417036.56  362.31   8
  -1   0  -416683.08  360.68   1
  -1   0  -417000.53  361.68   4
  -1   0  -5   -0.57    8.63   8
   1   0   5   10.63    8.13   8
   1   0   5    2.24    7.75   1
  -1   0  -5    6.83    8.57   4
  -1   0  -5   -0.25    8.38   1
  -1   0  -617211.26  377.79   4
   1   0   616413.70  373.51   1
  -1   0  -617093.16  374.21   1
  -1   0  -616591.01  374.88   8
  -1   0  -617279.68  369.80   5
   1   0   7  625.53   32.63   1
  -1   0  -7  662.55   35.43   4
  -1   0  -7  683.33   35.99   6
  -1   0  -7  664.17   34.03   1
  -1   0  -7  683.06   31.63   5
  -1   0  -7  677.84   35.34   8
  -1   0  -821509.55  468.78   4
  -1   0  -821005.92  462.69   8
  -1   0  -820454.90  459.08   5
  -1   0  -820186.20  469.05   6
  -1   0  -821240.97  463.07   1
   1   0   820682.33  461.90   1
  -1   0  -9 5203.32  146.14   4
  -1   0  -9 5091.62  147.56   6
   1   0   9 5326.95  141.28   1
  -1   0  -9 5249.49  141.35   8
  -1   0  -9 5296.25  141.74   1
  -1   0  -9 5009.23  138.14   5
  -1   0 -10 1642.62   67.43   8
  -1   0 -10 1750.63   68.74   1
  -1   0 -10 1742.88   73.32   6
  -1   0 -10 1858.03   72.62   4
   1   0  10 1763.20   67.17   1
  -1   0 -10 1790.69   66.56   5
  -1   0 -11 2548.52   94.46   4
  -1   0 -11 2553.51   88.35   8
   1   0  11 2583.55   88.60   1
  -1   0 -11 2558.86   96.33   6
  -1   0 -11 2569.15   89.49   1
  -1   0 -11 2469.80   87.37   5
   1   0  12  183.08   22.66   1
  -1   0 -12  168.24   22.10   8
  -1   0 -12  154.27   20.94   5
  -1   0 -12  218.57   26.07   4
  -1   0 -12  153.52   22.77   6
  -1   0 -12  172.76   21.93   1
  -1   0 -12  183.95   18.14   3
  -1   0 -13 1071.60   47.71   3
  -1   0 -13 1136.97   61.54   4
  -1   0 -13 1135.20   56.52   5
  -1   0 -13 1109.29   57.41   1
  -1   0 -13 1093.80   55.71   8
   1   0  13 1088.04   55.53   1
  -1   0 -13 1060.24   62.93   6
  -1   0 -14   17.21    9.55   3
  -1   0 -14    3.13   13.12   5
  -1   0 -14    4.53   11.71   1
   1   0  14   -0.27   12.13   1
  -1   0 -14    4.12   10.83   8
  -1   0 -15 1677.81   76.25   8
  -1   0 -15 1663.76   77.00   5
  -1   0 -15 1630.19   77.22   1
   1   0  15 1653.41   76.53   1
  -1   0 -15 1697.80   66.72   3
  -1   0 -16    3.86   14.67   5
  -1   0 -16   25.94   16.79   1
   1   0  16   17.87   13.84   1
  -1   0 -16    4.62   10.02   3
  -1   0 -16   25.29   14.83   8
  -1   0 -17 1631.56   78.01   8
   1   0  17 1552.91   77.77   1
  -1   0 -17 1646.36   79.74   5
  -1   0 -17 1522.14   66.32   3
  -1   0 -17 1426.10   77.10   1
  -1   0 -18  572.08   47.00   8
   1   0  18  576.38   47.41   1
  -1   0 -18  612.68   49.88   5
  -1   0 -18  646.12   42.12   3
   1   0  19  220.80   30.40   1
  -1   0 -19  169.84   28.87   8
  -1   0 -19  148.86   22.14   3
  -1   0 -19  196.42   29.94   5
  -1   0 -20    6.92   14.63   5
   1   0  20   12.21   19.80   1
  -1   0 -20   -3.30   12.12   3
  -1   0 -20   16.92   16.45   8
  -1   0 -21   91.64   21.17   8
  -1   0 -21   83.99   16.64   3
   1   0  21   97.71   25.19   1
  -1   0 -21  176.67   31.08   5
  -1   0 -21  113.97   30.30   2
   1   0  22  303.89   37.95   1
  -1   0 -22  287.45   30.01   3
  -1   0 -22  318.99   40.55   5
  -1   0 -22  320.65   45.05   2
  -1   0 -22  337.36   40.27   8
  -1   0 -23   52.73   21.05   8
  -1   0 -23   40.21   19.62   5
  -1   0 -23   62.81   22.13   2
   1   0  23   65.01   23.60   1
  -1   0 -24   99.00   28.38   2
  -1   0 -24  124.02   27.89   5
  -1   0 -24  158.08   33.37   8
  -1   0 -25  111.61   28.04   2
  -1   0 -25  114.96   28.23   5
  -1   0 -25  142.12   30.06   8
  -1   0 -26  270.63   40.11   8
  -1   0 -26  216.75   37.52   5
  -1   0 -26  167.55   38.58   2
  -1   0 -27   45.96   23.36   8
  -1   0 -27   10.88   23.01   5
   1   1 -26    2.36   22.03   5
   1   1 -25   76.96   23.03   2
   1   1 -25  123.41   33.85   5
   1   1 -24   37.17   22.28   2
   1   1 -24   67.86   27.68   5
   1   1 -23   56.00   26.16   5
   1   1 -23   21.78   14.84   8
   1   1 -22  124.95   31.13   2
   1   1 -22   96.70   20.97   8
   1   1 -22  143.18   32.09   5
   1   1 -21    6.69   10.48   3
   1   1 -21   -4.11   11.90   8
   1   1 -21   -0.39   15.96   5
   1   1 -21   -9.10   16.76   2
   1   1 -20   -2.42   11.57   8
   1   1 -20  -12.98   16.77   2
   1   1 -20   10.06   11.23   3
   1   1 -20    0.58   17.17   5
   1   1 -19    0.84   11.41   8
   1   1 -19    1.51   19.37   2
   1   1 -19   12.70   17.31   5
   1   1 -19    4.76   11.33   3
   1   1 -18  175.35   19.91   3
   1   1 -18  122.58   27.37   2
   1   1 -18  193.26   31.93   5
   1   1 -18  183.46   24.05   8
   1   1 -17  915.82   57.70   1
   1   1 -17 1090.31   68.49   5
   1   1 -17 1060.04   54.91   8
   1   1 -17  971.81   48.40   3
  -1  -1  17 1084.67   71.04   6
   1   1 -17 1070.14   70.05   2
   1   1 -16   -3.53   10.39   3
   1   1 -16   12.37   15.06   5
   1   1 -16   -0.72   10.68   8
   1   1 -16   -9.81   12.57   1
  -1  -1  16  -13.98   19.27   6
   1   1 -16   10.91   15.53   2
   1   1 -15   12.36   15.26   5
  -1  -1  15   56.37   21.75   6
   1   1 -15    6.25   14.13   2
   1   1 -15   12.96   10.64   1
   1   1 -15   19.52    8.97   3
   1   1 -15    8.69    9.13   8
   1   1 -14   19.77    9.89   8
   1   1 -14   39.10   14.49   1
  -1  -1  14   50.35   17.95   6
   1   1 -14   23.69   14.56   5
   1   1 -14   21.51   13.16   2
   1   1 -14   57.78   12.48   3
   1   1 -13 1088.64   63.34   2
   1   1 -13 1158.28   47.92   3
   1   1 -13 1178.68   62.74   5
  -1  -1  13 1355.31   69.54   6
   1   1 -13 1116.57   55.91   1
   1   1 -13 1184.72   67.16   6
   1   1 -13 1145.24   63.76   4
   1   1 -13 1161.78   50.93   8
   1   1 -12   97.12   13.24   8
   1   1 -12  107.44   20.87   5
  -1  -1  12  117.95   21.63   4
   1   1 -12  101.31   20.51   2
   1   1 -12  104.52   13.68   3
  -1  -1  12  110.29   23.03   6
   1   1 -12   92.00   19.20   4
   1   1 -12  140.56   24.21   6
   1   1 -12  130.25   17.92   1
   1   1 -11 2068.03   77.78   1
   1   1 -11 2523.62   90.83   2
  -1  -1  11 2403.32   89.41   4
  -1  -1  11 2212.67   69.52   3
   1   1 -11 2201.07   86.68   5
   1   1 -11 2454.49   89.63   4
   1   1 -11 2204.21   88.67   6
   1   1 -11 2083.68   70.26   8
   1   1 -11 2141.62   68.74   3
  -1  -1  11 2500.87   92.43   6
   1   1 -10 1910.76   76.99   6
   1   1 -10 1882.78   74.55   5
  -1  -1  10 1974.94   75.63   4
   1   1 -10 1782.59   57.85   3
   1   1 -10 1751.38   65.65   1
   1   1 -10 1933.28   74.77   4
   1   1 -10 2061.30   77.26   2
  -1  -1  10 1755.54   58.09   3
  -1  -1  10 1933.78   77.05   6
   1   1 -10 1579.79   56.67   8
   1   1  -9  123.81   18.03   4
   1   1  -9  111.92   12.48   8
   1   1  -9  138.24   19.53   2
  -1  -1   9  133.10   12.75   3
   1   1  -9  105.95   17.34   5
  -1  -1   9  150.50   20.96   6
  -1  -1   9  135.25   18.95   4
   1   1  -9  135.49   16.15   1
   1   1  -9  124.54   18.93   6
   1   1  -9  127.88   12.87   3
   1   1  -8  851.26   31.94   3
   1   1  -8  737.17   30.83   8
   1   1  -8  811.24   37.16   1
  -1  -1   8  783.02   44.43   6
   1   1  -8  723.26   42.17   4
   1   1  -8  893.43   44.14   5
   1   1  -8  773.34   42.54   2
   1   1  -8  822.00   43.79   6
  -1  -1   8  872.22   33.27   3
  -1  -1   8  744.51   40.76   4
   1   1  -7  941.39   43.90   2
  -1  -1   7 1016.64   44.18   4
  -1  -1   7  888.16   44.28   6
   1   1  -7  903.05   32.81   3
   1   1  -7  929.18   37.76   1
   1   1  -7  923.52   44.52   6
   1   1  -7  853.21   42.86   5
   1   1  -7  859.15   31.10   8
   1   1  -7  865.04   43.00   4
  -1  -1   7  981.71   33.79   3
   1   1  -6 4307.14  116.18   6
   1   1  -6 4179.53  106.53   1
  -1  -1   6 4350.20  113.84   4
  -1  -1   6 4130.43  117.70   6
   1   1  -6 4224.79  100.61   3
   1   1  -6 3866.85  110.99   4
  -1  -1   6 4215.19  101.17   3
   1   1  -6 3972.44  111.47   2
   1   1  -5   -2.19    5.30   3
  -1  -1   5   10.28   10.67   6
   1   1  -5    7.72    9.40   6
   1   1  -5   -3.26    9.26   2
  -1  -1   5    6.27    5.23   3
  -1  -1   5   -4.61    8.31   4
   1   1  -5    2.22    8.17   4
   1   1  -415212.54  335.52   3
   1   1  -415833.58  347.21   6
  -1  -1   416269.24  335.02   3
   1   1  -415103.31  341.74   4
   1   1  -415264.71  341.78   2
  -1  -1   414994.54  341.39   4
  -1  -1   3 1496.34   44.38   6
   1   1  -3 1381.49   41.75   2
   1   1  -3 1252.91   38.17   3
  -1  -1   3 1337.57   42.25   2
   1   1  -3 1374.57   41.53   4
  -1  -1   3 1328.20   37.20   3
  -1  -1   3 1260.11   42.62   4
   1   1  -3 1444.19   44.40   6
  -1  -1   2   41.71    5.66   4
  -1  -1   2   51.67    6.11   3
   1   1  -2   65.42    8.18   6
  -1  -1   2   32.96    5.48   2
  -1  -1   2   82.28    8.12   6
   1   1  -2   63.83    7.31   4
   1   1  -2   59.27    7.31   2
   1   1  -2   58.74    6.57   3
   1   1  -1  186.17   11.97   3
  -1  -1   1    0.45    5.07   2
  -1  -1   010324.24  113.02   1
  -1  -1   012058.01  104.37   8
  -1  -1  -111033.49  136.20   8
   1   1   1 7126.84  133.13   1
   1   1   2 1372.36   40.94   1
   1   1   2 1364.85   36.61   7
  -1  -1  -3  286.84   13.56   7
   1   1   3  291.70   13.73   7
  -1  -1  -3  280.65   11.51   5
   1   1   3  298.79   17.73   1
   1   1   3  283.43   11.81   5
  -1  -1  -3  274.19   17.29   1
  -1  -1  -4 1660.78   44.68   5
   1   1   4 1612.89   52.65   1
  -1  -1  -4 1645.33   53.10   1
   1   1   4 1645.51   44.59   5
  -1  -1  -4 1662.65   44.86   7
  -1  -1  -5  166.32   12.40   5
  -1  -1  -5  136.35   10.14   7
  -1  -1  -5  127.64   14.92   1
   1   1   5  149.92   11.54   5
  -1  -1  -6 5261.39  119.21   7
  -1  -1  -6 5177.03  125.07   5
   1   1   6 4949.18  125.09   5
  -1  -1  -6 5272.80  134.74   1
   1   1   6 5198.19  134.28   1
   1   1   737590.11  817.96   1
  -1  -1  -739985.17  821.20   6
  -1  -1  -738377.89  808.54   5
  -1  -1  -736923.38  798.36   7
  -1  -1  -739496.54  819.24   1
  -1  -1  -815844.03  362.06   8
  -1  -1  -815992.82  364.09   1
  -1  -1  -815744.24  354.88   5
   1   1   815960.42  364.10   1
  -1  -1  -816161.26  365.05   4
  -1  -1  -815596.94  365.58   6
  -1  -1  -912125.63  283.51   4
  -1  -1  -911626.55  282.06   1
  -1  -1  -911839.21  285.09   6
   1   1   911672.47  281.00   1
  -1  -1  -911581.09  272.67   5
  -1  -1  -911449.92  278.83   8
  -1  -1 -10   11.57   11.89   6
  -1  -1 -10    9.56   10.71   8
  -1  -1 -10   22.90   11.87   1
  -1  -1 -10   21.97   11.11   5
   1   1  10    5.79   11.21   1
  -1  -1 -10   10.01    8.85   4
  -1  -1 -11  166.14   23.19   6
  -1  -1 -11  160.08   20.37   5
  -1  -1 -11  166.01   21.55   1
  -1  -1 -11  162.55   21.13   4
   1   1  11  175.58   22.87   1
  -1  -1 -11  156.00   20.34   8
  -1  -1 -12  538.62   41.53   6
  -1  -1 -12  581.60   41.01   4
  -1  -1 -12  548.57   37.58   5
  -1  -1 -12  570.49   35.54   3
   1   1  12  639.49   42.34   1
  -1  -1 -12  600.28   40.66   8
  -1  -1 -12  590.84   41.48   1
  -1  -1 -13  207.97   24.82   5
  -1  -1 -13  188.22   26.03   1
   1   1  13  171.50   23.01   1
  -1  -1 -13  172.42   26.41   6
  -1  -1 -13  190.25   25.00   4
  -1  -1 -13  160.86   18.88   3
  -1  -1 -13  176.02   24.01   8
   1   1  1424497.46  550.03   1
  -1  -1 -1424882.65  535.45   3
  -1  -1 -1425687.25  546.05   5
  -1  -1 -1424674.65  552.89   1
  -1  -1 -1425697.03  548.38   8
  -1  -1 -15 1570.42   76.56   1
  -1  -1 -15 1665.13   75.35   8
  -1  -1 -15 1604.76   73.61   5
  -1  -1 -15 1424.39   65.22   3
   1   1  15 1602.30   75.20   1
  -1  -1 -15 1373.43   44.97   7
   1   1  16 1037.06   62.05   1
  -1  -1 -16 1149.45   63.35   5
  -1  -1 -16 1074.67   62.16   8
  -1  -1 -16  912.27   33.71   7
  -1  -1 -16 1067.02   54.67   3
  -1  -1 -16 1070.49   64.30   1
  -1  -1 -17  381.29   38.48   8
  -1  -1 -17  457.30   41.31   5
   1   1  17  419.03   41.28   1
  -1  -1 -17  380.27   34.52   3
  -1  -1 -17  407.39   19.54   7
  -1  -1 -18 1618.54   78.48   5
  -1  -1 -18 1634.30   70.15   3
   1   1  18 1641.30   81.57   1
  -1  -1 -18 1776.65   82.16   8
  -1  -1 -19  150.69   23.66   3
  -1  -1 -19  171.84   28.90   5
   1   1  19  176.64   30.23   1
  -1  -1 -19  144.07   26.64   8
  -1  -1 -20  150.46   29.56   8
  -1  -1 -20  151.23   23.45   3
  -1  -1 -20  218.28   32.71   5
   1   1  20  176.84   30.28   1
  -1  -1 -21 7247.82  217.99   3
   1   1  21 7778.35  241.07   1
  -1  -1 -21 8049.19  241.17   5
  -1  -1 -21 8162.14  241.25   8
  -1  -1 -22  -32.62   18.21   3
  -1  -1 -22   19.81   18.52   8
  -1  -1 -22   24.57   20.20   5
   1   1  22   16.02   16.25   1
  -1  -1 -23 2158.96  109.36   5
   1   1  23 2012.14  105.88   1
  -1  -1 -23 1973.33   91.03   3
  -1  -1 -23 1954.30  105.30   8
   1   1  24   44.34   22.53   1
  -1  -1 -24   26.80   18.13   2
  -1  -1 -24   21.91   18.03   5
  -1  -1 -24   74.50   26.15   8
  -1  -1 -25  172.94   36.95   2
  -1  -1 -25  153.34   31.33   8
  -1  -1 -25  109.80   27.70   5
  -1  -1 -26   10.81   24.52   2
  -1  -1 -26   45.46   19.43   8
  -1  -1 -26   30.74   18.61   5
  -1  -1 -27   87.83   29.06   8
  -1  -1 -27   77.87   27.45   5
   1   2 -25 2168.72  129.33   2
   1   2 -25 2411.25  131.09   5
   1   2 -24   80.34   30.63   2
   1   2 -24   57.34   28.16   5
   1   2 -23  195.11   38.43   5
   1   2 -23  214.16   40.68   2
   1   2 -22   -6.63   18.41   5
   1   2 -22   20.17   11.23   8
   1   2 -22   -0.40   16.22   2
   1   2 -21  612.05   57.42   5
   1   2 -21  602.10   45.20   8
   1   2 -21  642.28   63.08   2
   1   2 -20   19.80   17.71   5
   1   2 -20   16.95   15.81   2
   1   2 -20   22.57    9.90   3
   1   2 -20   18.55   12.94   8
   1   2 -19   50.38   17.43   1
   1   2 -19   39.24   21.58   5
   1   2 -19   56.26   23.47   2
   1   2 -19   70.76   13.18   3
   1   2 -19   84.80   17.69   8
   1   2 -18  661.81   35.55   3
   1   2 -18  745.56   58.92   5
   1   2 -18  626.97   56.35   2
   1   2 -18  724.73   44.96   8
   1   2 -18  630.23   46.39   1
   1   2 -17  154.03   21.90   8
   1   2 -17  222.04   35.09   2
   1   2 -17  132.80   26.75   5
   1   2 -17  155.34   16.97   3
   1   2 -17  154.99   23.89   1
   1   2 -16  446.99   37.74   1
   1   2 -16  600.54   49.23   5
  -1  -2  16  460.40   46.57   6
   1   2 -16  512.53   34.74   8
   1   2 -16  461.48   27.95   3
   1   2 -16  590.15   51.48   2
   1   2 -15  126.82   20.78   1
   1   2 -15  112.58   13.82   3
  -1  -2  15  115.50   24.97   4
   1   2 -15   98.28   23.73   2
  -1  -2  15  115.86   24.04   6
   1   2 -15  141.90   18.43   8
   1   2 -15   72.99   23.03   5
  -1  -2  14 2330.54   97.63   6
   1   2 -14 2110.38   95.24   2
  -1  -2  14 2131.10   93.73   4
   1   2 -14 1739.54   74.47   1
   1   2 -14 1985.47   64.08   3
   1   2 -14 1945.03   71.31   8
   1   2 -14 2223.65   93.43   5
   1   2 -13  138.64   23.70   5
   1   2 -13  135.00   24.53   6
  -1  -2  13  159.10   26.09   4
   1   2 -13  129.54   16.59   8
   1   2 -13  121.89   18.61   1
   1   2 -13  141.84   25.80   4
   1   2 -13  155.05   14.47   3
  -1  -2  13  168.66   27.28   6
   1   2 -13  136.10   23.35   2
  -1  -2  12  496.19   41.44   6
   1   2 -12  412.10   36.55   4
  -1  -2  12  447.39   37.22   4
   1   2 -12  404.86   37.15   6
   1   2 -12  414.82   37.24   5
   1   2 -12  409.59   22.49   3
   1   2 -12  411.58   30.32   1
   1   2 -12  360.64   35.70   2
   1   2 -12  415.17   26.83   8
   1   2 -11   81.54   17.84   4
   1   2 -11   52.95   12.07   1
  -1  -2  11  116.04   20.67   6
   1   2 -11   87.08   10.06   3
  -1  -2  11   48.36   14.20   4
   1   2 -11  120.76   20.91   6
   1   2 -11   72.49   11.65   8
   1   2 -11  114.76   20.61   2
   1   2 -11   96.77   19.14   5
   1   2 -10  568.22   24.61   3
  -1  -2  10  613.34   25.85   3
  -1  -2  10  558.83   41.92   6
   1   2 -10  529.19   38.60   4
   1   2 -10  633.23   41.13   6
  -1  -2  10  620.57   40.17   4
   1   2 -10  538.61   40.25   2
   1   2 -10  524.61   31.23   1
   1   2 -10  570.56   28.09   8
  -1  -2   9  214.66   23.88   4
   1   2  -9  200.23   15.39   8
   1   2  -9  233.94   18.82   1
   1   2  -9  219.35   23.76   4
   1   2  -9  227.18   23.51   6
  -1  -2   9  235.32   14.82   3
  -1  -2   9  253.28   25.64   6
   1   2  -9  190.38   13.13   3
   1   2  -9  211.50   23.75   2
   1   2  -8   -2.35    9.05   4
  -1  -2   8    5.22    4.81   3
  -1  -2   8    0.50    9.66   4
  -1  -2   8   11.30   10.73   6
   1   2  -8   -2.14    5.40   8
   1   2  -8   -2.33    6.72   1
   1   2  -8    7.25    9.88   2
   1   2  -8   10.96    5.31   3
   1   2  -8   10.69   10.53   6
   1   2  -7  184.48   12.07   3
   1   2  -7  171.13   19.61   2
   1   2  -7  193.46   12.73   8
   1   2  -7  197.62   15.43   1
  -1  -2   7  225.76   12.94   3
   1   2  -7  189.22   20.19   4
   1   2  -7  197.15   20.08   6
  -1  -2   7  234.40   21.56   6
  -1  -2   7  169.66   19.47   4
   1   2  -6  233.06   12.97   3
   1   2  -6  229.89   12.23   8
  -1  -2   6  231.88   12.36   3
  -1  -2   6  212.59   20.58   4
   1   2  -6  226.02   21.20   4
  -1  -2   6  206.08   21.05   6
   1   2  -6  202.37   19.96   2
   1   2  -6  238.23   21.48   6
  -1  -2   6  185.98   19.06   2
   1   2  -6  230.31   15.33   1
   1   2  -5 2083.47   64.00   4
   1   2  -5 2081.57   64.18   2
  -1  -2   5 2021.75   65.17   6
   1   2  -5 1940.81   50.04   3
   1   2  -5 1819.12   47.20   8
  -1  -2   5 1969.87   49.87   3
  -1  -2   5 1734.05   61.63   2
   1   2  -5 2080.09   64.45   6
  -1  -2   5 1833.57   62.68   4
   1   2  -4 1189.59   43.67   6
  -1  -2   4 1233.01   45.17   2
   1   2  -4 1111.24   44.25   4
  -1  -2   4 1385.17   45.00   6
  -1  -2   4 1159.21   45.10   4
   1   2  -4 1187.51   34.60   3
   1   2  -4 1238.33   45.12   2
  -1  -2   4 1229.32   34.36   3
   1   2  -3 3396.54   85.11   6
  -1  -2   3 3459.85   87.50   2
   1   2  -3 3091.61   86.87   4
  -1  -2   3 3383.36   87.23   4
   1   2  -3 3071.47   87.43   2
  -1  -2   3 3141.38   77.74   3
  -1  -2   3 3472.02   84.88   6
   1   2  -2  648.86   24.59   6
   1   2  -2  682.85   28.19   4
   1   2  -2  676.18   28.48   2
  -1  -2   2  622.20   27.65   4
  -1  -2   2  648.82   28.24   2
  -1  -2   2  635.07   24.60   6
  -1  -2   1 1357.62   40.10   1
   1   2  -1 1335.82   40.03   1
  -1  -2   1 1513.77   38.67   6
   1   2   0 1081.28   34.32   1
  -1  -2   0 1098.59   34.88   1
  -1  -2  -1  181.49   14.02   1
   1   2   1  197.11   13.37   1
   1   2   2  557.72   26.41   1
  -1  -2  -2  509.79   25.14   1
   1   2   3   68.24   12.46   1
  -1  -2  -3   59.20   11.07   1
   1   2   435503.88  741.60   5
   1   2   435993.98  753.42   1
  -1  -2  -434603.69  753.91   1
   1   2   5  169.44   17.63   1
  -1  -2  -5  141.14   13.23   5
  -1  -2  -5  115.48   15.91   1
   1   2   5  139.92   12.27   5
   1   2   5  142.76   10.71   7
   1   2   6 1017.00   38.10   5
  -1  -2  -6 1148.15   44.92   6
  -1  -2  -6 1089.56   46.63   1
  -1  -2  -6 1029.20   38.71   5
   1   2   6  974.22   45.52   1
   1   2   6 1047.16   33.11   7
  -1  -2  -7  149.46   18.55   1
  -1  -2  -7   90.86   13.73   5
   1   2   7  126.95   13.98   5
  -1  -2  -7  119.52   15.91   6
   1   2   7   96.59   16.17   1
   1   2   8 2442.74   86.40   1
  -1  -2  -8 2642.55   85.69   6
  -1  -2  -8 2492.78   77.64   5
   1   2   8 2600.45   77.59   5
  -1  -2  -8 2621.12   87.01   1
   1   2   9  192.31   22.09   1
  -1  -2  -9  201.78   22.13   6
   1   2   9  189.25   18.75   5
  -1  -2  -9  163.37   17.61   5
  -1  -2  -9  201.30   22.57   1
  -1  -2 -10 1140.92   56.48   1
  -1  -2 -10 1161.70   56.14   6
   1   2  10 1159.12   50.28   5
   1   2  10 1132.53   56.30   1
  -1  -2 -10 1115.18   49.50   5
   1   2  11 4750.83  144.43   1
  -1  -2 -11 4756.84  134.78   5
  -1  -2 -11 4680.80  144.96   1
   1   2  11 4850.25  135.83   5
  -1  -2 -11 4777.98  146.26   6
  -1  -2 -11 4611.02  135.55   3
  -1  -2 -12    1.31   10.46   3
  -1  -2 -12    3.83   11.34   5
  -1  -2 -12   11.84   11.87   1
   1   2  12    4.21   11.36   1
  -1  -2 -12    2.90   10.45   4
  -1  -2 -12   15.81   12.59   6
  -1  -2 -13 1093.27   59.90   1
  -1  -2 -13 1059.88   60.49   6
   1   2  13  923.61   55.82   1
  -1  -2 -13 1043.40   58.52   4
  -1  -2 -13  955.40   50.62   3
  -1  -2 -13  975.89   52.41   5
  -1  -2 -14   95.02   19.57   8
  -1  -2 -14  104.29   19.81   5
  -1  -2 -14   81.40   16.48   3
   1   2  14   91.26   19.55   1
  -1  -2 -14  114.47   22.52   1
  -1  -2 -15 3832.00  135.98   1
  -1  -2 -15 3791.75  130.53   8
   1   2  15 3718.01  134.44   1
  -1  -2 -15 3744.30  124.83   3
  -1  -2 -15 3917.99  128.94   5
  -1  -2 -16   99.47   21.40   8
  -1  -2 -16   92.80   19.78   3
  -1  -2 -16  119.98   22.73   5
   1   2  16  113.04   24.94   1
  -1  -2 -17 2201.94   91.99   3
  -1  -2 -17 2208.01   97.58   8
   1   2  17 2265.59  102.07   1
  -1  -2 -17 2209.62   96.19   5
  -1  -2 -18  619.26   46.05   3
  -1  -2 -18  586.97   48.84   8
   1   2  18  681.08   54.26   1
  -1  -2 -18  577.50   48.40   5
  -1  -2 -19    3.34   22.32   5
  -1  -2 -19   50.13   17.08   3
   1   2  19   59.15   18.87   1
  -1  -2 -19   35.02   17.65   8
  -1  -2 -20 1308.57   77.49   5
   1   2  20 1259.35   78.97   1
  -1  -2 -20 1247.21   69.83   3
  -1  -2 -20 1266.60   77.99   8
  -1  -2 -21   54.39   20.41   8
  -1  -2 -21   98.49   26.17   5
  -1  -2 -21   36.64   18.10   3
   1   2  21   60.46   20.45   1
   1   2  22 4998.48  184.09   1
  -1  -2 -22 5341.27  184.62   5
  -1  -2 -22 5159.30  183.64   8
  -1  -2 -23  249.70   38.26   8
  -1  -2 -23  197.00   30.22   3
  -1  -2 -23  192.94   33.60   5
   1   2  23  213.18   34.83   1
  -1  -2 -24  206.73   38.02   5
   1   2  24  297.80   39.31   1
  -1  -2 -24  281.94   39.97   8
  -1  -2 -24  218.75   31.18   3
  -1  -2 -25  -39.50   28.14   5
  -1  -2 -25    8.43   16.67   8
  -1  -2 -26   -7.09   21.06   5
  -1  -2 -26   -0.46   16.99   8
  -1  -2 -27  359.50   52.78   8
  -1  -2 -27  405.56   52.20   5
  -1  -2 -28  777.74   73.29   8
   1   3 -25  452.61   59.30   2
   1   3 -25  378.14   54.09   5
   1   3 -24 4851.33  207.03   2
   1   3 -24 5353.37  204.95   5
   1   3 -23   25.52   24.75   2
   1   3 -23   -7.24   18.48   5
   1   3 -22  289.10   45.29   2
   1   3 -22  259.53   42.34   5
   1   3 -21  119.71   20.75   8
   1   3 -21  130.87   31.10   5
   1   3 -21  117.10   29.12   2
   1   3 -20    2.17   19.59   5
   1   3 -20   -3.82   15.91   2
   1   3 -20   -4.45   10.44   8
   1   3 -19 1913.04  102.80   2
   1   3 -19 1504.58   52.41   3
   1   3 -19 1833.22   96.81   5
   1   3 -19 1649.35   71.64   8
   1   3 -19 1588.71   76.03   1
   1   3 -18 4194.18  114.46   3
  -1  -3  18 4797.24  172.49   4
   1   3 -18 5167.28  175.33   5
   1   3 -18 4905.03  140.74   8
   1   3 -18 4318.47  142.75   1
   1   3 -18 4794.49  175.51   2
   1   3 -17 7858.15  201.48   8
   1   3 -17 8749.56  240.85   5
   1   3 -17 7047.32  176.27   3
  -1  -3  17 8077.58  236.77   4
   1   3 -17 7171.88  204.99   1
   1   3 -17 7910.64  239.72   2
   1   3 -16  112.05   27.24   2
   1   3 -16   60.58    9.31   3
  -1  -3  16   71.16   24.07   4
   1   3 -16   99.58   24.07   5
   1   3 -16   80.39   16.34   1
   1   3 -16   91.24   16.58   8
   1   3 -15  608.91   51.45   2
   1   3 -15  600.67   50.86   5
   1   3 -15  591.78   39.34   1
   1   3 -15  588.46   26.63   3
   1   3 -15  596.93   36.38   8
  -1  -3  15  686.08   52.85   4
   1   3 -14   10.95    9.45   8
   1   3 -14    5.04    8.73   1
   1   3 -14    6.52    5.21   3
  -1  -3  14   -7.69   15.27   4
   1   3 -14   14.91   14.28   2
  -1  -3  14    4.26   16.06   6
   1   3 -14  -24.47   20.25   5
  -1  -3  13 1061.18   60.82   4
  -1  -3  13 1113.98   64.13   6
   1   3 -13  912.96   33.40   3
   1   3 -13 1053.97   45.26   8
   1   3 -13 1030.19   61.48   6
   1   3 -13 1112.85   64.40   2
   1   3 -13  936.86   46.79   1
  -1  -3  12  798.54   55.52   6
   1   3 -12  806.92   29.31   3
   1   3 -12  899.22   39.65   8
  -1  -3  12  870.48   53.92   4
   1   3 -12  905.46   54.93   6
   1   3 -12  810.43   52.14   4
   1   3 -12  889.84   55.59   2
   1   3 -12  796.93   40.23   1
  -1  -3  11 6806.02  184.14   6
   1   3 -11 5890.39  177.58   6
  -1  -3  11 7048.05  182.74   4
   1   3 -11 6953.54  184.97   2
   1   3 -11 5729.53  139.23   3
   1   3 -11 6162.08  152.51   8
   1   3 -11 6803.29  183.32   4
   1   3 -11 5756.49  155.29   1
  -1  -3  10 2128.11   86.89   6
  -1  -3  10 2534.84   88.84   4
   1   3 -10 2318.08   87.33   4
   1   3 -10 1997.83   67.92   1
   1   3 -10 2177.60   84.95   6
   1   3 -10 2171.30   65.89   8
   1   3 -10 2115.71   56.25   3
   1   3 -10 2379.72   89.19   2
   1   3  -9 1031.75   52.36   4
  -1  -3   9  845.39   28.09   3
   1   3  -9  998.14   50.98   6
  -1  -3   9 1094.48   52.92   4
   1   3  -9  974.32   52.03   2
   1   3  -9  866.82   36.88   1
   1   3  -9  874.43   28.55   3
   1   3  -9  954.91   35.62   8
  -1  -3   9 1129.63   53.43   6
   1   3  -8  133.72   12.89   1
  -1  -3   8  171.38   21.21   6
  -1  -3   8  157.06   19.53   2
  -1  -3   8  160.09   20.17   4
   1   3  -8  160.67   21.82   2
   1   3  -8  155.26    9.84   3
   1   3  -8  184.86   21.99   4
   1   3  -8  180.16   13.23   8
  -1  -3   8  173.70    9.80   3
   1   3  -8  165.35   20.57   6
  -1  -3   7    0.76    4.83   8
   1   3  -7   -4.19   10.02   2
   1   3  -7   -5.21    8.65   6
   1   3  -7    0.34    4.87   1
   1   3  -7    3.33    5.20   8
  -1  -3   7    8.72    9.37   2
   1   3  -7   15.89   11.12   4
  -1  -3   7    7.93    9.95   4
  -1  -3   7   14.37   10.50   6
  -1  -3   6 1208.26   50.13   6
  -1  -3   6 1078.52   30.82   3
   1   3  -6 1141.50   49.63   2
  -1  -3   6 1251.53   49.96   2
  -1  -3   6 1100.84   33.72   8
   1   3  -6 1062.59   34.17   8
   1   3  -6 1127.07   49.92   4
  -1  -3   6 1218.22   49.97   4
   1   3  -6 1026.29   46.26   6
   1   3  -5   45.84   12.76   4
  -1  -3   5   33.85    4.91   3
  -1  -3   5   44.20    5.76   8
   1   3  -5   39.26   10.43   6
  -1  -3   5   43.53   10.47   6
   1   3  -5   21.20   11.81   2
  -1  -3   5   44.37   11.09   2
   1   3  -5   36.85    6.18   8
  -1  -3   5   19.67   10.04   4
   1   3  -410648.45  206.76   8
  -1  -3   4 8341.15  204.19   8
   1   3  -4 9982.49  226.91   4
  -1  -3   4 9737.32  225.80   4
   1   3  -4 9324.67  217.65   6
   1   3  -410144.16  227.50   2
  -1  -3   4 9558.26  224.81   2
  -1  -3   4 9197.55  217.10   6
  -1  -3   4 9525.11  206.69   3
   1   3  -3  744.70   34.68   4
  -1  -3   3  714.67   23.89   8
   1   3  -3  796.10   36.79   2
  -1  -3   3  764.39   35.31   2
  -1  -3   3  729.23   35.49   4
   1   3  -3  618.79   27.54   6
   1   3  -3  717.92   23.95   1
  -1  -3   3  718.55   29.24   6
  -1  -3   2 6740.73  143.40   8
  -1  -3   2 6081.86  143.91   6
   1   3  -2 6193.70  144.05   6
  -1  -3   2 6975.24  158.47   4
  -1  -3   2 6929.06  158.82   2
   1   3  -2 5978.73  142.18   1
  -1  -3   1 2214.93   59.03   1
  -1  -3   1 2240.87   54.31   6
   1   3  -1 2114.74   58.04   1
   1   3   0 1923.98   54.37   1
  -1  -3   0 1784.54   53.47   1
   1   3   116171.94  349.69   1
  -1  -3  -115794.82  350.44   1
  -1  -3  -2  431.47   24.99   1
   1   3   2  481.67   25.96   1
  -1  -3  -3 3860.25  103.75   1
   1   3   3 3738.06  102.82   1
   1   3   4   33.00   10.93   1
  -1  -3  -4   43.89    9.56   6
  -1  -3  -4   38.03   11.61   1
   1   3   5    0.82    8.31   5
   1   3   5   18.08   13.05   1
  -1  -3  -5    5.80   11.17   1
  -1  -3  -5   -0.01    7.21   6
   1   3   6   92.72   12.41   5
  -1  -3  -6  102.72   13.93   6
  -1  -3  -6   89.74   15.20   1
   1   3   6   78.82   15.41   1
   1   3   7 7773.64  186.57   5
   1   3   7 7564.57  198.17   1
   1   3   7 7946.82  174.63   7
  -1  -3  -7 7770.01  198.84   1
  -1  -3  -7 7610.52  191.28   6
  -1  -3  -7 7308.55  184.64   5
   1   3   8  778.96   44.35   1
  -1  -3  -8  811.16   42.03   6
  -1  -3  -8  798.71   45.30   1
  -1  -3  -8  772.96   37.22   5
   1   3   8  761.36   28.00   7
   1   3   8  826.51   38.54   5
   1   3   9  634.95   42.82   1
  -1  -3  -9  768.73   45.09   1
  -1  -3  -9  708.47   37.53   5
   1   3   9  707.25   37.66   5
  -1  -3  -9  765.32   41.95   6
  -1  -3 -10  335.51   26.75   5
   1   3  10  344.80   27.23   5
   1   3  10  304.68   29.99   1
  -1  -3 -10  378.89   30.18   6
  -1  -3 -10  388.76   33.40   1
  -1  -3 -11  125.24   20.87   1
   1   3  11  125.58   21.01   1
  -1  -3 -11  106.95   16.67   5
   1   3  11  139.02   18.40   5
  -1  -3 -11  148.37   21.15   6
  -1  -3 -11   88.50   17.50   3
  -1  -3 -12 1413.71   62.13   5
   1   3  12 1417.22   61.81   5
  -1  -3 -12 1497.92   71.81   1
   1   3  12 1330.41   68.08   1
  -1  -3 -12 1384.45   67.23   6
  -1  -3 -12 1296.98   62.55   3
  -1  -3 -13  445.97   38.93   6
  -1  -3 -13  401.35   33.75   3
  -1  -3 -13  388.04   32.34   5
   1   3  13  426.59   37.84   1
   1   3  13  362.22   31.39   5
  -1  -3 -13  421.81   38.42   1
  -1  -3 -14 2265.87   90.62   5
  -1  -3 -14 2354.21   91.70   3
   1   3  14 2298.47   90.94   5
   1   3  14 2243.68   97.33   1
  -1  -3 -14 2294.58   99.98   1
   1   3  15  121.36   23.50   1
  -1  -3 -15  118.58   20.87   3
  -1  -3 -15  143.47   23.91   5
   1   3  16  260.82   34.17   1
  -1  -3 -16  267.43   31.36   5
  -1  -3 -16  239.10   29.25   3
   1   3  17  398.01   43.04   1
  -1  -3 -17  426.56   38.33   3
  -1  -3 -17  403.79   38.76   5
  -1  -3 -17  418.59   41.48   8
  -1  -3 -18  303.95   35.96   8
   1   3  18  257.34   34.20   1
  -1  -3 -18  240.40   29.81   3
  -1  -3 -18  231.18   30.46   5
  -1  -3 -19  790.65   60.16   8
  -1  -3 -19  743.43   56.19   5
  -1  -3 -19  785.51   55.27   3
   1   3  19  751.50   60.26   1
  -1  -3 -20   11.05   13.69   8
  -1  -3 -20  -36.59   20.24   5
  -1  -3 -20   21.22   16.10   3
   1   3  20   17.78   19.32   1
   1   3  21   25.77   20.12   1
  -1  -3 -21   33.19   18.66   5
  -1  -3 -21   69.33   22.60   3
  -1  -3 -21   47.50   20.20   8
  -1  -3 -22  -33.06   22.48   5
  -1  -3 -22  -12.15   17.20   3
  -1  -3 -22  -12.81   18.17   8
   1   3  22   -9.06   20.22   1
  -1  -3 -23  -56.61   22.12   8
   1   3  23   -7.96   19.20   1
  -1  -3 -23  -34.15   22.24   5
  -1  -3 -23   19.89   17.23   3
  -1  -3 -24   -6.82   20.76   5
  -1  -3 -24   -1.79   17.84   8
   1   3  24   34.22   27.78   1
  -1  -3 -24  -38.80   21.14   3
   1   3  25   60.12   29.21   1
  -1  -3 -25  102.32   29.30   5
  -1  -3 -25  141.51   27.79   3
  -1  -3 -25  125.39   30.84   8
  -1  -3 -26  158.04   36.27   8
  -1  -3 -26  100.69   26.38   5
  -1  -3 -27  -14.17   21.37   8
  -1  -3 -27  -45.42   26.67   5
  -1  -3 -28  196.53   40.90   8
   1   4 -24   12.79   18.24   5
   1   4 -24   16.35   21.53   2
   1   4 -23  144.64   35.20   5
   1   4 -23  139.86   35.21   2
   1   4 -22   -5.17   20.94   5
   1   4 -22   24.19   21.66   2
   1   4 -21 1760.02  102.76   5
   1   4 -21 1966.33  112.69   2
   1   4 -20  184.20   36.98   2
   1   4 -20  178.62   32.68   5
  -1  -4  20  176.91   34.14   4
   1   4 -20  162.30   22.80   8
  -1  -4  19  197.53   35.98   4
   1   4 -19  182.88   32.47   5
   1   4 -19  221.54   24.93   8
   1   4 -19  200.29   37.67   2
   1   4 -18 4861.46  140.71   8
   1   4 -18 4497.49  173.31   2
   1   4 -18 4163.62  137.90   1
   1   4 -18 5171.03  177.44   5
  -1  -4  18 4631.04  171.19   4
   1   4 -17 1004.96   72.15   2
  -1  -4  17 1024.11   68.91   4
   1   4 -17 1014.59   69.19   5
   1   4 -17  848.79   48.08   1
   1   4 -17  936.13   48.92   8
   1   4 -16 1977.27  102.28   2
  -1  -4  16 1914.67   95.99   4
   1   4 -16 1925.57   76.44   1
   1   4 -15   16.33   10.10   8
   1   4 -15  -13.07   10.25   1
  -1  -4  15  -25.77   16.14   4
   1   4 -15   -2.91   14.30   2
   1   4 -14  254.24   22.99   1
   1   4 -14  309.23   38.06   2
  -1  -4  14  299.42   34.06   4
   1   4 -14  269.71   23.84   8
   1   4 -13   55.60   16.97   6
   1   4 -13   73.62   22.01   2
   1   4 -13   37.56    9.17   1
   1   4 -13   39.80    9.97   8
  -1  -4  13   55.06   18.95   4
   1   4 -12 7629.27  181.96   8
  -1  -4  12 7301.11  210.45   6
  -1  -4  12 7377.13  212.51   4
   1   4 -12 7827.36  213.17   6
   1   4 -12 7686.56  216.18   2
   1   4 -1110484.92  278.69   6
  -1  -4  1111330.56  283.26   6
   1   4 -1111134.66  251.38   8
  -1  -4  1111131.99  282.15   4
   1   4 -1111310.84  285.43   2
   1   4 -1111534.03  286.01   4
   1   4 -1011513.46  258.71   8
   1   4 -1010621.00  254.99   1
   1   4 -1012068.12  292.28   2
   1   4 -1011986.40  290.82   4
   1   4 -1010868.73  283.17   6
  -1  -4  1012398.42  291.25   6
  -1  -4  1010987.82  285.84   4
   1   4  -9 5865.47  162.03   4
  -1  -4   9 5037.53  131.83   8
  -1  -4   9 6270.12  161.15   6
   1   4  -9 5048.47  129.66   1
   1   4  -9 5568.88  134.30   8
  -1  -4   9 5975.92  161.43   4
  -1  -4   9 5920.75  162.06   2
   1   4  -9 5704.93  161.99   2
   1   4  -9 5109.84  153.42   6
   1   4  -8    5.44   10.97   2
  -1  -4   8   46.33   13.73   2
   1   4  -8    9.92    4.72   1
  -1  -4   8   22.75   11.60   6
   1   4  -8   17.98    6.68   8
   1   4  -8   21.59   11.22   4
   1   4  -8   23.25   11.69   6
  -1  -4   8   15.55    5.82   8
  -1  -4   8   13.53   10.43   4
   1   4  -7 1205.89   54.85   4
   1   4  -7 1020.49   47.70   6
  -1  -4   7 1087.87   53.57   4
   1   4  -7 1013.01   32.99   1
   1   4  -7 1201.60   55.21   2
  -1  -4   7 1065.26   52.36   6
  -1  -4   7 1122.45   53.75   2
  -1  -4   7 1107.11   37.22   8
   1   4  -7 1067.11   37.85   8
  -1  -4   6  120.31   16.41   6
   1   4  -6  117.34   18.57   4
  -1  -4   6  131.33   19.21   2
  -1  -4   6  112.96   18.80   4
   1   4  -6   90.95   14.76   6
  -1  -4   6   94.64    9.25   8
   1   4  -6  136.72   19.19   2
   1   4  -6  136.07   11.52   8
   1   4  -510274.41  236.07   6
  -1  -4   510225.69  235.98   6
  -1  -4   510745.44  247.14   4
   1   4  -510290.31  247.22   4
   1   4  -510343.32  248.98   2
  -1  -4   510881.10  248.38   2
   1   4  -5 9737.72  218.34   1
  -1  -4   5 9852.05  223.59   8
  -1  -4   5 9772.42  220.63   3
   1   4  -510809.25  225.91   8
  -1  -4   4 6000.58  151.14   4
  -1  -4   4 5619.05  137.24   6
  -1  -4   4 6109.72  152.30   2
   1   4  -4 5404.40  125.22   1
   1   4  -4 5323.62  135.91   6
   1   4  -4 5841.50  132.59   8
  -1  -4   4 5601.20  131.24   8
  -1  -4   360433.58 1248.59   8
   1   4  -350948.85 1246.15   6
   1   4  -354974.93 1241.93   1
  -1  -4   361918.10 1268.33   4
  -1  -4   361042.46 1268.58   2
  -1  -4   354368.89 1247.54   6
   1   4  -2 7128.50  156.59   6
  -1  -4   2 6666.64  156.40   6
  -1  -4   2 7553.28  179.81   4
  -1  -4   2 7603.85  180.43   2
  -1  -4   2 6844.47  157.98   1
   1   4  -2 6761.71  157.48   1
  -1  -4   2 7313.68  163.24   8
  -1  -4   1  179.51    9.25   6
  -1  -4   1  196.93   14.41   1
  -1  -4   1  219.23   16.02   8
   1   4  -1  211.56   14.57   1
  -1  -4   0 3103.21   83.27   1
   1   4   0 3097.91   82.52   1
  -1  -4  -1   -0.05    7.73   1
   1   4   1   22.45    8.96   1
  -1  -4  -2 4976.88  119.52   6
   1   4   2 5637.99  137.77   1
   1   4   3  113.43   16.93   1
  -1  -4  -3  124.11    9.73   6
  -1  -4  -3  129.58   16.68   1
  -1  -4  -417146.81  374.16   1
   1   4   417851.50  375.66   1
  -1  -4  -5 4845.74  131.54   1
   1   4   5 4570.50  131.54   1
  -1  -4  -5 4492.96  117.77   6
   1   4   6  118.99   15.07   5
  -1  -4  -6  144.02   19.47   1
   1   4   6  103.14   18.35   1
  -1  -4  -6  110.23   14.58   6
   1   4   7  152.85   20.25   1
  -1  -4  -7  211.39   23.87   1
  -1  -4  -7  195.64   19.79   6
   1   4   7  204.99   19.57   5
  -1  -4  -8  362.79   32.32   1
   1   4   8  324.17   25.49   5
   1   4   8  339.45   30.93   1
  -1  -4  -8  333.46   26.14   6
   1   4   9  788.26   29.96   7
  -1  -4  -9  809.45   48.28   1
   1   4   9  766.29   41.20   5
   1   4   9  806.93   48.31   1
  -1  -4  -9  746.47   42.53   6
   1   4  10  996.60   55.25   1
  -1  -4 -10  917.56   53.77   1
   1   4  10 1027.23   49.14   5
  -1  -4 -10  907.14   47.95   5
  -1  -4 -10  937.22   51.73   3
  -1  -4 -10  936.03   51.09   6
   1   4  10  923.77   32.57   7
   1   4  1113536.73  348.35   1
   1   4  1114686.52  336.76   5
  -1  -4 -1114379.52  342.68   6
  -1  -4 -1113808.60  341.40   3
  -1  -4 -1113631.75  332.22   5
  -1  -4 -1113972.39  350.89   1
  -1  -4 -12  629.45   41.48   5
  -1  -4 -12  690.46   48.62   1
   1   4  12  639.98   47.02   1
  -1  -4 -12  579.53   42.15   3
   1   4  12  663.88   41.94   5
  -1  -4 -12  596.35   42.99   6
  -1  -4 -13   32.30   13.76   6
   1   4  13   32.59   13.14   5
  -1  -4 -13   40.98   16.11   3
   1   4  13   27.05   16.62   1
  -1  -4 -13   56.65   15.56   5
  -1  -4 -13   43.15   17.40   1
   1   4  14  707.23   52.09   1
   1   4  14  629.72   44.38   5
  -1  -4 -14  666.93   45.17   5
  -1  -4 -14  660.38   47.07   3
   1   4  15 1325.39   76.22   1
  -1  -4 -15 1378.12   71.78   3
   1   4  15 1373.50   70.21   5
  -1  -4 -15 1417.65   70.07   5
  -1  -4 -16   19.09   13.24   3
  -1  -4 -16   32.56   18.18   5
   1   4  16   25.88   17.60   1
   1   4  17  104.74   25.63   1
  -1  -4 -17  100.11   25.39   5
  -1  -4 -17   58.58   19.03   3
   1   4  18 1933.89   99.27   1
  -1  -4 -18 2087.63   95.44   5
  -1  -4 -18 1785.20   90.28   3
  -1  -4 -19   16.24   14.93   3
   1   4  19   36.03   21.07   1
  -1  -4 -19   28.64   19.04   5
   1   4  20  120.56   28.87   1
  -1  -4 -20  134.28   28.37   8
  -1  -4 -20  120.35   24.92   3
  -1  -4 -20   99.80   24.43   5
  -1  -4 -21  -27.17   16.96   5
  -1  -4 -21    1.95   15.61   8
  -1  -4 -21   10.26   17.31   3
   1   4  21   13.15   17.18   1
  -1  -4 -22 1212.30   78.17   3
  -1  -4 -22 1445.43   86.73   5
  -1  -4 -22 1284.77   84.23   8
   1   4  22 1349.41   88.29   1
  -1  -4 -23   78.83   21.94   3
  -1  -4 -23  147.57   30.41   5
   1   4  23   96.01   28.84   1
  -1  -4 -23   66.11   23.36   8
  -1  -4 -24   44.26   17.27   3
  -1  -4 -24   83.65   29.83   8
   1   4  24   64.41   30.01   1
  -1  -4 -24   36.45   23.92   5
   1   4  25  -25.79   24.98   1
  -1  -4 -25   -0.07   19.90   8
  -1  -4 -25   12.75   20.82   5
  -1  -4 -25  -23.40   18.47   3
  -1  -4 -26    3.36   16.99   3
  -1  -4 -26   23.96   27.28   5
  -1  -4 -26  -23.79   22.74   8
  -1  -4 -27  -20.12   21.88   8
  -1  -4 -27   81.43   28.67   5
  -1  -4 -28   -5.11   22.44   8
   1   5 -24   48.99   25.55   5
   1   5 -24    5.79   24.06   2
   1   5 -23  -16.41   26.29   2
   1   5 -23  -48.38   27.64   5
   1   5 -22  391.78   50.95   2
  -1  -5  22  472.59   54.95   4
   1   5 -22  395.47   53.61   5
   1   5 -21  223.26   38.77   5
   1   5 -21  203.95   38.33   2
  -1  -5  21  234.00   41.00   4
   1   5 -20  790.54   67.51   5
   1   5 -20  794.22   70.14   2
  -1  -5  20  776.33   67.15   4
   1   5 -19  421.86   51.19   5
  -1  -5  19  457.18   50.18   4
   1   5 -19  459.76   51.81   2
   1   5 -19  422.82   34.74   8
   1   5 -18   11.93   18.43   5
  -1  -5  18   10.52   15.85   4
   1   5 -18   10.71   19.35   2
   1   5 -18  -10.70   12.34   8
  -1  -5  17  -65.41   22.16   4
   1   5 -17  -15.51   12.09   8
   1   5 -17  -35.86   25.14   2
   1   5 -16   37.15   11.89   8
   1   5 -16   58.97   12.78   1
   1   5 -16   20.42   16.85   2
  -1  -5  16   28.53   16.54   4
   1   5 -15  800.26   38.90   1
   1   5 -15  778.26   41.91   8
  -1  -5  15  674.63   55.18   4
   1   5 -15  795.49   59.72   2
  -1  -5  14   63.00   19.34   4
   1   5 -14   98.09   13.69   1
   1   5 -14   76.53   13.29   8
   1   5 -14   34.78   15.50   2
   1   5 -13  259.28   21.99   8
  -1  -5  13  251.35   34.46   4
   1   5 -13  266.95   33.00   2
   1   5 -13  239.95   19.60   1
   1   5 -12   12.00   14.40   2
   1   5 -12   32.95   10.29   8
   1   5 -12   25.43    8.22   1
   1   5 -12   47.44   18.29   6
  -1  -5  12   47.26   16.77   4
  -1  -5  11 1348.44   70.59   4
   1   5 -11 1321.37   50.27   8
  -1  -5  11 1298.50   49.24   8
   1   5 -11 1374.88   67.37   6
   1   5 -11 1328.28   70.43   2
   1   5 -11 1282.66   43.63   1
   1   5 -10 1127.77   62.32   4
   1   5 -10 1277.75   60.65   6
   1   5 -10 1115.15   36.79   1
  -1  -5  10 1113.50   43.48   8
  -1  -5  10 1161.18   61.77   4
   1   5 -10 1130.22   43.84   8
  -1  -5  10 1171.61   62.66   2
   1   5 -10 1058.22   61.67   2
   1   5  -9   47.24    6.34   1
   1   5  -9   37.84   15.28   2
  -1  -5   9   21.53   12.68   4
  -1  -5   9   31.93   13.12   2
  -1  -5   9   49.05    9.17   8
   1   5  -9   11.34   12.68   4
   1   5  -9   43.90   13.32   6
   1   5  -9   34.28    7.68   8
   1   5  -8  754.05   41.57   6
  -1  -5   8  813.17   47.15   4
   1   5  -8  764.36   48.17   2
   1   5  -8  856.56   49.55   4
   1   5  -8  792.23   32.92   8
  -1  -5   8  770.23   46.58   2
  -1  -5   8  746.48   31.91   8
   1   5  -8  673.94   23.55   1
  -1  -5   7    3.45   10.21   4
  -1  -5   7    4.31    9.49   6
   1   5  -7    4.70   10.97   4
   1   5  -7   -0.85    6.64   8
  -1  -5   7    2.19    5.54   8
  -1  -5   7   -8.38    9.58   2
   1   5  -7   -9.98   12.47   2
   1   5  -7   11.92   10.36   6
   1   5  -6 1291.05   44.31   8
  -1  -5   6 1211.48   58.99   2
  -1  -5   6 1298.57   50.85   6
   1   5  -6 1285.12   60.86   4
  -1  -5   6 1241.77   42.84   8
   1   5  -6 1291.39   50.18   6
  -1  -5   6 1230.08   37.12   3
   1   5  -6 1235.57   60.01   2
  -1  -5   6 1200.66   57.47   4
  -1  -5   5   81.63   13.28   6
   1   5  -5   62.94    5.64   1
  -1  -5   5   66.70   14.30   2
   1   5  -5   64.70    9.80   8
  -1  -5   5   70.96   15.34   4
   1   5  -5   71.82   11.40   6
  -1  -5   5   72.53    9.66   8
   1   5  -4 7594.48  173.00   1
  -1  -5   4 7815.44  184.47   6
  -1  -5   4 8105.26  185.41   8
  -1  -5   4 8724.83  208.88   4
   1   5  -4 8032.23  185.99   8
   1   5  -4 7675.37  183.12   6
  -1  -5   4 8588.08  209.46   2
  -1  -5   3 3793.21   96.04   8
  -1  -5   3 3419.46   85.25   1
   1   5  -3 3476.59   88.25   6
  -1  -5   3 3640.51  112.61   4
  -1  -5   3 3629.89  112.85   2
   1   5  -3 3442.13   85.29   1
  -1  -5   2 2648.84   71.19   1
  -1  -5   2 2952.24   93.25   4
  -1  -5   2 2890.85   78.48   8
   1   5  -2 2546.47   65.45   6
   1   5  -2 2577.72   70.08   1
  -1  -5   2 2876.87   92.83   2
  -1  -5   1  862.53   36.39   8
  -1  -5   1  761.31   32.02   1
   1   5  -1  740.57   31.05   1
   1   5   0   21.06    8.19   1
  -1  -5   0   20.23    7.90   1
  -1  -5  -1  264.61   19.92   1
   1   5   1  268.89   21.25   1
  -1  -5  -2    5.11    8.66   1
   1   5   2   -3.27    8.91   1
  -1  -5  -3 3157.85   77.87   6
  -1  -5  -3 3206.52   97.07   1
   1   5   3 3489.34  102.88   1
  -1  -5  -4  223.19   15.26   6
  -1  -5  -4  198.93   21.96   1
   1   5   4  254.67   24.79   1
  -1  -5  -5  132.51   13.90   6
   1   5   5  111.66   18.50   1
  -1  -5  -5  133.89   18.99   1
  -1  -5  -6  262.25   20.49   6
   1   5   6  259.50   26.52   1
   1   5   6  272.05   24.42   5
  -1  -5  -6  230.00   25.68   1
  -1  -5  -7 1269.86   62.13   1
   1   5   7 1280.08   61.15   1
  -1  -5  -7 1267.35   51.74   6
   1   5   7 1405.30   56.68   5
  -1  -5  -8  286.95   28.47   3
   1   5   8  293.89   30.90   1
   1   5   8  337.68   27.56   5
  -1  -5  -8  296.64   24.26   6
  -1  -5  -8  251.38   27.78   1
  -1  -5  -9   15.09   12.12   1
  -1  -5  -9    4.62   11.37   3
   1   5   9   -8.28   12.44   5
   1   5   9    2.45   12.62   1
  -1  -5  -9    9.84   10.10   6
   1   5  10 8835.41  244.80   1
  -1  -5 -10 8978.57  239.80   3
  -1  -5 -10 9449.15  247.80   1
   1   5  10 9387.80  233.89   5
  -1  -5 -10 8607.45  233.18   6
  -1  -5 -11  153.38   21.38   6
  -1  -5 -11  126.80   23.97   1
  -1  -5 -11  108.71   20.89   3
   1   5  11  148.55   21.60   5
   1   5  11  143.65   22.77   1
   1   5  11  123.91   11.65   7
  -1  -5 -1214859.51  360.46   3
   1   5  1215243.45  368.64   1
   1   5  1215904.62  356.18   5
  -1  -5 -1215458.16  358.85   6
   1   5  13  279.00   30.65   5
   1   5  13  291.25   36.92   1
  -1  -5 -13  325.09   34.72   3
  -1  -5 -13  321.75   34.23   5
  -1  -5 -13  289.79   31.98   6
  -1  -5 -14  538.89   45.52   3
   1   5  14  611.00   50.82   1
   1   5  14  726.13   48.17   5
  -1  -5 -14  681.92   47.01   5
   1   5  15   29.85   19.92   1
  -1  -5 -15   16.31   13.83   3
   1   5  16   80.60   23.67   1
  -1  -5 -16   29.68   15.18   3
  -1  -5 -16   81.83   24.01   5
   1   5  17 4207.23  158.61   1
  -1  -5 -17 4127.32  151.41   3
  -1  -5 -17 4249.71  148.21   5
   1   5  18 1654.38   93.79   1
  -1  -5 -18 1497.60   84.63   3
  -1  -5 -18 1795.66   89.01   5
  -1  -5 -19 6328.54  211.05   3
   1   5  19 6425.85  220.69   1
   1   5  20   64.62   25.01   1
  -1  -5 -20  101.44   28.53   5
  -1  -5 -20   38.64   17.44   3
  -1  -5 -21  127.72   26.67   3
  -1  -5 -21  110.65   25.48   5
   1   5  21  182.17   34.71   1
  -1  -5 -22  -20.80   21.26   8
   1   5  22    3.62   17.93   1
  -1  -5 -22  -13.75   20.28   5
  -1  -5 -22    1.50   15.59   3
  -1  -5 -23    4.52   18.98   5
  -1  -5 -23  -24.91   21.16   3
  -1  -5 -23  -17.97   17.58   8
   1   5  23   -5.32   18.83   1
  -1  -5 -24  498.56   52.91   3
   1   5  24  612.73   63.92   1
  -1  -5 -24  463.82   53.42   8
  -1  -5 -25 1697.00  102.91   5
  -1  -5 -25 1319.01   88.84   3
  -1  -5 -25 1558.64  100.82   8
   1   5  25 1457.42  102.78   1
  -1  -5 -26 1944.90  111.53   3
  -1  -5 -26 2315.14  123.74   5
   1   5  26 2177.44  128.88   1
  -1  -5 -26 2198.47  125.18   8
  -1  -5 -27  -19.24   24.15   8
  -1  -5 -27    8.30   28.34   5
  -1  -6  23   20.89   23.46   4
   1   6 -23    9.68   22.57   5
   1   6 -23   29.71   21.97   2
   1   6 -22  172.32   35.22   5
  -1  -6  22  231.33   42.66   4
   1   6 -22  177.60   41.37   2
   1   6 -21 1357.55   95.86   5
   1   6 -21 1475.13  102.01   2
  -1  -6  21 1567.07  101.58   4
   1   6 -20  563.28   60.56   2
   1   6 -20  598.21   61.41   5
  -1  -6  20  613.86   61.83   4
   1   6 -19    9.55   18.18   2
  -1  -6  19   18.39   17.93   4
  -1  -6  18  575.30   55.90   4
   1   6 -18  603.55   39.58   8
   1   6 -18  484.78   53.66   2
   1   6 -17   24.26   10.22   8
  -1  -6  17   31.72   17.83   4
   1   6 -17   11.91   16.77   2
  -1  -6  16   13.80   18.37   4
   1   6 -16   24.22   10.38   8
   1   6 -16   25.14   20.24   2
   1   6 -15   -1.50    9.24   8
   1   6 -15    1.61    5.35   1
  -1  -6  15   -0.14   17.11   4
   1   6 -15  -15.13   21.21   2
   1   6 -14  554.58   25.36   1
   1   6 -14  597.55   35.37   8
  -1  -6  14  687.25   53.86   4
   1   6 -14  619.22   53.60   2
   1   6 -13   15.14    4.66   1
  -1  -6  13   10.68   17.58   4
   1   6 -13   24.66   17.89   2
   1   6 -13   36.39   11.13   8
   1   6 -12  154.18   17.54   8
   1   6 -12   72.86    8.33   1
   1   6 -12  125.44   23.47   6
   1   6 -12  156.74   27.92   2
  -1  -6  12  152.72   16.36   8
  -1  -6  12  145.75   26.44   4
  -1  -6  11  433.34   27.19   8
   1   6 -11  411.39   36.26   6
  -1  -6  11  434.99   39.98   4
   1   6 -11  437.33   43.48   2
   1   6 -11  441.60   28.07   8
  -1  -6  10  145.99   15.39   8
  -1  -6  10  122.46   22.42   4
   1   6 -10  138.69   15.75   8
   1   6 -10  153.16   22.36   6
   1   6 -10  128.17   23.59   2
   1   6  -9 1319.46   60.10   6
   1   6  -9 1352.67   70.13   2
   1   6  -9 1415.70   71.43   4
  -1  -6   9 1253.12   66.44   4
   1   6  -9 1267.48   49.25   8
  -1  -6   9 1318.31   49.76   8
  -1  -6   9 1386.95   69.68   2
   1   6  -8   62.25   18.67   4
  -1  -6   8   57.62   16.51   2
   1   6  -8   52.78   10.40   8
  -1  -6   8   53.21   10.02   8
   1   6  -8   47.16   14.00   6
  -1  -6   8   60.88   16.05   4
   1   6  -8   65.04   20.83   2
  -1  -6   7   25.27    8.36   8
  -1  -6   7   34.93   14.39   2
  -1  -6   7   15.06   14.63   4
   1   6  -7   34.72   15.73   4
  -1  -6   7   14.50    4.16   3
   1   6  -7   24.41   16.03   2
   1   6  -7   29.89    8.14   8
   1   6  -7   49.28   11.88   6
  -1  -6   7   32.90    5.21   3
  -1  -6   6  267.49   28.47   2
   1   6  -6  250.29   21.30   6
   1   6  -6  298.28   21.19   8
  -1  -6   6  269.86   15.67   3
  -1  -6   6  297.17   20.65   8
  -1  -6   6  275.94   29.70   4
   1   6  -5  176.69   16.81   6
  -1  -6   5  176.24   15.98   8
   1   6  -5  186.92   16.69   8
  -1  -6   5  190.83   23.28   2
  -1  -6   5  187.28   23.60   4
   1   6  -4  550.50   25.69   6
  -1  -6   4  503.74   38.72   4
  -1  -6   4  577.13   30.19   8
  -1  -6   4  599.47   40.16   2
   1   6  -4  514.05   20.57   1
   1   6  -3  114.42   10.52   1
  -1  -6   3  124.19   20.01   4
  -1  -6   3  111.37   13.95   8
  -1  -6   3   94.45   19.37   2
  -1  -6   3   82.96    9.16   1
   1   6  -3   91.16    8.85   6
   1   6  -2  534.35   25.04   1
  -1  -6   2  546.60   25.51   1
  -1  -6   2  536.49   30.66   8
  -1  -6   1  350.14   21.67   1
  -1  -6   1  355.02   25.74   8
   1   6  -1  383.24   22.47   1
  -1  -6   0    0.50    7.47   8
  -1  -6   0    2.37    6.64   1
   1   6   0    8.79    8.22   1
  -1  -6  -1  149.55   16.66   1
   1   6   1  114.10   16.00   1
  -1  -6  -2  882.77   42.84   1
   1   6   2  907.16   43.55   1
  -1  -6  -3 1914.02   68.23   1
   1   6   3 1825.72   66.36   1
  -1  -6  -4 1658.96   49.18   6
  -1  -6  -4 1619.60   66.90   1
   1   6   5  992.46   52.07   1
  -1  -6  -5 1029.71   53.35   1
  -1  -6  -5  985.17   37.58   6
  -1  -6  -6 2036.01   80.60   3
   1   6   6 1937.46   80.70   1
  -1  -6  -6 2047.59   81.28   1
  -1  -6  -6 1955.80   64.27   6
  -1  -6  -7 2782.67   98.94   1
  -1  -6  -7 2463.18   79.63   6
  -1  -6  -7 2629.87   96.97   3
   1   6   7 2624.69   89.55   5
   1   6   7 2364.52   94.69   1
   1   6   8   83.29   18.08   5
  -1  -6  -8   68.77   19.54   1
  -1  -6  -8   68.69   14.24   6
  -1  -6  -8   55.14   16.30   3
   1   6   8   76.39   20.05   1
  -1  -6  -9  299.65   26.09   6
  -1  -6  -9  279.43   33.15   1
   1   6   9  255.87   29.94   1
   1   6   9  231.98   27.21   5
  -1  -6  -9  215.41   29.12   3
  -1  -6 -10   42.90   13.79   6
   1   6  10   78.89   18.59   5
   1   6  10   48.92   17.75   1
  -1  -6 -10   65.57   19.01   3
  -1  -6 -10   49.61   18.41   1
   1   6  11 1148.95   68.84   1
   1   6  11 1329.11   65.59   5
  -1  -6 -11 1245.54   67.75   3
  -1  -6 -11 1360.39   64.32   6
  -1  -6 -12  264.95   28.63   6
  -1  -6 -12  184.14   26.76   3
   1   6  12  272.02   29.83   5
   1   6  12  224.45   32.78   1
   1   6  13   19.72   16.57   1
  -1  -6 -13   52.42   17.16   6
   1   6  13   59.81   18.29   5
   1   6  13   43.67    7.62   7
  -1  -6 -13   45.33   19.05   3
   1   6  14  639.12   52.31   1
  -1  -6 -14  570.10   47.73   3
   1   6  15  670.92   57.38   1
  -1  -6 -15  690.98   54.42   3
   1   6  16   88.54   22.14   1
  -1  -6 -16   51.16   17.56   3
  -1  -6 -17    0.58   16.06   3
   1   6  17   28.05   18.99   1
   1   6  18 3703.23  150.92   1
  -1  -6 -18 3466.49  141.28   3
  -1  -6 -19    4.06   18.22   3
   1   6  19   14.20   18.62   1
   1   6  20  314.24   43.45   1
  -1  -6 -20  312.17   39.70   3
  -1  -6 -21   23.89   22.29   5
   1   6  21  -40.88   25.27   1
  -1  -6 -21  -24.97   22.06   3
  -1  -6 -22  139.40   34.72   5
  -1  -6 -22  113.34   28.50   3
   1   6  22  105.01   31.53   1
   1   6  23  101.14   29.93   1
  -1  -6 -23  100.57   29.42   8
  -1  -6 -23   59.56   23.13   3
  -1  -6 -23   85.59   29.07   5
  -1  -6 -24 1119.11   81.65   5
   1   6  24 1001.41   82.66   1
  -1  -6 -24  868.14   71.97   3
  -1  -6 -24  904.58   76.60   8
  -1  -6 -25 2846.60  143.22   3
   1   6  25 3325.76  164.04   1
  -1  -6 -25 3026.56  151.20   8
  -1  -6 -26  324.69   46.63   3
  -1  -6 -26  387.77   53.41   8
  -1  -6 -27  504.93   58.05   3
  -1  -7  22 2493.55  137.04   4
   1   7 -22 2645.86  149.01   2
   1   7 -22 2822.90  145.57   5
  -1  -7  21 3148.02  152.94   4
   1   7 -21 3250.12  162.50   2
   1   7 -21 3394.16  160.18   5
   1   7 -20  883.65   79.62   2
  -1  -7  20  864.86   73.65   4
  -1  -7  19  349.10   48.52   4
   1   7 -19  356.54   48.47   2
  -1  -7  18  183.94   36.10   4
   1   7 -18  254.90   40.80   2
   1   7 -17  113.53   29.87   2
   1   7 -17  118.78   18.84   8
  -1  -7  17  115.74   28.36   4
   1   7 -16   60.36   15.34   8
  -1  -7  16   55.05   20.60   4
   1   7 -16   93.39   30.34   2
  -1  -7  15 6722.73  222.72   4
   1   7 -15 6862.67  230.10   2
   1   7 -15 7074.44  184.99   8
  -1  -7  14 3772.17  113.75   8
   1   7 -14 3872.44  115.64   8
  -1  -7  14 3676.43  146.84   4
   1   7 -14 3884.71  153.29   2
   1   7 -13 3811.07  151.41   2
  -1  -7  13 4103.15  149.96   4
  -1  -7  13 3978.75  116.07   8
   1   7 -13 3881.66  116.19   8
   1   7 -12  851.74   55.53   6
   1   7 -12  828.28   42.26   8
  -1  -7  12  871.19   60.58   4
   1   7 -12  813.47   62.08   2
  -1  -7  12  824.83   41.94   8
  -1  -7  11   -1.00   14.90   4
   1   7 -11    7.71   15.26   6
  -1  -7  11   -8.79    9.01   8
   1   7 -11   19.20   18.88   2
   1   7 -11   20.44    9.50   8
  -1  -7  10   26.49    9.62   8
   1   7 -10   26.41   14.73   6
   1   7 -10   75.11   22.46   2
   1   7 -10   43.86   11.62   8
  -1  -7  10   24.57   18.12   4
   1   7  -9    1.92   10.14   8
  -1  -7   9    1.94    9.45   8
   1   7  -9   18.44   12.64   6
  -1  -7   9   14.25   13.52   4
   1   7  -8 7785.27  186.34   8
   1   7  -8 7693.86  193.30   6
  -1  -7   8 7748.42  215.48   4
  -1  -7   8 7738.60  184.84   8
   1   7  -7  305.61   24.70   6
  -1  -7   7  357.34   25.14   8
  -1  -7   7  349.66   18.01   3
  -1  -7   7  315.51   35.25   4
   1   7  -7  334.56   25.01   8
  -1  -7   7  328.79   34.29   2
  -1  -7   611833.53  311.49   4
  -1  -7   612697.91  275.35   3
   1   7  -612275.78  288.44   8
  -1  -7   611833.30  285.63   8
  -1  -7   612343.07  315.40   2
   1   7  -612331.70  284.00   6
   1   7  -5  617.87   30.17   6
  -1  -7   5  673.85   31.27   3
  -1  -7   5  586.25   33.40   8
  -1  -7   5  588.23   45.40   4
  -1  -7   5  640.38   47.19   2
  -1  -7   4 1486.83   72.44   2
   1   7  -4 1529.66   47.92   6
   1   7  -4 1404.81   42.31   1
  -1  -7   4 1606.99   74.34   4
  -1  -7   4 1498.82   58.03   8
  -1  -7   4 1575.30   54.91   3
  -1  -7   3 1296.05   65.01   2
   1   7  -3 1190.56   40.41   1
  -1  -7   3 1227.10   41.65   1
  -1  -7   3 1348.06   51.55   3
  -1  -7   3 1259.11   52.32   8
   1   7  -3 1190.82   37.32   6
  -1  -7   3 1311.21   65.77   4
  -1  -7   2  142.91   22.67   4
  -1  -7   2  163.83   22.88   2
  -1  -7   2  140.15   16.95   8
  -1  -7   2  147.66   14.35   1
   1   7  -2  111.11   12.57   1
  -1  -7   2  116.37   15.93   3
  -1  -7   1  578.03   30.57   1
   1   7  -1  572.65   29.75   1
  -1  -7   1  496.45   32.17   3
  -1  -7   1  599.18   35.04   8
  -1  -7   0  813.15   38.95   1
   1   7   0  862.66   39.94   1
  -1  -7   0  835.92   43.97   3
  -1  -7   0  870.01   44.30   8
  -1  -7  -1  460.95   30.30   1
   1   7   1  522.27   32.01   1
  -1  -7  -1  562.53   36.92   3
  -1  -7  -1  477.13   33.03   8
  -1  -7  -2   -8.10   10.15   3
   1   7   2    1.74    9.26   1
  -1  -7  -2    3.43    8.81   1
   1   7   3 1774.52   71.00   1
  -1  -7  -3 1797.60   74.43   3
  -1  -7  -3 1615.28   67.74   1
  -1  -7  -4   93.83   17.87   1
  -1  -7  -4   60.75   16.82   3
  -1  -7  -4   68.58    7.62   6
   1   7   4   87.45   16.36   1
  -1  -7  -5  395.01   34.49   3
  -1  -7  -5  357.18   19.75   6
  -1  -7  -5  382.16   33.45   1
   1   7   5  354.14   32.97   1
  -1  -7  -6  150.92   15.26   6
   1   7   6  143.36   22.62   1
  -1  -7  -6  130.63   22.34   1
  -1  -7  -6  148.86   21.94   3
  -1  -7  -7  469.99   39.00   1
   1   7   7  421.76   37.23   1
  -1  -7  -7  388.68   26.31   6
  -1  -7  -7  358.27   35.92   3
   1   7   8  120.38   20.83   5
  -1  -7  -8  132.49   17.42   6
  -1  -7  -8  114.65   23.19   3
  -1  -7  -8   84.99   20.06   1
   1   7   8  111.31   23.44   1
   1   7   9   -8.77   13.10   5
   1   7   9   21.23   15.62   1
  -1  -7  -9   11.86   13.71   1
  -1  -7  -9   -5.54    9.37   6
  -1  -7  -9   10.14   15.57   3
  -1  -7 -10  904.87   49.79   6
  -1  -7 -10  930.58   60.39   3
   1   7  10  971.95   60.42   1
   1   7  10 1053.32   57.45   5
  -1  -7 -11  216.75   26.56   6
   1   7  11  208.56   27.96   5
   1   7  11  212.53   30.48   1
  -1  -7 -11  157.03   27.71   3
  -1  -7 -12 1573.80   81.59   3
  -1  -7 -12 1655.80   75.82   6
   1   7  12 1708.45   87.05   1
   1   7  13  414.91   44.98   1
  -1  -7 -13  465.05   39.80   6
  -1  -7 -13  435.26   43.85   3
  -1  -7 -14   13.58   16.25   3
   1   7  14    3.89   16.66   1
   1   7  14   22.52    7.35   7
  -1  -7 -14   47.65   17.06   6
   1   7  15   56.29   23.27   1
   1   7  15   50.48    7.28   7
  -1  -7 -15   59.40   20.95   3
   1   7  16  271.29   38.33   1
  -1  -7 -16  338.31   40.31   3
   1   7  17 1665.72   95.43   1
  -1  -7 -17 1470.79   88.39   3
   1   7  18   25.95   20.22   1
  -1  -7 -18  -12.63   16.79   3
  -1  -7 -19  235.06   36.42   3
   1   7  19  259.38   41.14   1
  -1  -7 -20   46.45   19.41   3
   1   7  20   53.96   21.01   1
  -1  -7 -21  195.14   32.36   3
   1   7  21  157.90   35.85   1
  -1  -7 -22  105.34   29.40   3
   1   7  22  135.83   31.22   1
  -1  -7 -23   40.02   21.61   3
   1   7  23  104.80   33.70   1
   1   7  24   82.12   31.90   1
  -1  -7 -24   49.73   25.01   3
  -1  -7 -25   15.06   22.43   3
  -1  -7 -25   18.36   20.54   8
  -1  -7 -26   17.47   22.04   3
  -1  -7 -27   -3.28   19.15   3
   1   8 -21  342.53   51.06   2
  -1  -8  21  268.44   44.98   4
   1   8 -20  435.78   58.41   2
  -1  -8  20  479.46   56.88   4
   1   8 -19   49.50   28.44   2
  -1  -8  19   65.50   26.88   4
   1   8 -18  362.97   51.03   2
  -1  -8  18  299.42   43.69   4
  -1  -8  17   16.56   19.66   4
   1   8 -17   54.57   30.30   2
  -1  -8  16  304.01   40.95   4
   1   8 -16  316.75   29.22   8
   1   8 -16  322.51   44.54   2
  -1  -8  15  793.47   63.93   4
   1   8 -15  806.78   68.65   2
   1   8 -15  769.44   44.31   8
  -1  -8  14 3284.89  103.91   8
   1   8 -14 3280.25  142.95   2
   1   8 -14 3178.98  103.76   8
  -1  -8  14 3085.02  136.11   4
   1   8 -13 2227.16  111.28   2
   1   8 -13 2097.47   77.80   8
  -1  -8  13 2084.78  104.46   4
  -1  -8  13 2167.80   78.39   8
  -1  -8  12  129.15   27.25   4
   1   8 -12  159.18   33.46   2
   1   8 -12  124.61   23.84   6
   1   8 -12  102.51   17.44   8
  -1  -8  12  129.82   17.51   8
   1   8 -11   31.82   12.26   8
  -1  -8  11   31.20   18.58   4
   1   8 -11   10.81   13.00   6
  -1  -8  11   24.20    9.74   8
   1   8 -10   19.18   14.34   6
  -1  -8  10   28.08   11.71   8
   1   8 -10   28.15   11.99   8
  -1  -8  10   28.23   20.07   4
   1   8  -9  109.68   18.75   6
   1   8  -9   94.17   16.54   8
  -1  -8   9   92.05   14.71   8
  -1  -8   9  134.28   26.69   4
  -1  -8   8   86.28   15.37   8
  -1  -8   8   79.89    8.95   3
  -1  -8   8   98.22    9.30   3
   1   8  -8  105.23   17.59   6
  -1  -8   8   90.21   21.32   4
   1   8  -8   94.32   15.01   8
  -1  -8   712292.83  299.69   8
  -1  -8   712977.86  283.45   3
  -1  -8   712806.69  331.48   4
   1   8  -712532.08  296.57   6
   1   8  -6 2479.75   77.70   6
  -1  -8   6 2558.11   75.67   3
  -1  -8   6 2559.87  104.53   4
  -1  -8   6 2430.95   84.54   8
   1   8  -5 1292.91   46.07   6
  -1  -8   5 1275.70   70.26   4
  -1  -8   5 1341.78   51.49   3
  -1  -8   5 1284.09   56.49   8
  -1  -8   4  549.57   32.40   3
  -1  -8   4  573.20   35.71   8
  -1  -8   4  497.18   44.24   2
  -1  -8   4  568.47   45.72   4
   1   8  -4  483.78   22.76   6
  -1  -8   4  496.50   22.20   1
   1   8  -4  510.01   21.46   1
  -1  -8   3  123.63   22.46   2
  -1  -8   3   98.90   11.63   1
   1   8  -3  103.74   11.03   1
  -1  -8   3   99.38   15.62   3
  -1  -8   3   97.59   16.66   8
  -1  -8   3  101.38   23.26   4
  -1  -8   2 1031.94   60.80   4
  -1  -8   2  951.73   48.61   8
  -1  -8   2  965.76   48.59   3
  -1  -8   2  951.91   40.03   1
   1   8  -2  974.14   39.44   1
  -1  -8   2  994.96   61.19   2
   1   8  -1  888.60   39.94   1
  -1  -8   1  830.43   46.12   8
  -1  -8   1  859.23   47.97   3
  -1  -8   1  884.64   40.94   1
  -1  -8   027958.30  619.95   1
  -1  -8   028275.41  630.34   8
  -1  -8   029032.96  630.70   3
   1   8   027875.56  617.69   1
  -1  -8  -1 1080.49   51.66   1
  -1  -8  -1 1032.60   54.54   8
   1   8   1 1244.20   53.99   1
  -1  -8  -1 1242.09   61.02   3
   1   8   2  979.89   51.97   1
  -1  -8  -2 1042.39   52.78   1
  -1  -8  -2 1120.27   59.92   3
  -1  -8  -2 1052.59   54.98   8
  -1  -8  -3    9.93   13.14   3
  -1  -8  -3    5.12   10.35   1
   1   8   3   -0.82    9.97   1
  -1  -8  -4   68.47   17.87   3
  -1  -8  -4   54.93   15.31   1
   1   8   4   63.68   16.52   1
   1   8   5  820.63   49.57   1
  -1  -8  -5  819.50   30.22   6
  -1  -8  -5  808.64   52.22   1
  -1  -8  -5  882.39   53.45   3
  -1  -8  -6  804.98   32.97   6
   1   8   6  748.79   51.49   1
  -1  -8  -6  739.16   50.96   1
  -1  -8  -6  740.16   52.43   3
  -1  -8  -7 7989.08  196.29   6
   1   8   7 8336.26  229.01   1
  -1  -8  -7 8520.30  233.09   1
  -1  -8  -7 8306.67  232.58   3
  -1  -8  -8  876.71   58.07   1
   1   8   8  873.45   57.94   1
  -1  -8  -8  973.98   43.94   6
   1   8   8 1002.46   57.32   5
  -1  -8  -8 1037.80   61.87   3
  -1  -8  -9 2368.49   80.58   6
   1   8   9 2159.22   98.86   1
  -1  -8  -9 2248.87   99.90   3
   1   8   9 2165.28   92.11   5
   1   8  10  345.60   40.01   1
  -1  -8 -10  315.05   37.27   3
  -1  -8 -10  339.68   29.81   6
   1   8  11 2947.45  119.08   1
  -1  -8 -11 2876.17  100.54   6
  -1  -8 -12  588.20   52.69   3
  -1  -8 -12  617.99   44.85   6
   1   8  12  675.56   53.93   1
  -1  -8 -13  182.56   25.19   6
   1   8  13  152.42   28.24   1
  -1  -8 -13  163.23   28.35   3
  -1  -8 -14 1534.88   76.48   6
   1   8  14 1421.26   85.09   1
  -1  -8 -14 1415.82   84.91   3
  -1  -8 -15 1389.13   84.57   3
   1   8  15 1309.19   48.91   7
   1   8  15 1421.64   86.77   1
  -1  -8 -16  412.13   46.29   3
   1   8  16  367.91   46.80   1
   1   8  16  318.70   18.85   7
   1   8  17   53.46   22.54   1
  -1  -8 -17   54.96   22.89   3
   1   8  18 1541.41   94.88   1
  -1  -8 -18 1330.96   88.20   3
  -1  -8 -19   31.98   21.04   3
   1   8  19   25.07   18.94   1
   1   8  20    0.48   17.57   1
  -1  -8 -20   13.40   20.30   3
   1   8  21  101.52   29.06   1
  -1  -8 -21  106.62   29.72   3
   1   8  22  219.80   44.88   1
  -1  -8 -22  268.44   42.39   3
   1   8  23   60.69   27.76   1
  -1  -8 -23   20.94   24.71   3
   1   8  24   89.10   30.52   1
  -1  -8 -24  103.43   31.16   3
  -1  -8 -25  994.07   83.74   3
  -1  -8 -26  -22.20   27.35   3
   1   9 -20   33.29   28.04   2
  -1  -9  20  -41.20   29.19   4
  -1  -9  19  416.57   52.79   4
   1   9 -19  452.69   59.71   2
  -1  -9  18  -19.88   24.84   4
   1   9 -18   18.72   22.46   2
   1   9 -17  318.10   50.80   2
  -1  -9  17  266.22   41.55   4
   1   9 -16   53.44   28.33   2
  -1  -9  16   29.89   20.45   4
  -1  -9  15   -4.57   19.11   4
   1   9 -15   10.53    9.79   8
  -1  -9  14   57.58   24.26   4
   1   9 -14   10.90   10.88   8
  -1  -9  13  102.28   26.74   4
   1   9 -13   62.60   14.55   8
   1   9 -12  296.21   27.06   8
   1   9 -12  306.66   32.73   6
  -1  -9  12  313.34   27.15   8
  -1  -9  12  318.81   40.55   4
   1   9 -11  201.44   26.45   6
  -1  -9  11  203.17   23.31   8
   1   9 -11  226.27   23.79   8
  -1  -9  11  228.60   34.46   4
  -1  -9  10 1525.68   85.23   4
   1   9 -10 1475.30   67.40   6
  -1  -9  10 1436.42   63.05   8
   1   9 -10 1503.57   64.71   8
  -1  -9   9   56.21    6.24   3
   1   9  -9   72.00   15.59   6
  -1  -9   9   68.97   16.24   8
  -1  -9   9  103.44   27.98   4
   1   9  -8  293.25   25.44   6
  -1  -9   8  237.10   34.49   4
  -1  -9   8  253.73   16.69   3
  -1  -9   8  253.31   25.31   8
  -1  -9   7    2.21    6.25   3
   1   9  -7   -3.25    9.00   6
  -1  -9   7   20.14   11.12   8
  -1  -9   7   -7.15   14.90   4
  -1  -9   6  362.07   30.02   8
   1   9  -6  374.04   23.25   6
  -1  -9   6  329.29   37.86   4
  -1  -9   6  306.30   23.74   3
  -1  -9   5   -9.84   16.71   4
   1   9  -5    1.55    6.14   6
  -1  -9   5    7.63    9.91   8
  -1  -9   5    7.04    8.88   3
  -1  -9   4  107.47   10.41   1
   1   9  -4  102.92   10.30   6
  -1  -9   4  149.02   20.34   8
  -1  -9   4  153.00   17.46   3
  -1  -9   4  130.93   25.89   4
  -1  -9   3 1019.60   40.19   1
  -1  -9   3 1002.36   52.88   8
  -1  -9   3 1073.12   50.56   3
  -1  -9   3  989.56   64.17   4
   1   9  -3  982.93   38.60   1
  -1  -9   2   48.06   19.89   4
  -1  -9   2   19.80   11.36   3
  -1  -9   2   22.18    9.83   1
  -1  -9   2   23.96   10.83   8
   1   9  -2    5.72    7.36   1
  -1  -9   1 4654.26  129.29   1
  -1  -9   1 4782.05  144.35   3
  -1  -9   1 4404.67  139.87   8
   1   9  -1 4604.93  127.08   1
  -1  -9   0    1.83    8.89   1
   1   9   0    3.17    9.39   1
  -1  -9   0   12.39   12.18   3
  -1  -9   0   13.96   11.30   8
  -1  -9  -1 6113.70  167.40   1
  -1  -9  -1 5907.89  174.63   8
   1   9   1 6096.63  166.47   1
  -1  -9  -1 5974.64  175.74   3
  -1  -9  -2    0.45   11.06   3
   1   9   2    2.96    9.77   1
  -1  -9  -2    5.68   10.75   1
  -1  -9  -2    0.56   11.93   8
  -1  -9  -3  162.87   24.13   1
  -1  -9  -3  159.04   25.21   3
   1   9   3  168.60   22.40   1
  -1  -9  -3  134.99   22.70   8
  -1  -9  -4  304.14   32.45   1
  -1  -9  -4  315.48   32.97   8
   1   9   4  325.77   31.03   1
  -1  -9  -4  326.05   34.43   3
  -1  -9  -5   77.86   18.80   1
   1   9   5   69.60   18.72   1
  -1  -9  -5   69.37   18.82   3
  -1  -9  -6 3701.02   98.93   6
   1   9   6 3906.11  135.86   1
  -1  -9  -6 4142.12  138.17   1
  -1  -9  -6 4359.60  143.61   3
   1   9   7 1257.48   68.77   1
  -1  -9  -7 1191.84   72.06   3
  -1  -9  -7 1319.81   71.24   1
  -1  -9  -7 1295.79   47.03   6
   1   9   812576.30  321.71   1
  -1  -9  -812671.66  326.06   3
  -1  -9  -811672.36  279.59   6
  -1  -9  -9  138.59   27.25   3
  -1  -9  -9  105.69   15.34   6
   1   9   9   55.19   17.49   1
   1   9  10    3.67   15.57   1
  -1  -9 -10   -2.21   16.03   3
  -1  -9 -10  -16.46   13.80   6
  -1  -9 -11  146.04   28.49   3
  -1  -9 -11  144.80   19.04   6
  -1  -9 -12   77.49   22.00   3
  -1  -9 -12   40.60   14.37   6
   1   9  12   82.39   24.92   1
   1   9  13  936.11   70.04   1
  -1  -9 -13 1037.56   70.72   3
  -1  -9 -13  964.30   57.34   6
   1   9  14 3054.43  134.50   1
  -1  -9 -14 3044.05  116.22   6
  -1  -9 -14 3127.39  134.82   3
   1   9  15 7989.80  254.96   1
  -1  -9 -15 8044.34  253.67   3
   1   9  16   27.27    7.80   7
   1   9  16    3.42   21.10   1
  -1  -9 -16   32.90   17.79   3
  -1  -9 -17  234.29   39.16   3
   1   9  17  211.12   37.43   1
   1   9  18   41.08   21.44   1
  -1  -9 -18    3.27   20.00   3
   1   9  19   39.84   22.30   1
  -1  -9 -19   31.82   20.77   3
  -1  -9 -20  258.14   41.26   3
   1   9  20  298.73   46.58   1
   1   9  21 3271.02  159.02   1
  -1  -9 -21 3144.42  151.75   3
  -1  -9 -22 2836.10  145.09   3
   1   9  22 2912.09  152.50   1
   1   9  23  365.32   52.49   1
  -1  -9 -23  288.10   46.97   3
  -1  -9 -24   44.08   26.82   3
  -1 -10  19   17.08   23.45   4
  -1 -10  18 1304.36   96.42   4
  -1 -10  17   62.43   26.01   4
  -1 -10  16   24.47   19.02   4
  -1 -10  15   46.77   21.85   4
  -1 -10  14  303.67   43.34   4
  -1 -10  13   22.76   19.42   4
   1  10 -13   50.81   15.65   8
  -1 -10  12   62.29   22.04   4
   1  10 -12   39.13   15.11   6
   1  10 -11  821.17   50.24   6
  -1 -10  11  799.20   63.77   4
  -1 -10  11  819.81   48.38   8
   1  10 -10   69.75   15.73   6
  -1 -10  10   50.52   14.71   8
  -1 -10  10   75.50   25.36   4
  -1 -10   9   32.55    6.21   3
  -1 -10   9   30.61   10.36   8
   1  10  -9   35.38   10.12   6
  -1 -10   9   31.87   17.02   4
  -1 -10   9   45.51    7.45   3
   1  10  -8  101.37   14.50   6
  -1 -10   8   99.62   17.55   8
  -1 -10   8   84.88   12.21   3
  -1 -10   8  104.53   24.95   4
  -1 -10   7 1629.42   57.31   3
  -1 -10   7 1538.98   69.74   8
  -1 -10   7 1601.00   88.86   4
   1  10  -7 1550.77   56.96   6
  -1 -10   6  384.11   27.29   3
   1  10  -6  362.52   22.23   6
  -1 -10   6  322.84   39.38   4
  -1 -10   6  359.27   32.62   8
   1  10  -5   37.72    7.92   6
  -1 -10   5   40.71   21.08   4
  -1 -10   5   58.37   15.42   8
  -1 -10   5   44.49   11.84   3
  -1 -10   4  -18.24   18.58   4
  -1 -10   4    7.98   11.60   8
  -1 -10   4    6.10    5.18   1
  -1 -10   4   20.64   11.65   3
  -1 -10   3   78.58   12.41   1
  -1 -10   3   54.43   23.19   4
  -1 -10   3   58.76   15.18   3
  -1 -10   3   41.56   13.67   8
   1  10  -2  925.98   41.62   1
  -1 -10   2  879.43   54.11   8
  -1 -10   2  969.54   43.58   1
  -1 -10   2  986.45   52.74   3
  -1 -10   2 1014.80   68.37   4
  -1 -10   1   87.56   15.65   1
   1  10  -1   84.38   14.15   1
  -1 -10   1   54.37   16.29   3
  -1 -10   1   75.69   18.22   8
   1  10   0  120.76   17.35   1
  -1 -10   0   97.41   20.37   3
  -1 -10   0  129.00   19.03   1
  -1 -10   0   96.30   20.90   8
  -1 -10  -1   34.43   12.46   1
  -1 -10  -1   64.79   17.07   8
  -1 -10  -1   52.34   17.59   3
   1  10   1   63.91   15.50   1
  -1 -10  -2  121.86   23.38   3
   1  10   2  147.30   21.72   1
  -1 -10  -2  111.49   21.75   1
  -1 -10  -3  266.60   28.67   1
   1  10   3  267.99   28.77   1
  -1 -10  -3  275.24   33.32   3
  -1 -10  -4  629.75   45.84   1
  -1 -10  -4  570.20   49.18   3
   1  10   4  608.22   44.27   1
   1  10   5 1126.94   64.15   1
  -1 -10  -5 1137.81   69.32   3
  -1 -10  -5 1156.92   66.96   1
  -1 -10  -6   35.28   18.51   3
   1  10   6    6.40   12.84   1
  -1 -10  -7  400.45   41.93   3
   1  10   7  302.54   36.25   1
   1  10   8  -18.73   16.65   1
  -1 -10  -8   -9.74   16.87   3
  -1 -10  -8    2.18    7.95   6
  -1 -10  -9  320.44   40.08   3
   1  10   9  283.82   35.73   1
  -1 -10  -9  275.75   23.39   6
   1  10  10   49.74   21.84   1
  -1 -10 -10   62.46   23.69   3
  -1 -10 -10   30.58   11.43   6
   1  10  11  126.24   28.05   1
  -1 -10 -11  118.51   18.75   6
  -1 -10 -11  150.79   30.32   3
  -1 -10 -12  264.38   27.91   6
  -1 -10 -12  406.37   45.61   3
   1  10  12  370.20   44.27   1
  -1 -10 -13  309.21   43.57   3
  -1 -10 -13  329.23   32.85   6
   1  10  13  354.22   43.39   1
  -1 -10 -14  411.48   51.22   3
   1  10  14  540.25   54.55   1
   1  10  15    5.64   19.26   1
  -1 -10 -15   34.06   22.33   3
   1  10  16   35.35   21.06   1
  -1 -10 -16   32.84   19.43   3
   1  10  17  -20.35   23.71   1
  -1 -10 -17   11.19   21.94   3
   1  10  18 1426.18   97.17   1
  -1 -10 -18 1389.78   96.15   3
  -1 -10 -19   95.41   28.01   3
   1  10  19  117.79   31.12   1
   1  10  20  234.81   43.06   1
  -1 -10 -20  278.24   45.80   3
   1  10  21 1051.80   88.72   1
  -1 -10 -21  953.13   80.69   3
  -1 -10 -22  582.83   65.65   3
  -1 -10 -23  512.25   63.11   3
  -1 -11  17 2469.53  136.62   4
  -1 -11  16  227.55   42.67   4
  -1 -11  15  179.49   36.91   4
  -1 -11  14  250.95   42.19   4
  -1 -11  13   20.39   18.10   4
  -1 -11  12 2076.30  113.63   4
  -1 -11  11   20.27   19.49   4
  -1 -11  10 5508.68  200.13   4
  -1 -11   9  194.19   14.79   3
  -1 -11   9  168.21   31.90   4
  -1 -11   9  190.89   25.70   8
  -1 -11   8    4.25    6.38   3
   1  11  -8    6.74    8.31   6
  -1 -11   8   11.66   17.20   4
  -1 -11   8   -4.38    9.76   8
  -1 -11   7   52.30   18.57   4
   1  11  -7   44.29    9.30   6
  -1 -11   7   37.11   12.71   8
  -1 -11   7   46.61   11.75   3
  -1 -11   6   53.91   13.12   8
   1  11  -6  101.50   10.58   6
  -1 -11   6  109.35   15.78   3
  -1 -11   6  118.06   27.12   4
  -1 -11   5 1688.04   68.49   3
  -1 -11   5 1715.69   95.56   4
  -1 -11   5 1625.12   77.00   8
  -1 -11   4 1554.94   67.73   3
  -1 -11   4 1474.41   87.77   4
  -1 -11   4 1426.06   48.15   1
  -1 -11   4 1459.13   72.68   8
  -1 -11   3 5158.10  135.97   1
  -1 -11   3 4952.41  184.19   4
  -1 -11   3 5525.53  158.69   3
  -1 -11   3 5002.89  163.38   8
  -1 -11   2   10.54   12.44   3
  -1 -11   2   -4.91    9.26   1
  -1 -11   2  -14.44   17.77   4
  -1 -11   1  661.55   58.36   4
  -1 -11   1  582.52   38.28   1
  -1 -11   1  598.77   45.11   3
   1  11  -1  583.36   35.41   1
   1  11   0  122.85   18.35   1
  -1 -11   0  132.09   24.41   3
  -1 -11   0   96.14   18.12   1
   1  11   1  155.94   21.49   1
  -1 -11  -1  111.62   23.70   3
  -1 -11  -1  123.47   21.03   1
  -1 -11  -2   39.10   16.84   3
   1  11   2   39.05   14.81   1
  -1 -11  -2   24.76   15.03   1
   1  11   3  549.93   41.86   1
  -1 -11  -3  622.24   46.50   1
  -1 -11  -3  580.58   49.17   3
   1  11   4  164.15   26.93   1
  -1 -11  -4  166.01   26.13   1
  -1 -11  -4  197.09   31.38   3
  -1 -11  -5    4.63   14.69   3
   1  11   5   12.90   13.91   1
   1  11   6  370.47   38.51   1
  -1 -11  -6  300.55   38.59   3
   1  11   7  232.81   32.65   1
  -1 -11  -7  220.19   35.35   3
   1  11   8  336.63   40.66   1
  -1 -11  -8  345.50   41.14   3
  -1 -11  -9  284.02   38.67   3
   1  11   9  225.36   34.29   1
  -1 -11 -10   70.91   22.68   3
  -1 -11 -10   86.73   16.83   6
   1  11  10  103.54   22.62   1
   1  11  11   17.73   20.70   1
  -1 -11 -11   39.25   20.51   3
  -1 -11 -12   16.65   18.74   3
   1  11  12   23.44   16.66   1
  -1 -11 -13  584.05   61.02   3
   1  11  13  552.85   55.55   1
   1  11  14   17.82   19.36   1
  -1 -11 -14   28.63   19.35   3
  -1 -11 -15 1746.01  103.03   3
   1  11  15 1662.60  105.21   1
   1  11  16   72.07   29.61   1
  -1 -11 -16   42.06   24.26   3
   1  11  17  980.11   79.03   1
  -1 -11 -17  849.65   76.61   3
   1  11  18   61.85   24.72   1
  -1 -11 -18   71.96   30.95   3
   1  11  19  234.26   43.84   1
  -1 -11 -19  232.50   43.62   3
   1  11  20  245.10   44.50   1
  -1 -11 -20  279.39   46.44   3
  -1 -11 -21   17.39   20.53   3
  -1 -12  16  -37.72   26.97   4
  -1 -12  15  313.39   48.43   4
  -1 -12  14   33.26   21.09   4
  -1 -12  13   43.30   26.27   4
  -1 -12  12  -18.81   23.16   4
  -1 -12  11 3026.90  146.32   4
  -1 -12  10  294.78   44.21   4
  -1 -12   9 1445.78   93.81   4
  -1 -12   8  164.74   17.04   3
  -1 -12   8  212.66   36.74   4
  -1 -12   7  238.96   22.71   3
  -1 -12   7  244.34   39.33   4
  -1 -12   6   -0.61    8.90   3
  -1 -12   6  -11.25   22.25   4
  -1 -12   5  228.14   39.14   4
  -1 -12   5  234.84   25.76   3
  -1 -12   4 8500.82  214.48   3
  -1 -12   4 8004.20  253.72   4
  -1 -12   3   93.70   14.49   1
  -1 -12   3  110.42   31.36   4
  -1 -12   3  126.01   21.87   3
  -1 -12   2 4252.18  123.28   1
  -1 -12   2 4188.78  140.50   3
  -1 -12   2 4119.52  166.54   4
  -1 -12   1  161.36   26.26   3
  -1 -12   1  184.14   37.88   4
  -1 -12   1  131.25   19.76   1
  -1 -12   0  245.32   26.18   1
  -1 -12   0  240.32   30.25   3
   1  12   1   70.29   16.19   1
  -1 -12  -1   79.90   20.76   3
  -1 -12  -1   49.53   16.53   1
   1  12   2 1625.46   74.58   1
  -1 -12  -2 1612.30   84.15   3
  -1 -12  -2 1468.73   76.35   1
  -1 -12  -3 6822.02  206.47   1
   1  12   3 6548.35  199.76   1
   1  12   4 1702.86   84.05   1
  -1 -12  -4 2036.67   97.61   3
  -1 -12  -5 6121.19  204.77   3
   1  12   5 6398.17  196.32   1
   1  12   6    4.10   14.29   1
  -1 -12  -6    9.58   14.18   3
   1  12   7   65.51   20.85   1
  -1 -12  -7   58.18   21.82   3
  -1 -12  -8   16.72   17.16   3
   1  12   8   10.67   17.64   1
  -1 -12  -9  268.23   41.59   3
   1  12   9  230.86   35.09   1
  -1 -12 -10  916.13   72.84   3
   1  12  10  963.92   71.54   1
  -1 -12 -11 3398.50  148.49   3
   1  12  11 3240.70  143.21   1
   1  12  12 2213.57  113.01   1
  -1 -12 -12 1986.60  113.12   3
   1  12  13   29.58   20.66   1
  -1 -12 -13   56.97   26.07   3
  -1 -12 -14  866.54   73.74   3
   1  12  14  811.07   70.07   1
  -1 -12 -15  -12.18   20.92   3
   1  12  15    2.73   21.50   1
  -1 -12 -16   11.93   20.61   3
   1  12  16   17.63   19.77   1
  -1 -12 -17   48.88   28.17   3
   1  12  17   62.85   27.01   1
  -1 -12 -18 1397.33   98.98   3
   1  12  18 1288.64   97.61   1
   1  12  19  172.34   42.59   1
  -1 -12 -19  155.96   36.52   3
  -1 -13  14  249.01   43.91   4
  -1 -13  13    9.28   23.97   4
  -1 -13  12   67.41   29.71   4
  -1 -13  11   24.98   27.40   4
  -1 -13  10   -8.54   18.18   4
  -1 -13   9   46.66   26.55   4
  -1 -13   8  206.12   39.02   4
  -1 -13   7  160.70   35.71   4
  -1 -13   6   73.76   14.51   3
  -1 -13   6   41.17   24.16   4
  -1 -13   5  142.47   20.91   3
  -1 -13   5  125.38   32.61   4
  -1 -13   4   71.24   25.24   4
  -1 -13   4   30.29   14.82   3
  -1 -13   3 1662.58   78.55   3
  -1 -13   3 1741.25  104.54   4
  -1 -13   2   93.72   28.35   4
  -1 -13   2   55.36   16.84   3
  -1 -13   1   69.98   22.62   3
  -1 -13   1  118.21   32.10   4
  -1 -13   0   62.48   27.78   4
  -1 -13   0   24.80   14.74   3
  -1 -13  -1   83.00   22.53   3
  -1 -13  -1   61.97   17.45   1
  -1 -13  -2  308.86   34.87   1
  -1 -13  -2  261.92   36.47   3
  -1 -13  -3  370.39   41.10   3
   1  13   3  344.68   34.74   1
   1  13   4 2239.60   97.90   1
  -1 -13  -4 2132.58  106.99   3
   1  13   5  -26.90   20.58   1
  -1 -13  -5  -13.29   21.74   3
  -1 -13  -6   80.23   25.95   3
   1  13   6   67.14   19.68   1
  -1 -13  -7   13.31   18.57   3
   1  13   7  -11.94   17.47   1
  -1 -13  -8  235.97   38.39   3
   1  13   8  255.61   35.19   1
  -1 -13  -9   33.21   21.37   3
   1  13   9   31.82   21.99   1
  -1 -13 -10 3571.39  157.34   3
   1  13  10 3654.38  151.63   1
   1  13  11 4864.01  187.70   1
  -1 -13 -11 5115.37  196.55   3
  -1 -13 -12  752.00   69.12   3
   1  13  12  778.91   69.81   1
   1  13  13  456.37   54.53   1
  -1 -13 -13  504.48   56.62   3
   1  13  14   65.14   28.58   1
  -1 -13 -14   12.02   18.27   3
   1  13  15   42.81   25.75   1
  -1 -13 -15   30.75   22.80   3
  -1 -13 -16    5.58   21.46   3
   1  13  16   -2.47   24.71   1
   1  13  17 3567.06  169.83   1
  -1 -13 -17 3511.48  169.19   3
   1  13  18 1977.15  124.09   1
  -1 -14  11  624.43   68.32   4
  -1 -14  10  135.20   32.84   4
  -1 -14   9   56.12   29.22   4
  -1 -14   8    7.96   20.40   4
  -1 -14   7   20.90   23.16   4
  -1 -14   6    4.57   20.80   4
  -1 -14   5  -38.69   26.12   4
  -1 -14   4  167.54   23.69   3
  -1 -14   4  192.15   37.47   4
  -1 -14   3   -1.58   14.33   3
  -1 -14   3   -8.27   22.07   4
  -1 -14   2   44.92   17.03   3
  -1 -14   2   47.92   24.43   4
  -1 -14   1    4.24   28.44   4
  -1 -14   1   -2.52   13.08   3
  -1 -14   0   78.37   33.23   4
  -1 -14   0   34.38   19.35   3
  -1 -14  -1  190.12   33.72   3
  -1 -14  -2  116.51   29.24   3
  -1 -14  -3  498.44   51.82   3
  -1 -14  -4   42.33   19.64   3
  -1 -14  -5 1008.98   74.57   3
  -1 -14  -6   42.05   24.57   3
   1  14   6   84.30   24.60   1
   1  14   7  389.41   45.81   1
  -1 -14  -7  444.34   54.23   3
   1  14   8   94.23   26.13   1
  -1 -14  -8   58.76   28.12   3
   1  14   9    1.69   16.96   1
  -1 -14  -9   36.24   22.79   3
  -1 -14 -10  -38.02   22.72   3
   1  14  10  -14.07   20.13   1
   1  14  11   38.66   19.16   1
  -1 -14 -11   55.96   23.99   3
   1  14  12  -19.93   21.29   1
  -1 -14 -12  -21.26   22.91   3
   1  14  13  -15.43   18.13   1
  -1 -14 -13  -17.67   24.62   3
   1  14  14  557.37   61.67   1
  -1 -14 -14  538.78   62.41   3
  -1 -14 -15   70.50   28.62   3
   1  14  15   42.14   22.79   1
   1  14  16  -11.14   24.57   1
  -1 -15   8  408.16   56.57   4
  -1 -15   7 2132.00  128.35   4
  -1 -15   6  195.48   40.92   4
  -1 -15   5  358.29   53.07   4
  -1 -15   4    0.08   24.05   4
  -1 -15   3  223.96   30.55   3
  -1 -15   3  179.60   38.30   4
  -1 -15   2  -29.58   24.06   4
  -1 -15   2   -6.33   14.55   3
  -1 -15   1  741.06   74.04   4
  -1 -15   1  608.91   52.92   3
  -1 -15   0 1106.57   72.81   3
  -1 -15   0 1179.03   95.05   4
  -1 -15  -1  500.39   49.50   3
  -1 -15  -1  667.27   70.36   4
  -1 -15  -2  276.87   41.91   3
  -1 -15  -3   67.14   27.27   3
  -1 -15  -4 1018.09   75.01   3
  -1 -15  -5   12.08   23.60   3
  -1 -15  -6   77.55   29.96   3
  -1 -15  -7   62.81   27.49   3
  -1 -15  -8  657.17   65.61   3
  -1 -15  -9   78.24   27.19   3
  -1 -15 -10  135.75   34.18   3
  -1 -15 -11  968.59   82.47   3
  -1 -15 -12  -21.21   23.36   3
  -1 -15 -13   31.60   22.02   3
  -1 -16   3  -43.77   33.25   4
  -1 -16   2   43.20   24.41   4
  -1 -16   1 1111.31   73.82   3
  -1 -16   1 1087.71   95.40   4
  -1 -16   0 1717.64   96.49   3
  -1 -16   0 1890.54  124.53   4
  -1 -16  -1 2795.96  129.26   3
  -1 -16  -1 3107.74  161.81   4
  -1 -16  -2   36.02   30.66   4
  -1 -16  -2   26.21   17.98   3
  -1 -16  -3   14.76   23.48   3
  -1 -16  -4   11.52   21.32   3
  -1 -16  -5  113.34   33.52   3
  -1 -16  -6  355.73   52.16   3
  -1 -16  -7 3771.17  171.24   3
  -1 -16  -8 2327.11  130.68   3
  -1 -16  -9  382.05   52.40   3
  -1 -16 -10   -5.26   21.82   3
  -1 -17  -1    7.31   19.26   3
  -1 -17  -2   52.59   25.86   3
  -1 -17  -3   21.96   23.31   3
  -1 -17  -4  110.05   32.51   3
  -1 -17  -5   12.73   21.53   3
  -1 -17  -6  375.14   52.57   3
  -1 -17  -7  688.27   68.72   3
  -1 -18  -3  114.79   31.17   3
  -1 -18  -4   75.72   31.02   3
   2 -17  -5   10.28   19.57   3
   2 -17  -4  287.91   44.46   3
   2 -17  -3   22.40   24.80   3
   2 -17  -2   57.18   25.08   3
   2 -16  -8  249.25   45.10   3
   2 -16  -7 2166.37  125.47   3
   2 -16  -6   45.59   26.38   3
   2 -16  -5  350.43   49.63   3
   2 -16  -4   42.28   32.40   4
   2 -16  -4   26.95   22.00   3
   2 -16  -3  545.43   58.79   3
   2 -16  -3  564.67   67.99   4
   2 -16  -2    9.95   23.59   4
   2 -16  -2    8.13   18.38   3
   2 -16  -1  112.37   25.14   3
   2 -16  -1  104.79   32.86   4
   2 -16   0  405.12   55.54   4
   2 -16   0  325.84   41.68   3
   2 -16   1  189.97   39.08   4
   2 -16   2   60.27   27.40   4
   2 -16   3   73.92   28.83   4
   2 -15 -10   88.74   32.30   3
   2 -15  -9   64.92   28.13   3
   2 -15  -8  280.78   45.32   3
   2 -15  -7  266.54   44.26   3
   2 -15  -6 4526.54  185.31   3
   2 -15  -5   84.80   33.13   3
   2 -15  -4    6.99   18.82   3
   2 -15  -3   89.83   34.88   4
   2 -15  -3   88.87   27.04   3
   2 -15  -2   43.67   24.00   3
   2 -15  -2   89.86   32.73   4
   2 -15  -1 1240.88   82.25   3
   2 -15  -1 1232.79   93.01   4
   2 -15   0  997.65   84.94   4
   2 -15   0 1023.75   71.78   3
   2 -15   1 4976.70  202.39   4
   2 -15   1 4784.31  173.05   3
   2 -15   2    7.01   15.69   3
   2 -15   2   14.09   24.29   4
   2 -15   3  -56.81   31.83   4
   2 -15   4  -10.91   22.84   4
   2 -15   5   31.24   21.55   4
   2 -15   6  148.66   36.69   4
   2 -15   7 1868.04  117.46   4
   2 -15   8 2153.79  128.37   4
   2 -14 -13  -11.35   22.73   3
   2 -14 -12   15.04   22.85   3
   2 -14 -11  147.91   37.50   3
   2 -14 -10  213.80   41.89   3
   2 -14  -9  503.36   59.03   3
   2 -14  -8   24.72   21.96   3
   2 -14  -7   40.95   22.50   3
   2 -14  -6   30.88   23.38   3
   2 -14  -5   41.96   25.09   3
   2 -14  -4   95.20   30.02   3
   2 -14  -3  675.96   59.94   3
   2 -14  -2  332.02   41.46   3
   2 -14  -2  369.49   50.45   4
   2 -14  -1   62.68   20.80   3
   2 -14  -1   48.62   25.38   4
   2 -14   0 1652.61  103.89   4
   2 -14   0 1631.46   89.42   3
   2 -14   1  269.76   32.91   3
   2 -14   1  225.01   40.99   4
   2 -14   2  577.62   60.13   4
   2 -14   2  587.50   50.17   3
   2 -14   3  -59.65   30.33   4
   2 -14   3   -7.66   14.00   3
   2 -14   4  602.50   46.71   3
   2 -14   4  570.09   58.78   4
   2 -14   5  -26.30   18.26   4
   2 -14   6  194.95   36.87   4
   2 -14   7 1992.47  117.06   4
   2 -14   8 1051.03   83.84   4
   2 -14   9 2024.05  121.72   4
   2 -14  10  -39.11   25.47   4
   2 -14  11   80.04   26.82   4
  -2  14 -12  -10.29   24.74   8
   2 -13 -15   78.85   29.97   3
   2 -13 -14   55.08   29.41   3
   2 -13 -13   -5.97   18.64   3
   2 -13 -12    8.53   21.57   3
   2 -13 -11  212.07   39.43   3
   2 -13 -10   56.82   24.96   3
   2 -13  -9    7.53   21.15   3
   2 -13  -8  319.83   45.59   3
   2 -13  -7   35.33   22.00   3
   2 -13  -6  532.59   54.35   3
   2 -13  -5   40.82   20.20   3
   2 -13  -4   85.48   27.06   3
   2 -13  -3  108.21   25.81   3
   2 -13  -2  177.32   32.09   3
   2 -13  -2  191.71   37.89   4
   2 -13  -1  325.87   39.23   3
   2 -13  -1  372.40   47.37   4
   2 -13   0   22.01   18.24   3
   2 -13   0   28.72   24.32   4
   2 -13   1  261.61   33.13   3
   2 -13   1  302.79   42.60   4
   2 -13   2    2.61   12.48   3
   2 -13   2    8.84   19.07   4
   2 -13   3 1172.71   65.79   3
   2 -13   3 1044.20   77.23   4
   2 -13   4  280.87   40.88   4
   2 -13   4  269.25   31.16   3
   2 -13   5 1089.48   79.70   4
   2 -13   5 1144.48   62.53   3
   2 -13   6  291.90   30.35   3
   2 -13   6  276.47   41.61   4
   2 -13   7  -16.75   20.16   4
  -2  13  -8   10.19   17.96   8
   2 -13   8   23.13   19.47   4
   2 -13   9   26.31   18.33   4
  -2  13  -9  -10.94   18.45   8
  -2  13 -10  239.84   38.82   8
   2 -13  10  208.21   36.99   4
   2 -13  11   43.10   18.91   4
  -2  13 -11   64.96   23.96   8
   2 -13  12  356.21   52.05   4
  -2  13 -12  339.40   45.53   8
  -2  13 -13    4.23   19.36   8
   2 -13  13  -47.08   28.47   4
  -2  13 -14  316.04   44.56   8
  -2  12  17   68.03   25.95   6
   2 -12 -17   35.28   24.96   3
  -2  12  16 1401.93   82.84   6
   2 -12 -16 1329.74   97.70   3
   2 -12 -15   -5.56   19.91   3
  -2  12  15   -2.67   14.63   6
  -2  12  14  344.81   37.80   6
   2 -12 -14  248.34   42.61   3
  -2  12  13   11.65   15.31   6
   2 -12 -13   50.82   26.71   3
   2 -12 -12  701.22   65.51   3
  -2  12  12  661.87   50.10   6
  -2  12  11 2778.45  106.90   6
   2 -12 -11 2609.21  131.02   3
   2 -12 -10  912.67   73.63   3
  -2  12  10  963.68   56.01   6
   2 -12  -9 2984.53  137.86   3
  -2  12   9 3002.64  107.11   6
  -2  12   8    8.35   10.03   6
   2 -12  -8   38.63   23.24   3
  -2  12   7   78.66   15.26   6
   2 -12  -7  125.85   28.92   3
  -2  12   6   41.88   12.62   6
   2 -12  -6   52.77   21.23   3
   2 -12  -5   10.68   16.79   3
  -2  12   5    1.50    9.01   6
  -2  12   4  843.95   41.59   6
   2 -12  -4  877.76   63.53   3
  -2  12   3 1495.52   57.16   6
   2 -12  -3 1503.31   83.02   3
  -2  12   2 1029.30   44.04   6
   2 -12  -2 1047.57   67.82   3
   2 -12  -1    7.92   17.49   4
   2 -12  -1   20.18   15.34   3
  -2  12   1   -8.85   10.10   6
   2 -12  -1   -4.18   12.17   1
   2 -12   0  376.55   39.68   3
   2 -12   0  338.63   33.58   1
   2 -12   0  386.33   45.39   4
  -2  12   0  353.43   23.10   6
   2 -12   1   87.09   18.96   1
   2 -12   1   46.41   17.62   3
  -2  12  -1   63.42   11.40   6
   2 -12   1   70.23   24.58   4
   2 -12   2   89.79   20.88   3
  -2  12  -2  138.73   16.66   6
   2 -12   2   86.70   23.08   4
   2 -12   3   55.05   16.55   3
   2 -12   3   30.33   18.53   4
   2 -12   4  171.14   22.72   3
   2 -12   4  180.31   33.85   4
  -2  12  -5   26.60   17.97   8
   2 -12   5   40.75   15.12   3
   2 -12   5   37.54   16.96   4
   2 -12   6  122.61   29.98   4
  -2  12  -6  145.59   29.53   8
   2 -12   6  186.05   23.90   3
   2 -12   7  496.26   35.98   3
  -2  12  -7  492.57   49.26   8
   2 -12   7  505.37   52.21   4
  -2  12  -8  214.08   34.77   8
   2 -12   8  237.06   36.09   4
   2 -12   9  277.71   39.49   4
  -2  12  -9  308.48   39.61   8
  -2  12 -10   19.52   17.19   8
   2 -12  10   26.23   19.62   4
   2 -12  11   60.16   27.14   4
  -2  12 -11   80.35   24.27   8
  -2  12 -12   35.10   19.77   8
   2 -12  12   61.36   28.51   4
  -2  12 -13   62.32   21.15   8
   2 -12  13   33.45   19.27   4
  -2  12 -14  112.93   24.81   8
   2 -12  14   42.38   21.18   4
   2 -12  15  187.44   43.10   4
  -2  12 -15  208.76   36.81   8
  -2  11  20   52.14   25.10   6
   2 -11 -19   37.90   19.19   3
  -2  11  19   28.03   17.98   6
  -2  11  18  123.95   32.80   6
   2 -11 -18  145.60   34.48   3
   2 -11 -17 1583.76  105.26   3
  -2  11  17 1646.94   93.41   6
   2 -11 -16   25.60   18.43   3
  -2  11  16    0.82   15.22   6
   2 -11 -15   39.60   17.74   3
  -2  11  15   57.17   20.88   6
  -2  11  14  231.69   32.21   6
   2 -11 -14  246.01   39.75   3
   2 -11 -13   62.96   27.36   3
  -2  11  13   45.58   15.36   6
   2 -11 -12  219.95   38.45   3
  -2  11  12  206.35   29.09   6
  -2  11  11  805.91   53.50   6
   2 -11 -11  791.17   66.83   3
   2 -11 -10 4670.16  178.87   3
  -2  11  10 4694.37  150.87   6
   2 -11  -9  141.49   30.28   3
  -2  11   9  130.48   20.89   6
   2 -11  -8  156.59   32.08   3
  -2  11   8  134.65   21.18   6
  -2  11   7  168.17   22.16   6
   2 -11  -7  212.52   32.88   3
  -2  11   6   72.34   13.27   6
   2 -11  -6   67.09   21.23   3
  -2  11   5   45.73   11.90   6
   2 -11  -5   32.39   22.29   3
   2 -11  -4 4536.41  159.43   3
  -2  11   4 4317.21  125.58   6
   2 -11  -3 8943.06  253.51   3
  -2  11   3 8579.32  213.51   6
   2 -11  -2  770.85   55.49   3
  -2  11   2  726.38   36.94   6
   2 -11  -2  782.63   54.40   1
   2 -11  -1  325.57   36.35   3
   2 -11  -1  385.45   36.90   1
  -2  11   1  305.20   23.29   6
  -2  11   0  155.58   17.25   6
   2 -11   0  166.96   26.36   3
   2 -11   0  168.31   32.22   4
   2 -11   0  147.68   24.39   1
   2 -11   1  804.45   49.62   1
  -2  11  -1  831.50   39.38   6
   2 -11   1  717.95   51.41   3
   2 -11   1  760.97   59.30   4
   2 -11   2  272.69   30.24   3
   2 -11   2  260.81   28.10   1
   2 -11   2  221.16   33.73   4
   2 -11   3 4654.37  153.39   3
  -2  11  -3 5153.17  177.12   8
   2 -11   3 5164.56  145.19   1
   2 -11   3 4794.05  173.86   4
   2 -11   4 3281.01  114.52   3
   2 -11   4 3390.74  137.45   4
   2 -11   4 3141.04   99.83   1
  -2  11  -4 3568.10  137.29   8
  -2  11  -5 2667.18  114.47   8
   2 -11   5 2422.06  111.65   4
   2 -11   5 2500.98   90.86   3
   2 -11   6 1344.08   45.93   1
   2 -11   6 1404.75   83.63   4
  -2  11  -6 1626.75   86.45   8
   2 -11   6 1445.24   63.48   3
  -2  11  -7   -6.80   16.49   8
  -2  11  -7    4.03    9.15   6
   2 -11   7   -2.43    8.75   3
   2 -11   7   15.58   17.77   4
  -2  11  -8  399.95   43.05   8
   2 -11   8  367.42   43.88   4
   2 -11   8  372.09   27.85   3
  -2  11  -9   46.05   18.22   8
   2 -11   9   27.77   17.82   4
   2 -11   9   58.50   11.07   3
  -2  11 -10 3521.50  140.54   8
   2 -11  10 3299.73  146.27   4
   2 -11  11  949.50   75.30   4
  -2  11 -11  980.48   69.51   8
   2 -11  12 3256.79  148.65   4
  -2  11 -12 3317.38  138.44   8
   2 -11  13  167.00   35.54   4
  -2  11 -13  232.81   36.99   8
   2 -11  14   60.08   25.04   4
  -2  11 -14   66.35   23.39   8
  -2  11 -15  267.15   38.64   8
   2 -11  15  285.46   45.09   4
  -2  11 -16   49.34   24.26   8
   2 -11  16   57.62   27.51   4
   2 -11  17 1217.17   91.75   4
  -2  11 -17 1042.41   77.90   8
  -2  10  21   39.99   23.67   6
   2 -10 -21   28.82   28.71   3
   2 -10 -20  305.69   49.68   3
  -2  10  20  278.81   41.70   6
  -2  10  19  -20.39   18.63   6
   2 -10 -19   -6.96   24.32   3
   2 -10 -18  108.51   31.20   3
  -2  10  18  108.95   30.75   6
  -2  10  17    1.81   17.08   6
   2 -10 -17    0.83   20.94   3
   2 -10 -16   18.74   16.56   3
  -2  10  16    1.39   16.61   6
  -2  10  15  174.28   31.10   6
   2 -10 -15  166.62   34.58   3
   2 -10 -14  722.92   65.29   3
  -2  10  14  619.77   51.79   6
   2 -10 -13  588.74   58.41   3
  -2  10  13  652.10   51.74   6
  -2  10  12   29.50   19.45   6
   2 -10 -12   29.41   20.55   3
   2 -10 -11   -8.17   17.56   3
  -2  10  11    6.00   12.19   6
  -2  10  10  144.32   23.95   6
   2 -10 -10  150.37   31.40   3
  -2  10   9   23.18   14.32   6
   2 -10  -9    9.03   16.06   3
  -2  10   8  250.14   27.12   6
   2 -10  -8  218.80   35.08   3
   2 -10  -7 1741.47   91.66   3
  -2  10   7 1725.27   72.14   6
  -2  10   6  531.14   36.48   6
   2 -10  -6  562.82   50.20   3
   2 -10  -5   11.19   16.52   3
  -2  10   5   28.78   12.23   6
   2 -10  -4  633.87   51.21   3
  -2  10   4  622.13   36.75   6
   2 -10  -3  398.51   37.84   1
   2 -10  -3  426.55   41.11   3
  -2  10   3  356.80   26.07   6
   2 -10  -2   14.29   13.65   1
   2 -10  -2   20.29   16.92   3
  -2  10   2    7.97    8.69   6
   2 -10  -1   37.10   15.40   1
  -2  10   1   43.13   12.39   6
   2 -10  -1   12.06   15.22   3
   2 -10   0 1570.36   71.59   1
  -2  10   0 1666.56   61.28   6
   2 -10   0 1648.70   76.93   3
   2 -10   0 1605.70   85.02   4
   2 -10   1    0.40   12.53   3
  -2  10  -1    1.39   13.51   3
   2 -10   1   35.77   20.28   4
   2 -10   1   15.78   11.07   1
  -2  10  -2   16.66   17.39   8
   2 -10   2    0.19   11.23   3
   2 -10   2   15.84   20.91   4
   2 -10   2   24.02   11.21   1
  -2  10  -3  383.98   38.41   8
   2 -10   3  332.84   31.62   3
   2 -10   3  321.32   27.52   1
   2 -10   3  365.68   40.89   4
   2 -10   4 1446.94   66.37   3
   2 -10   4 1554.91   59.96   1
   2 -10   4 1370.15   78.74   4
  -2  10  -4 1533.34   80.67   8
   2 -10   5  977.73   42.13   1
   2 -10   5  854.00   47.98   3
   2 -10   5  763.26   57.53   4
  -2  10  -5  966.63   63.79   8
   2 -10   6   36.41   12.35   3
   2 -10   6   74.30   24.02   4
   2 -10   6   23.15    6.63   1
  -2  10  -6   66.98   23.46   8
   2 -10   6   28.46    7.17   1
   2 -10   7   29.03    4.80   1
   2 -10   7   66.41   22.43   4
  -2  10  -7   84.00   23.07   8
   2 -10   7   56.22   12.06   3
   2 -10   8  254.30   22.22   3
  -2  10  -8  279.16   34.63   8
   2 -10   8  270.57   35.22   4
  -2  10  -8  273.57   29.76   6
   2 -10   9   34.94   20.15   4
  -2  10  -9   29.44   16.48   8
   2 -10   9   18.11    8.22   3
  -2  10  -9   32.25   13.83   6
   2 -10  10   92.51   11.90   3
  -2  10 -10  123.84   28.30   8
  -2  10 -10  105.77   21.82   6
   2 -10  10  117.22   30.40   4
   2 -10  11 5536.09  197.12   4
  -2  10 -11 5590.05  187.91   8
   2 -10  12 2032.38  109.53   4
  -2  10 -12 2150.65  103.54   8
   2 -10  13  457.75   50.73   4
  -2  10 -13  427.87   45.71   8
   2 -10  14   -2.10   20.49   4
  -2  10 -14   25.36   15.70   8
  -2  10 -15  360.98   43.13   8
   2 -10  15  304.49   43.86   4
  -2  10 -16  118.46   27.46   8
   2 -10  16  113.43   27.97   4
   2 -10  17   39.78   23.52   4
  -2  10 -17  -12.38   16.13   8
  -2  10 -18 6657.18  222.54   8
   2 -10  18 6334.28  240.26   4
  -2  10 -18 6343.50  251.27   2
  -2   9  22  393.08   53.76   6
   2  -9 -22  477.85   59.04   3
   2  -9 -21 2027.00  121.61   3
  -2   9  21 2227.27  122.28   6
  -2   9  20   82.39   30.22   6
   2  -9 -20  114.78   30.92   3
  -2   9  19  327.11   45.07   6
   2  -9 -19  266.21   44.51   3
   2  -9 -18   33.22   24.98   3
  -2   9  18    1.81   18.00   6
   2  -9 -17  430.83   51.75   3
  -2   9  17  469.28   50.36   6
  -2   9  16    8.95   18.70   6
   2  -9 -16   77.59   26.03   3
  -2   9  15  984.68   67.27   6
   2  -9 -15  914.40   71.78   3
   2  -9 -14 1213.69   82.84   3
  -2   9  14 1312.40   76.58   6
   2  -9 -13  583.25   55.39   3
  -2   9  13  617.56   49.77   6
   2  -9 -12   16.85   19.56   3
  -2   9  12   15.89   15.12   6
  -2   9  11  -13.55   16.35   6
   2  -9 -11    5.80   14.41   3
   2  -9 -10 1555.44   85.31   3
  -2   9  10 1383.88   70.17   6
  -2   9   9   70.01   17.99   6
   2  -9  -9   65.46   21.37   3
   2  -9  -8 1869.05   93.80   3
  -2   9   8 1817.30   77.31   6
  -2   9   7  419.94   34.02   6
   2  -9  -7  421.18   43.94   3
   2  -9  -6   90.30   22.14   3
  -2   9   6  108.36   17.75   6
   2  -9  -5 1139.23   66.58   3
   2  -9  -5  946.34   60.61   1
  -2   9   5 1013.31   49.94   6
  -2   9   4   10.37   10.19   6
   2  -9  -4   16.17   14.94   3
   2  -9  -4   20.81   15.26   1
   2  -9  -3  962.89   58.66   3
  -2   9   3  781.63   41.44   6
   2  -9  -3  868.11   52.25   1
  -2   9   2   67.82   13.68   6
   2  -9  -2   45.17   15.76   1
   2  -9  -2   80.45   18.94   3
  -2   9   2   81.24   21.21   3
  -2   9   1  234.15   22.29   6
   2  -9  -1  262.47   27.54   1
  -2   9   1  252.63   30.79   3
   2  -9  -1  192.06   28.14   3
   2  -9   0    1.76   10.40   1
   2  -9   0   14.13   11.64   3
  -2   9   0   -2.06   11.12   3
   2  -9   1  202.63   23.19   1
  -2   9  -1  229.90   30.58   8
   2  -9   1  252.03   31.24   4
  -2   9  -1  202.04   26.70   3
   2  -9   1  220.75   25.65   3
   2  -9   2   33.03   21.23   4
   2  -9   2   26.03   14.73   3
  -2   9  -2   29.11   18.01   8
  -2   9  -2   20.03   11.58   3
   2  -9   2   22.68   10.32   1
   2  -9   3  670.73   50.31   4
   2  -9   3  710.15   43.12   3
  -2   9  -3  742.26   45.70   3
  -2   9  -3  698.61   51.74   8
   2  -9   3  667.40   37.21   1
   2  -9   4  848.05   40.21   1
   2  -9   4  880.88   58.19   4
  -2   9  -4  819.93   56.77   8
  -2   9  -4  883.33   49.00   3
   2  -9   4  799.29   44.40   3
   2  -9   5  912.51   39.86   1
   2  -9   5  953.91   61.19   4
  -2   9  -5 1023.47   61.69   8
  -2   9  -5 1049.02   52.90   3
   2  -9   5  922.38   47.64   3
   2  -9   6  138.53   18.38   3
  -2   9  -6  189.13   29.77   8
   2  -9   6  195.41   30.21   4
   2  -9   6  158.80   14.24   1
   2  -9   6  168.31   14.22   1
   2  -9   7    2.58    8.02   3
   2  -9   7   20.78   15.60   4
   2  -9   7    8.00    4.70   1
  -2   9  -7   14.45   16.03   8
   2  -9   8 1068.60   69.01   4
  -2   9  -8 1078.11   66.29   8
   2  -9   8 1085.43   45.51   3
  -2   9  -9   81.56   18.95   6
   2  -9   9   62.68   18.13   4
  -2   9  -9   81.50   22.22   8
   2  -9   9   46.54    9.01   3
  -2   9 -10  501.87   41.71   6
   2  -9  10  498.17   25.15   3
   2  -9  10  450.04   45.90   4
  -2   9 -10  526.26   46.73   8
  -2   9 -11    2.08   13.67   8
   2  -9  11   20.52   17.48   4
   2  -9  12   -7.44   17.06   4
  -2   9 -12  -10.36   14.46   8
   2  -9  13   51.23   18.45   4
  -2   9 -13   61.67   20.83   8
   2  -9  14    4.75   18.31   4
  -2   9 -14   28.01   21.22   8
  -2   9 -14   44.70   25.09   2
  -2   9 -15 1585.97  101.47   2
  -2   9 -15 1508.99   85.69   8
   2  -9  15 1371.63   90.54   4
   2  -9  16   23.82   20.05   4
  -2   9 -16   36.64   28.64   2
  -2   9 -16    7.02   15.54   8
  -2   9 -17  -13.38   23.47   2
  -2   9 -17   -8.13   17.25   8
   2  -9  18   84.05   28.74   4
  -2   9 -18   71.46   22.34   8
  -2   9 -18   81.92   29.64   2
  -2   9 -19  714.91   60.15   8
   2  -9  19  633.29   65.44   4
  -2   9 -19  708.98   73.84   2
  -2   9 -20  112.42   41.98   2
   2  -9  20   26.24   18.97   4
   2  -8 -24   64.56   28.03   3
   2  -8 -23   48.96   25.45   3
  -2   8  23    8.08   25.51   6
  -2   8  22 1548.54  104.02   6
   2  -8 -22 1412.23   99.15   3
  -2   8  21 1136.89   87.62   6
   2  -8 -21  975.27   80.67   3
  -2   8  20 4515.51  181.98   6
   2  -8 -20 4217.18  180.27   3
   2  -8 -19   51.80   24.42   3
  -2   8  19   55.62   26.16   6
   2  -8 -18    1.75   18.48   3
  -2   8  18    9.99   19.99   6
   2  -8 -17   25.50   18.34   3
  -2   8  17   -8.47   16.49   6
  -2   8  16  664.52   56.49   6
   2  -8 -16  633.21   58.75   3
   2  -8 -15 2039.85  106.00   3
  -2   8  15 2099.59  102.73   6
   2  -8 -14 3283.83  142.28   3
  -2   8  14 3607.68  137.08   6
   2  -8 -13 7890.24  245.11   3
  -2   8  13 7934.12  233.53   6
  -2   8  12  266.44   32.82   6
   2  -8 -12  258.17   35.66   3
   2  -8 -11   79.36   24.10   3
  -2   8  11   31.84   14.27   6
  -2   8  10   21.03   12.52   6
   2  -8 -10   18.03   16.88   3
  -2   8   9    9.10   12.71   6
   2  -8  -9   22.46   17.03   3
  -2   8   8   21.43   11.96   6
   2  -8  -8   22.15   14.21   3
  -2   8   7 7764.93  207.86   6
   2  -8  -7 7990.60  230.10   3
   2  -8  -6 4588.54  149.24   1
  -2   8   6 4307.00  131.07   6
   2  -8  -6 4652.98  152.54   3
   2  -8  -5 1115.65   61.80   1
  -2   8   5 1013.84   49.16   6
   2  -8  -5 1068.11   62.92   3
   2  -8  -4   16.43   16.97   3
   2  -8  -4   11.48    9.82   1
  -2   8   4    4.27   14.23   3
  -2   8   4    0.62   10.44   6
  -2   8   3  689.09   37.83   6
  -2   8   3  703.99   48.78   3
   2  -8  -3  712.51   49.48   3
   2  -8  -3  704.29   45.65   1
   2  -8  -2  440.92   37.28   3
   2  -8  -2  384.89   32.52   1
  -2   8   2  413.50   36.45   3
  -2   8   2  434.66   29.38   6
   2  -8  -1    7.17   11.62   3
   2  -8  -1   18.14   12.24   1
  -2   8   1   -8.71   11.96   3
   2  -8   011319.92  285.61   1
  -2   8   011400.48  304.46   8
  -2   8   011996.63  298.52   3
   2  -8   011507.66  305.32   8
   2  -8   1  863.50   47.05   1
   2  -8   1 1033.14   52.66   3
   2  -8   1  999.70   58.36   2
  -2   8  -1 1025.82   59.65   8
   2  -8   1  967.78   58.65   8
  -2   8  -1 1024.14   54.74   3
   2  -8   1 1083.92   60.87   4
   2  -8   2 1328.57   69.10   8
   2  -8   2 1387.59   60.67   3
   2  -8   2 1378.27   70.13   4
  -2   8  -2 1296.41   68.45   8
  -2   8  -2 1375.38   63.34   3
   2  -8   2 1365.93   70.85   2
   2  -8   2 1341.00   55.55   1
   2  -8   3  184.95   21.29   3
   2  -8   3  254.17   29.68   2
   2  -8   3  190.54   25.60   4
   2  -8   3  200.09   19.57   1
   2  -8   3  208.06   27.18   8
  -2   8  -3  207.44   23.83   3
  -2   8  -3  207.97   28.59   8
   2  -8   4  399.39   29.53   3
   2  -8   4  362.69   35.77   2
  -2   8  -4  407.55   32.10   3
   2  -8   4  374.78   36.61   4
  -2   8  -4  396.36   36.56   8
   2  -8   4  388.44   24.83   1
   2  -8   4  420.27   37.75   8
   2  -8   5 1572.80   53.95   1
   2  -8   5 1583.19   61.01   3
  -2   8  -5 1598.02   65.39   3
  -2   8  -5 1574.83   76.24   8
   2  -8   5 1654.91   77.14   8
   2  -8   5 1523.71   76.03   4
   2  -8   6    3.03    5.07   1
   2  -8   6   -1.17    5.80   1
  -2   8  -6   11.57   10.08   3
   2  -8   6   -3.40   13.72   4
  -2   8  -6   -3.50   14.14   8
   2  -8   6   15.24    8.99   3
  -2   8  -7 2210.39   93.26   8
   2  -8   7 2088.26   59.98   1
   2  -8   7 2045.88   59.34   1
  -2   8  -7 2392.49   76.50   3
   2  -8   7 2258.59   96.17   4
   2  -8   7 2138.51   70.80   3
  -2   8  -8   -5.60   13.34   8
  -2   8  -8   -4.78    8.62   3
   2  -8   8    3.00    3.37   1
   2  -8   8    0.40   14.92   4
   2  -8   8   -0.43    6.75   3
  -2   8  -9  426.78   39.32   8
   2  -8   9  376.64   22.76   3
   2  -8   9  403.78   40.57   4
   2  -8  10   21.87   17.55   4
  -2   8 -10   19.50   15.93   6
  -2   8 -10   37.77   18.84   8
  -2   8 -11  823.14   56.78   6
  -2   8 -11  811.21   56.77   8
   2  -8  11  845.38   61.53   4
  -2   8 -11  973.59   67.40   2
   2  -8  12  238.00   34.89   4
  -2   8 -12  280.59   34.70   8
  -2   8 -12  312.75   42.48   2
  -2   8 -13   31.38   15.44   8
  -2   8 -13   22.04   19.47   2
   2  -8  13   41.28   18.67   4
  -2   8 -14   30.75   18.13   8
  -2   8 -14   53.38   25.98   2
   2  -8  14   34.22   18.88   4
  -2   8 -15  122.33   26.18   8
   2  -8  15  175.16   32.94   4
  -2   8 -15  129.78   30.87   2
  -2   8 -16  894.54   64.04   8
  -2   8 -16  881.29   72.82   2
   2  -8  16  888.93   69.68   4
  -2   8 -17   63.56   27.18   2
  -2   8 -17   79.21   25.10   8
   2  -8  17   39.40   22.67   4
  -2   8 -18 1232.59   78.89   8
   2  -8  18 1191.46   86.07   4
  -2   8 -18 1213.83   91.97   2
   2  -8  19  451.97   53.94   4
  -2   8 -19  503.34   49.46   8
  -2   8 -19  459.87   57.43   2
  -2   8 -20  -17.01   20.88   8
  -2   8 -20  -28.38   26.10   2
   2  -8  20   41.31   25.44   4
  -2   8 -21   43.22   24.95   2
   2  -8  21  121.61   31.53   4
   2  -7 -25  143.51   36.59   3
   2  -7 -24  159.14   38.48   3
   2  -7 -23   97.89   30.19   3
  -2   7  23   91.02   32.41   6
   2  -7 -22   55.39   25.36   3
  -2   7  22   31.63   24.45   6
   2  -7 -21  411.13   50.71   3
  -2   7  21  454.02   55.92   6
  -2   7  20   63.98   28.99   6
   2  -7 -20   35.21   19.39   3
  -2   7  19   41.52   22.81   6
   2  -7 -19   62.48   23.99   3
  -2   7  18  106.14   26.14   6
   2  -7 -18   90.80   27.79   3
   2  -7 -17 1099.02   77.68   3
  -2   7  17 1157.62   77.62   6
  -2   7  16   42.67   18.77   6
   2  -7 -16   71.01   22.59   3
  -2   7  15  476.89   46.21   6
   2  -7 -15  489.53   48.81   3
  -2   7  15  436.99   18.48   7
   2  -7 -14 2869.89  125.21   3
  -2   7  14 2989.60  122.48   6
  -2   7  13  774.16   55.69   6
   2  -7 -13  759.05   58.91   3
  -2   7  12 1179.74   67.47   6
   2  -7 -12 1261.31   73.98   3
   2  -7 -11   82.16   21.67   3
  -2   7  11   90.45   19.89   6
   2  -7 -11  126.00   22.77   6
   2  -7 -10  706.56   53.82   3
  -2   7  10  640.96   45.88   6
   2  -7  -9   16.84   16.44   3
  -2   7   9   20.61   12.32   6
  -2   7   8 2919.86  104.91   6
   2  -7  -8 3238.86  119.18   3
   2  -7  -7 6375.38  193.02   3
  -2   7   7 6109.16  174.93   6
  -2   7   6 7175.05  195.11   6
   2  -7  -6 7318.53  214.21   8
   2  -7  -6 7552.65  214.47   1
  -2   7   6 7795.52  213.97   5
  -2   7   6 7211.13  212.95   3
   2  -7  -5 2768.48  103.09   1
  -2   7   5 2829.77   92.99   6
   2  -7  -5 3045.01  109.87   3
  -2   7   5 2860.95  107.06   3
   2  -7  -5 2748.37  106.70   8
   2  -7  -4  177.43   25.37   3
  -2   7   4  161.01   18.38   6
   2  -7  -4  147.18   21.71   1
  -2   7   4  135.83   22.01   3
   2  -7  -4  160.62   24.32   8
   2  -7  -3 2187.69   86.07   1
  -2   7   3 2193.92   90.13   3
  -2   7   3 2164.39   76.31   6
   2  -7  -3 2329.66   93.81   8
   2  -7  -2  231.06   26.50   8
   2  -7  -2  215.60   25.62   3
  -2   7   2  226.23   21.95   6
  -2   7   2  206.79   25.66   3
   2  -7  -2  215.00   24.51   1
   2  -7  -1 6449.65  174.26   3
   2  -7  -1 6228.87  181.23   8
  -2   7   1 6305.57  175.71   3
  -2   7   1 5854.42  178.56   8
   2  -7  -1 5852.28  167.59   1
   2  -7   0 2373.07   87.25   3
  -2   7   0 2495.86   90.18   3
  -2   7   0 2413.56   95.24   8
   2  -7   0 2658.40   98.39   8
   2  -7   0 2328.24   81.68   1
   2  -7   112238.16  301.01   1
  -2   7  -112639.72  320.87   8
   2  -7   113285.31  324.30   8
  -2   7  -112443.77  313.13   3
   2  -7   112823.17  318.06   4
   2  -7   113918.17  311.37   3
   2  -7   113019.12  320.36   2
  -2   7  -2 2070.02   75.85   3
   2  -7   2 1993.17   83.09   8
   2  -7   2 1885.80   80.73   4
   2  -7   2 1954.46   67.38   1
   2  -7   2 1846.03   80.49   2
  -2   7  -2 1825.68   79.31   8
   2  -7   2 1945.96   72.73   3
   2  -7   3  120.87   20.52   2
   2  -7   3  138.59   17.94   3
  -2   7  -3  181.76   20.91   3
   2  -7   3  172.83   25.62   4
  -2   7  -3  145.89   22.07   8
   2  -7   3  112.27   19.49   8
   2  -7   3  133.01   14.66   1
   2  -7   4  694.05   37.49   3
   2  -7   4  628.36   44.69   2
   2  -7   4  681.35   32.13   1
  -2   7  -4  730.12   39.46   3
   2  -7   4  767.63   47.35   8
   2  -7   4  649.31   43.83   4
  -2   7  -4  700.54   45.53   8
   2  -7   5   29.33   14.24   8
   2  -7   5   12.70   11.17   2
   2  -7   5   16.21    7.54   3
  -2   7  -5   12.54   14.07   8
   2  -7   5   14.14   12.81   4
  -2   7  -5   12.94    9.49   3
   2  -7   6 2876.72  106.62   4
   2  -7   6 2850.35   78.82   1
   2  -7   6 2862.91   85.82   3
  -2   7  -6 2865.61   89.41   3
   2  -7   6 2768.76  105.51   2
  -2   7  -6 2746.84  104.62   8
   2  -7   6 2843.56  105.09   8
  -2   7  -7  154.99   25.11   8
   2  -7   7  140.34   14.86   3
   2  -7   7  151.74   13.16   1
  -2   7  -7  159.86   17.28   3
   2  -7   7  143.60   25.14   4
   2  -7   7  146.47   22.86   8
   2  -7   813926.58  328.09   8
   2  -7   813415.11  290.38   3
  -2   7  -813770.19  328.86   8
  -2   7  -813904.31  295.59   3
   2  -7   813693.58  332.88   4
  -2   7  -813396.24  337.38   2
  -2   7  -9 1991.16   84.41   8
   2  -7   9 1878.10   86.33   4
   2  -7   9 1629.48   47.85   1
  -2   7  -9 2054.47   93.49   2
   2  -7   9 1919.95   57.42   3
   2  -7   9 1925.78   82.84   8
  -2   7  -9 1805.38   57.88   3
  -2   7 -10  160.27   27.30   8
   2  -7  10   94.14    7.19   1
  -2   7 -10  192.45   31.35   2
  -2   7 -10  111.67   11.79   3
   2  -7  10  148.00   26.43   4
  -2   7 -11  139.23   25.06   8
   2  -7  11   95.32   21.94   4
  -2   7 -11  131.90   24.85   6
  -2   7 -11   80.62   22.80   2
   2  -7  12  496.47   45.89   4
  -2   7 -12  618.95   48.46   8
  -2   7 -12  593.02   53.65   2
  -2   7 -13  731.22   52.79   8
  -2   7 -13  763.98   61.24   2
   2  -7  13  730.84   57.40   4
  -2   7 -14  258.18   33.47   8
  -2   7 -14  299.18   40.10   2
   2  -7  14  240.67   34.94   4
   2  -7  15 5422.15  191.49   4
  -2   7 -15 5350.69  196.88   2
  -2   7 -15 5495.27  179.63   8
  -2   7 -16  -10.35   19.45   2
  -2   7 -16   25.78   15.29   8
   2  -7  16   -8.97   15.82   4
  -2   7 -17    7.92   22.71   2
   2  -7  17    5.81   16.19   4
  -2   7 -17   24.63   16.84   8
  -2   7 -18   83.53   27.55   2
  -2   7 -18  112.47   28.27   8
   2  -7  18  134.49   28.58   4
   2  -7  19  806.19   69.78   4
  -2   7 -19  829.29   75.56   2
  -2   7 -19  848.32   63.91   8
  -2   7 -20   88.24   25.52   2
  -2   7 -20  159.57   29.30   8
   2  -7  20  148.40   32.88   4
   2  -7  21  182.30   37.41   4
  -2   7 -21  137.83   27.79   8
  -2   7 -21  108.64   34.03   2
   2  -7  22  897.06   79.32   4
  -2   7 -22  967.81   86.10   2
  -2   7 -23   58.66   24.03   5
   2  -6 -26  -24.27   23.18   3
   2  -6 -25   47.54   19.71   3
   2  -6 -24  161.89   35.09   3
   2  -6 -24  203.10   44.83   5
  -2   6  23   54.55   27.60   6
   2  -6 -23   -8.38   19.73   3
   2  -6 -23   50.49   27.41   5
   2  -6 -22  299.27   43.05   3
  -2   6  22  234.04   42.44   6
   2  -6 -22  215.31   40.85   5
  -2   6  21   19.30   24.80   6
   2  -6 -21   -5.71   19.23   3
   2  -6 -21   40.20   24.66   5
  -2   6  20 1236.35   86.67   6
   2  -6 -20 1090.31   78.11   3
   2  -6 -20 1233.53   88.54   5
   2  -6 -19   23.42   20.00   3
  -2   6  19   26.48   22.05   6
   2  -6 -19   41.61   28.71   5
  -2   6  18  205.92   35.50   6
   2  -6 -18  209.68   33.07   3
   2  -6 -18  253.88   41.67   5
  -2   6  17  -17.53   18.41   6
   2  -6 -17   19.37   17.23   3
  -2   6  16  119.34   24.55   6
   2  -6 -16  123.80   25.53   3
  -2   6  15  494.88   46.93   6
   2  -6 -15  488.33   46.92   3
  -2   6  14  111.04   25.44   6
   2  -6 -14  127.53   26.67   3
  -2   6  14   81.24    7.78   7
   2  -6 -13  198.54   30.79   3
  -2   6  13  179.25   13.31   7
  -2   6  13  216.51   31.09   6
   2  -6 -12  147.80   29.32   3
  -2   6  12  121.54   22.49   6
  -2   6  11 1106.20   61.87   6
   2  -6 -11  986.22   59.79   6
   2  -6 -11 1095.64   65.55   3
   2  -6 -10  391.37   36.66   6
   2  -6 -10  408.32   39.46   3
  -2   6  10  369.82   34.07   6
   2  -6  -9  691.57   49.21   8
   2  -6  -9  733.29   46.72   6
  -2   6   9  714.61   46.16   6
   2  -6  -9  672.23   49.90   3
   2  -6  -8  804.52   55.18   3
  -2   6   8  921.81   54.53   5
  -2   6   8 1022.02   57.43   3
   2  -6  -8  818.65   53.87   1
   2  -6  -8  850.52   53.50   8
  -2   6   8  822.12   48.27   6
  -2   6   7   90.09   18.49   6
   2  -6  -7   54.49   16.55   1
  -2   6   7   88.52   17.28   5
  -2   6   7   84.72   18.83   3
   2  -6  -7   96.67   20.81   3
   2  -6  -7  115.60   21.95   8
   2  -6  -6   70.17   16.93   8
  -2   6   6   55.38   16.76   5
   2  -6  -6   39.42   15.14   3
   2  -6  -6   46.14   15.71   1
  -2   6   6   31.19   14.05   3
  -2   6   6   62.11   13.75   6
  -2   6   5   42.39   11.24   6
   2  -6  -5   27.26   13.59   8
   2  -6  -5   43.75   13.43   3
   2  -6  -5   24.91   14.16   1
  -2   6   5   30.41   14.93   5
  -2   6   5   36.82   14.84   3
   2  -6  -4 3238.38  113.23   8
  -2   6   4 3201.13  112.42   3
  -2   6   4 3335.71  101.18   6
   2  -6  -4 3418.20  113.53   3
   2  -6  -4 3389.16  110.53   1
  -2   6   3    3.70   10.46   6
  -2   6   3    6.02    9.83   3
   2  -6  -3    0.78    9.13   1
   2  -6  -3   14.03   12.62   3
   2  -6  -3   -7.10   12.09   8
   2  -6  -2 2364.31   86.41   3
  -2   6   2 2264.49   88.96   8
   2  -6  -2 2350.32   84.00   1
  -2   6   2 2475.02   88.35   3
   2  -6  -2 2363.53   90.67   8
   2  -6  -1   42.72   11.51   1
  -2   6   1   33.84   14.79   8
   2  -6  -1   45.64   14.01   3
  -2   6   1   31.59   11.74   3
   2  -6  -1   18.80   11.13   8
   2  -6   0 2026.74   73.43   3
  -2   6   0 1881.57   73.72   3
  -2   6   0 1828.39   76.78   8
   2  -6   0 2007.57   80.07   8
   2  -6   0 1916.06   68.24   1
   2  -6   1  695.30   38.51   3
   2  -6   1  721.12   43.22   8
   2  -6   1  754.67   43.42   4
   2  -6   1  667.16   41.22   2
  -2   6  -1  638.85   38.68   3
  -2   6  -1  620.79   41.94   8
  -2   6  -2  278.07   24.43   3
   2  -6   2  296.44   27.75   2
  -2   6  -2  236.84   25.25   8
   2  -6   2  250.75   25.80   4
   2  -6   2  283.58   23.91   3
   2  -6   2  276.35   26.92   8
  -2   6  -3 1033.89   54.67   8
   2  -6   3 1114.81   47.01   3
   2  -6   3 1126.72   56.51   8
   2  -6   3 1124.62   54.29   4
   2  -6   3 1042.71   53.24   2
  -2   6  -3 1069.23   48.14   3
   2  -6   4  127.40   19.21   4
   2  -6   4  149.15   21.62   8
  -2   6  -4  155.72   17.90   3
   2  -6   4  142.66   19.97   2
   2  -6   4  172.79   17.00   3
  -2   6  -4  154.42   21.67   8
   2  -6   5  141.78   20.28   2
  -2   6  -5  173.60   17.55   3
   2  -6   5  159.25   21.71   8
   2  -6   5  200.54   17.52   3
   2  -6   5  217.24   24.51   4
  -2   6  -5  177.43   23.42   8
   2  -6   6   74.91   17.70   2
   2  -6   6   71.78   15.67   8
  -2   6  -6   73.49   12.32   3
   2  -6   6   77.01   11.56   3
  -2   6  -6   97.07   19.17   8
   2  -6   6   68.43   10.13   1
   2  -6   6   90.69   19.72   4
   2  -6   7 5186.12  153.76   4
   2  -6   7 4936.20  153.67   2
   2  -6   7 5261.02  152.62   8
  -2   6  -7 5120.53  156.86   2
   2  -6   7 4767.53  125.31   3
  -2   6  -7 5216.79  157.21   4
   2  -6   7 4946.17  122.29   1
  -2   6  -7 4891.48  128.46   3
  -2   6  -7 4891.42  151.35   8
  -2   6  -8   89.53   21.82   4
   2  -6   8   90.54   11.18   3
  -2   6  -8  106.62   20.59   8
   2  -6   8   84.34   10.06   1
  -2   6  -8   87.06   11.92   3
  -2   6  -8  123.12   25.60   2
   2  -6   8  121.66   20.42   8
   2  -6   8   93.49   18.93   2
   2  -6   8   88.41   18.86   4
  -2   6  -9 1915.43   81.53   8
  -2   6  -9 1937.46   87.92   2
   2  -6   9 1912.05   80.57   8
   2  -6   9 1980.77   84.25   4
   2  -6   9 1800.85   53.69   1
  -2   6  -9 1802.61   56.62   3
   2  -6  10   79.01   19.73   4
  -2   6 -10   55.02   14.38   8
  -2   6 -10   65.06    8.54   3
   2  -6  10   47.18    7.66   1
  -2   6 -10   72.91   21.99   2
   2  -6  10   75.64   16.79   8
  -2   6 -11  470.48   20.63   3
   2  -6  11  572.92   24.88   1
   2  -6  11  616.95   46.76   4
  -2   6 -11  677.69   51.50   2
  -2   6 -11  649.70   48.85   6
   2  -6  11  683.49   46.31   8
  -2   6 -11  638.59   46.04   8
   2  -6  12  883.98   58.41   4
  -2   6 -12  845.03   61.26   2
   2  -6  12  772.31   31.59   1
  -2   6 -12  771.41   53.24   8
  -2   6 -13   48.95   18.91   2
  -2   6 -13   56.65   19.56   8
   2  -6  13   42.79   18.29   4
   2  -6  13   57.11    9.46   1
   2  -6  14 6488.84  155.03   1
  -2   6 -14 5983.30  206.31   2
   2  -6  14 6120.22  201.27   4
  -2   6 -14 6332.11  194.83   8
   2  -6  15  133.26   14.46   1
   2  -6  15   88.31   23.94   4
  -2   6 -15  147.38   27.16   8
  -2   6 -15  164.00   32.81   2
   2  -6  16 3310.10  142.56   4
  -2   6 -16 3379.26  148.01   2
  -2   6 -16 3520.96  135.89   8
  -2   6 -17  262.79   41.67   2
   2  -6  17  294.84   41.50   4
  -2   6 -17  258.76   34.57   8
   2  -6  18  819.35   67.00   4
  -2   6 -18  731.29   67.07   2
  -2   6 -18  850.15   61.49   8
  -2   6 -19  -11.33   23.67   2
   2  -6  19   -5.80   16.83   4
  -2   6 -19   35.58   20.37   8
  -2   6 -20  100.83   31.97   2
   2  -6  20   71.34   26.30   4
  -2   6 -20   78.93   23.35   8
   2  -6  21 3075.15  150.04   4
  -2   6 -21 3336.57  137.98   8
  -2   6 -21 3000.49  153.36   2
  -2   6 -22  591.19   55.81   8
   2  -6  22  606.50   63.26   4
  -2   6 -22  508.99   63.14   2
  -2   6 -22  604.84   62.04   5
  -2   6 -23 3366.84  172.93   2
  -2   6 -23 4013.55  169.02   5
  -2   6 -24  105.38   29.90   5
   2  -5 -26  314.85   47.21   3
   2  -5 -25 1545.19   99.59   3
   2  -5 -24 1109.09   82.82   3
   2  -5 -24 1100.25   90.87   5
  -2   5  23 1123.92   90.38   6
   2  -5 -23 1120.31   81.72   3
   2  -5 -23 1302.47   92.76   5
  -2   5  22   72.78   29.12   6
   2  -5 -22   46.58   26.95   5
   2  -5 -22   68.33   25.12   3
  -2   5  21 1144.88   87.88   6
   2  -5 -21 1319.12   85.08   3
   2  -5 -20   -9.16   21.89   5
  -2   5  20   16.76   21.65   6
   2  -5 -20   20.29   16.24   3
   2  -5 -19   68.13   22.17   3
   2  -5 -19   75.71   27.44   5
  -2   5  19   38.74   21.16   6
   2  -5 -18  524.11   49.33   3
   2  -5 -18  600.03   55.91   5
  -2   5  18  547.84   53.45   6
   2  -5 -17 2784.46  122.68   5
  -2   5  17 2630.91  122.71   6
   2  -5 -17 2540.74  115.18   3
  -2   5  16 1659.79   91.75   6
   2  -5 -16 1898.19   95.32   5
   2  -5 -16 1675.97   89.76   3
   2  -5 -15   34.63   19.28   3
   2  -5 -15   72.83   25.08   5
  -2   5  15   10.43   15.32   6
  -2   5  14  221.43   31.56   6
   2  -5 -14  254.76   36.00   5
   2  -5 -14  291.15   35.66   3
   2  -5 -13   12.84   14.98   3
   2  -5 -13   41.59   21.10   5
  -2   5  12  872.80   32.02   7
  -2   5  12  939.73   59.02   6
   2  -5 -12  899.87   58.79   3
   2  -5 -12 1057.82   62.27   5
  -2   5  11  345.97   34.45   6
   2  -5 -11  316.42   33.17   6
   2  -5 -11  320.87   33.43   3
  -2   5  10 3740.00  128.33   3
  -2   5  10 3412.87  121.32   6
  -2   5  10 3598.50  126.03   5
   2  -5 -10 3536.35  128.45   1
   2  -5 -10 3769.41  127.38   3
   2  -5 -10 3567.93  123.80   6
   2  -5 -10 3493.53  124.87   8
   2  -5  -9  210.97   27.29   6
  -2   5   9  198.66   25.45   3
   2  -5  -9  227.07   27.74   3
  -2   5   9  207.07   26.68   5
  -2   5   9  163.26   22.90   6
   2  -5  -9  165.61   24.46   8
   2  -5  -9  244.23   29.50   1
   2  -5  -8  137.86   20.74   8
  -2   5   8  132.80   21.26   6
  -2   5   8  122.84   20.35   3
   2  -5  -8  159.90   23.18   6
   2  -5  -8   94.26   21.16   3
   2  -5  -8  142.86   22.05   1
  -2   5   8  149.58   22.04   5
   2  -5  -7 4543.98  138.59   3
  -2   5   7 4263.61  137.20   3
  -2   5   7 4676.50  138.47   5
   2  -5  -7 4507.10  138.73   1
   2  -5  -7 4145.74  136.46   8
  -2   5   7 4147.17  129.53   6
   2  -5  -6   17.76   12.80   3
  -2   5   6   24.38   13.47   5
  -2   5   6   -4.41   12.68   6
  -2   5   6   21.38    9.95   3
   2  -5  -6   47.94   14.28   8
   2  -5  -6   40.22   13.75   1
   2  -5  -5  392.91   31.97   8
  -2   5   5  375.24   27.97   6
   2  -5  -5  382.43   30.74   1
   2  -5  -5  357.06   32.18   3
  -2   5   5  346.75   31.56   5
  -2   5   5  440.12   33.84   3
  -2   5   4   67.03   14.57   6
   2  -5  -4   24.95   12.02   1
   2  -5  -4   48.02   15.91   3
  -2   5   4   63.41   15.32   3
   2  -5  -4   61.46   15.03   8
  -2   5   3 3546.83  103.63   6
   2  -5  -3 3758.58  113.07   3
   2  -5  -3 3744.67  110.18   1
   2  -5  -3 3483.70  114.58   8
  -2   5   3 3249.21  111.19   3
   2  -5  -2  740.18   43.64   8
   2  -5  -2  817.26   42.87   3
  -2   5   2  728.74   42.30   8
  -2   5   2  751.90   41.89   3
   2  -5  -2  643.16   38.70   1
   2  -5  -1 1346.36   59.62   8
   2  -5  -1 1244.96   56.21   3
  -2   5   1 1285.28   58.30   8
  -2   5   1 1397.44   57.69   3
  -2   5   0 1725.87   69.98   8
   2  -5   0 2043.85   74.70   8
  -2   5   0 1701.39   66.44   3
   2  -5   0 1922.74   68.10   3
   2  -5   1  382.32   28.54   2
  -2   5  -1  409.32   27.48   3
   2  -5   1  429.66   29.66   4
   2  -5   1  415.68   31.29   8
   2  -5   1  412.81   27.50   3
  -2   5  -1  387.01   30.89   8
   2  -5   2  197.73   22.38   8
   2  -5   2  193.54   20.88   4
   2  -5   2  193.14   18.55   3
  -2   5  -2  205.32   19.15   3
   2  -5   2  208.17   22.20   2
  -2   5  -2  194.39   22.56   8
  -2   5  -3   78.91   12.41   3
  -2   5  -3   80.97   16.28   8
   2  -5   3   67.83   13.10   2
   2  -5   3   88.99   12.07   3
   2  -5   3   90.46   14.99   4
   2  -5   3   95.04   16.27   8
   2  -5   4 3126.13   91.46   3
  -2   5  -4 3149.45   91.90   3
   2  -5   4 3230.00  102.53   2
   2  -5   4 3255.81  102.06   4
   2  -5   4 3348.97  105.19   8
  -2   5  -4 3194.82  104.23   8
   2  -5   5  815.84   33.88   1
   2  -5   5  787.25   44.62   2
  -2   5  -5  811.95   36.51   3
  -2   5  -5  786.65   44.64   8
   2  -5   5  863.17   35.75   3
  -2   5  -5  837.77   46.94   2
  -2   5  -5  876.29   46.80   4
   2  -5   5  815.08   45.17   8
   2  -5   5  769.02   43.56   4
   2  -5   6  821.81   45.20   8
   2  -5   6  769.83   32.66   1
  -2   5  -6  758.49   45.32   4
   2  -5   6  795.09   44.71   4
  -2   5  -6  738.92   33.91   3
   2  -5   6  774.06   33.00   3
  -2   5  -6  782.96   46.40   2
   2  -5   6  807.46   45.07   2
  -2   5  -6  795.44   45.14   8
   2  -5   7  363.35   21.29   3
   2  -5   7  370.65   32.02   2
  -2   5  -7  364.31   22.25   3
  -2   5  -7  408.00   33.46   4
   2  -5   7  389.56   31.85   4
   2  -5   7  354.93   30.60   8
   2  -5   7  363.41   21.37   1
  -2   5  -7  413.87   32.83   8
  -2   5  -7  385.60   32.63   2
   2  -5   8  166.53   14.12   3
   2  -5   8  152.48   13.94   1
  -2   5  -8  179.03   23.55   4
  -2   5  -8  150.77   22.04   8
   2  -5   8  161.92   22.72   2
   2  -5   8  163.86   21.29   8
  -2   5  -8  131.38   21.61   2
  -2   5  -8  147.90   13.56   3
   2  -5   8  154.68   23.60   4
   2  -5   9  245.98   27.27   4
  -2   5  -9  200.40   14.55   3
  -2   5  -9  256.19   28.50   4
   2  -5   9  212.32   24.98   8
  -2   5  -9  222.43   26.67   8
   2  -5   9  242.11   17.08   1
   2  -5   9  222.02   26.54   2
  -2   5  -9  207.37   25.49   2
   2  -5  10  317.72   19.85   1
   2  -5  10  328.40   31.51   8
  -2   5 -10  283.82   31.71   4
  -2   5 -10  254.46   16.08   3
  -2   5 -10  301.65   33.16   2
   2  -5  10  339.30   33.53   4
  -2   5 -10  300.51   30.74   8
   2  -5  11 3444.96  120.88   4
  -2   5 -11 2878.60   78.75   3
  -2   5 -11 3359.20  115.76   8
   2  -5  11 3435.15   90.49   1
   2  -5  11 3374.23  116.50   8
  -2   5 -11 3320.77  122.48   2
  -2   5 -12  265.26   34.87   2
   2  -5  12  263.33   20.40   1
  -2   5 -12  219.89   12.16   3
   2  -5  12  247.36   29.01   8
  -2   5 -12  262.35   30.05   8
   2  -5  12  246.30   31.39   4
   2  -5  13   69.70   19.34   8
  -2   5 -13   65.47   18.75   8
   2  -5  13   56.91   12.06   1
  -2   5 -13   63.75   18.15   2
   2  -5  13   59.97   18.98   4
  -2   5 -14  119.01   22.66   8
   2  -5  14  101.43   14.57   1
   2  -5  14  118.56   24.82   4
  -2   5 -14  140.65   28.57   2
  -2   5 -15  347.28   25.70   1
   2  -5  15  311.36   37.58   4
   2  -5  15  380.06   27.48   1
  -2   5 -15  312.85   35.89   8
  -2   5 -15  323.64   41.53   2
  -2   5 -16   24.87   10.70   1
   2  -5  16   -2.35    7.86   1
  -2   5 -16   10.19   15.67   2
  -2   5 -16   -2.93   15.75   8
   2  -5  16    1.47   14.84   4
   2  -5  17   40.12   17.28   4
  -2   5 -17   51.16   24.15   2
   2  -5  17   40.19   11.66   1
  -2   5 -17   62.24   20.83   8
  -2   5 -18  342.15   43.97   2
   2  -5  18  458.25   32.96   1
  -2   5 -18  381.41   40.96   8
   2  -5  18  348.01   43.17   4
  -2   5 -19  301.60   43.37   2
   2  -5  19  319.24   27.26   1
   2  -5  19  323.87   42.51   4
  -2   5 -19  252.94   34.38   8
   2  -5  20   93.02   26.94   4
  -2   5 -20   92.07   23.18   8
  -2   5 -20  114.59   32.32   2
  -2   5 -21   96.58   32.83   2
  -2   5 -21  130.85   29.50   5
  -2   5 -21  135.53   30.49   8
   2  -5  21  125.72   34.33   4
  -2   5 -22 1470.78   92.39   5
  -2   5 -22 1399.15   98.80   2
  -2   5 -22 1424.40   86.14   8
  -2   5 -23   50.82   32.75   2
  -2   5 -23   27.34   23.46   5
  -2   5 -23   39.77   18.17   8
  -2   5 -24  -44.45   28.91   5
  -2   5 -25   12.20   24.57   5
   2  -4 -25  667.38   63.14   3
   2  -4 -25  854.94   80.08   5
   2  -4 -25  752.97   66.30   8
   2  -4 -24 3571.38  155.06   3
   2  -4 -24 3953.05  175.50   5
   2  -4 -23   56.37   23.20   3
  -2   4  23    3.37   20.06   6
   2  -4 -22   55.28   26.77   5
   2  -4 -22   31.26   18.39   3
  -2   4  22   55.03   23.32   6
  -2   4  21   26.98   22.16   6
   2  -4 -21   82.47   23.44   3
   2  -4 -21   60.98   27.46   5
  -2   4  20  495.13   53.62   6
   2  -4 -20  550.84   52.41   3
   2  -4 -20  499.22   53.36   5
   2  -4 -19  391.71   47.12   5
   2  -4 -19  331.10   39.54   3
  -2   4  19  282.52   41.33   6
   2  -4 -18 4977.38  177.30   3
   2  -4 -18 5563.07  188.36   5
  -2   4  18 5278.49  190.61   6
   2  -4 -17 7632.39  232.71   5
  -2   4  17 7253.78  235.80   6
   2  -4 -17 7324.29  225.75   3
  -2   4  16  251.45   35.56   6
   2  -4 -16  229.39   30.33   3
  -2   4  15  109.95   25.55   6
   2  -4 -15  104.82   22.70   3
   2  -4 -15   78.28   25.64   5
  -2   4  14   85.48   23.55   6
   2  -4 -14   67.77   19.56   3
   2  -4 -14   83.33   22.30   5
  -2   4  13  119.85   23.84   6
   2  -4 -13  139.34   24.77   3
   2  -4 -13   96.28   25.25   5
  -2   4  12  461.13   39.61   3
   2  -4 -12  455.05   39.25   3
   2  -4 -12  442.66   40.48   6
  -2   4  12  432.66   40.95   6
   2  -4 -12  393.59   40.98   5
  -2   4  1113559.80  302.55   7
   2  -4 -1113462.62  347.03   6
   2  -4 -1114138.45  353.86   1
   2  -4 -1114934.98  350.35   5
  -2   4  1113444.78  345.59   5
   2  -4 -1114318.71  347.77   3
  -2   4  1114295.98  349.61   3
  -2   4  1114341.67  350.09   6
   2  -4 -10 4751.89  149.79   6
   2  -4 -10 4782.26  153.87   1
   2  -4 -10 5031.12  152.25   3
  -2   4  10 5117.05  153.40   3
  -2   4  10 4617.41  117.00   7
  -2   4  10 4861.57  152.68   5
  -2   4  10 4860.62  150.53   6
   2  -4  -9 9601.04  259.37   8
   2  -4  -9 9676.99  259.60   6
  -2   4   911314.21  267.42   5
  -2   4   910641.22  266.23   3
   2  -4  -910983.52  265.20   5
   2  -4  -9 9965.46  266.55   1
   2  -4  -910292.94  263.88   3
  -2   4   9 9756.69  260.61   6
  -2   4   8  424.60   33.94   3
   2  -4  -8  350.22   32.19   5
   2  -4  -8  431.22   34.18   1
  -2   4   8  381.59   32.06   6
  -2   4   8  300.86   30.40   5
   2  -4  -8  424.89   34.06   3
   2  -4  -8  372.45   32.29   6
   2  -4  -8  339.98   31.54   8
   2  -4  -7   47.31   10.08   8
   2  -4  -7   77.73   16.70   3
   2  -4  -7   63.38   15.71   6
  -2   4   7   48.53   13.68   3
  -2   4   7   36.37   13.87   5
  -2   4   7   89.57   16.58   6
   2  -4  -7   43.32   12.68   1
   2  -4  -6    0.07   10.93   3
  -2   4   6    5.86   10.94   6
   2  -4  -6    8.72   10.29   1
  -2   4   6   29.37   13.14   3
  -2   4   6    9.08   11.56   5
   2  -4  -6   -9.03   11.52   8
   2  -4  -5  307.28   27.09   8
   2  -4  -5  261.40   27.68   3
   2  -4  -5  360.09   28.71   1
  -2   4   5  274.10   26.99   3
  -2   4   5  356.66   28.41   5
  -2   4   5  367.48   26.72   6
   2  -4  -433205.09  713.03   1
   2  -4  -433668.37  715.01   3
  -2   4   431511.89  705.98   6
   2  -4  -432245.23  713.87   8
  -2   4   432106.45  713.86   3
  -2   4   433294.77  711.99   5
  -2   4   3 1005.66   48.19   8
   2  -4  -3  902.11   46.41   3
  -2   4   3  982.47   44.17   6
  -2   4   3 1051.97   47.96   3
   2  -4  -3 1021.04   49.19   8
  -2   4   215264.82  367.55   8
   2  -4  -216235.25  370.50   8
  -2   4   215809.37  365.16   3
   2  -4  -216556.80  365.94   3
   2  -4  -1  148.40   19.07   8
  -2   4   1  120.10   16.27   3
  -2   4   1  133.37   18.42   8
   2  -4  -1  142.07   18.06   3
  -2   4   0  822.69   39.32   3
  -2   4   0  780.83   41.68   8
   2  -4   0  813.19   38.87   3
   2  -4   0  849.16   43.00   8
  -2   4  -1    9.22   11.09   8
   2  -4   1    4.80    7.95   3
   2  -4   1    8.20    9.08   2
  -2   4  -1    1.52    7.73   3
   2  -4   1    3.42    9.48   4
   2  -4   1    2.58    9.78   8
   2  -4   2 2691.93   84.71   2
   2  -4   2 2887.92   85.55   4
  -2   4  -2 2794.19   83.31   3
   2  -4   2 2956.66   91.42   8
   2  -4   2 2824.90   82.50   3
  -2   4  -2 2748.77   90.45   8
  -2   4  -3 2109.96   75.21   8
   2  -4   3 2135.22   70.68   4
   2  -4   3 2114.92   74.51   8
   2  -4   3 2070.72   70.42   2
  -2   4  -3 2026.84   65.67   3
   2  -4   3 2095.11   65.41   3
   2  -4   4   43.45   11.73   2
   2  -4   4   40.73    9.18   3
  -2   4  -4   46.81    9.08   3
  -2   4  -4   54.95   13.37   4
   2  -4   4   36.19   11.28   4
  -2   4  -4   41.88   14.44   8
   2  -4   4   54.21   12.74   8
  -2   4  -4   62.61   15.60   2
  -2   4  -5  204.12   16.11   3
   2  -4   5  198.60   20.63   2
   2  -4   5  208.04   21.26   4
  -2   4  -6  915.76   36.55   3
  -2   4  -6 1010.01   49.35   8
   2  -4   6 1040.36   48.95   8
   2  -4   6  955.68   36.83   3
   2  -4   6  969.88   46.83   4
  -2   4  -6  982.27   48.45   4
   2  -4   6  999.45   47.87   2
  -2   4  -6  969.59   48.49   2
   2  -4   6  942.89   38.58   1
  -2   4  -7 1048.55   38.17   3
   2  -4   7 1053.28   51.45   4
  -2   4  -7 1027.55   52.15   4
  -2   4  -7 1163.63   54.33   8
   2  -4   7 1062.53   51.34   8
   2  -4   7 1105.94   52.54   2
  -2   4  -7 1038.71   53.27   2
   2  -4   7 1121.51   39.87   3
   2  -4   7 1090.76   41.60   1
  -2   4  -8 1602.70   69.56   4
  -2   4  -8 1542.75   49.50   3
   2  -4   8 1539.58   53.35   1
   2  -4   8 1652.29   67.49   8
  -2   4  -8 1626.17   68.12   8
   2  -4   8 1697.86   69.76   4
  -2   4  -8 1694.86   71.61   2
  -2   4  -9  121.16   22.34   2
  -2   4  -9  141.19   11.94   3
  -2   4  -9  122.76   18.51   8
   2  -4   9  105.09   12.83   1
   2  -4   9  125.40   19.41   4
  -2   4  -9  132.78   20.71   4
   2  -4   9  102.52   17.23   8
   2  -4  10   10.73    7.23   1
  -2   4 -10   -0.58    4.89   3
  -2   4 -10    5.62   12.06   4
   2  -4  10   -8.86   11.26   8
   2  -4  10   -0.34   13.85   4
  -2   4 -10   -0.48   12.46   8
  -2   4 -10    7.33   11.41   2
   2  -4  11  216.93   26.07   8
  -2   4 -11  231.95   14.99   3
  -2   4 -11  256.46   29.96   2
  -2   4 -11  244.82   29.08   4
   2  -4  11  252.87   20.72   1
  -2   4 -11  192.27   24.90   8
   2  -4  11  222.48   27.66   4
  -2   4 -11  262.75   20.12   1
  -2   4 -12  329.28   18.47   3
   2  -4  12  371.21   33.78   8
  -2   4 -12  365.05   36.02   2
   2  -4  12  366.69   25.78   1
  -2   4 -12  343.91   24.34   1
  -2   4 -12  363.28   33.94   8
  -2   4 -12  375.30   37.08   6
   2  -4  12  387.28   36.51   4
   2  -4  13   15.63   14.50   4
   2  -4  13    9.14   11.54   8
  -2   4 -13   19.27    9.44   1
  -2   4 -13    9.17    4.59   3
  -2   4 -13    6.10   13.66   8
   2  -4  13   11.62    8.20   1
  -2   4 -13    7.37   15.18   2
  -2   4 -14 1197.50   72.49   2
   2  -4  14 1251.83   70.06   4
  -2   4 -14 1229.40   52.69   1
   2  -4  14 1299.05   55.35   1
   2  -4  14 1229.43   66.20   8
  -2   4 -14 1215.88   64.98   8
  -2   4 -14 1073.40   36.67   3
   2  -4  15  257.24   25.22   1
  -2   4 -15  159.58   11.80   3
  -2   4 -15  185.42   30.16   2
  -2   4 -15  224.81   30.89   8
   2  -4  15  185.05   28.82   4
  -2   4 -15  186.48   12.66   3
  -2   4 -15  203.14   22.27   1
   2  -4  16  885.48   46.52   1
  -2   4 -16  746.37   26.70   3
  -2   4 -16  567.99   23.37   3
  -2   4 -16  799.13   54.72   8
  -2   4 -16  791.74   44.57   1
   2  -4  16  772.22   58.02   4
  -2   4 -16  709.18   58.83   2
  -2   4 -17    7.06    9.84   1
  -2   4 -17    7.64    3.23   3
  -2   4 -17    6.16    3.20   3
   2  -4  17   34.83   13.83   1
   2  -4  17    1.05   14.62   4
  -2   4 -17   -6.32   14.04   8
  -2   4 -17  -11.84   19.31   2
   2  -4  18    4.95   15.99   4
   2  -4  18   13.15   11.33   1
  -2   4 -18  -10.77   19.01   2
  -2   4 -18   -0.25   15.26   8
  -2   4 -19   16.03   17.35   2
   2  -4  19   21.88   16.80   4
   2  -4  19   25.43   11.32   1
  -2   4 -19   51.18   18.96   8
  -2   4 -20    2.72   16.91   2
  -2   4 -20   17.69   16.91   5
   2  -4  20   15.69   11.38   1
  -2   4 -20    2.00   13.27   8
  -2   4 -21  324.67   47.71   2
  -2   4 -21  438.92   48.31   5
  -2   4 -21  421.93   45.30   8
  -2   4 -22   -0.74   20.24   5
  -2   4 -22   31.26   18.63   8
  -2   4 -22   10.18   20.90   2
  -2   4 -23  234.77   43.26   2
  -2   4 -23  238.93   38.72   5
  -2   4 -23  279.45   39.54   8
  -2   4 -24   14.79   20.24   5
  -2   4 -24   -4.04   15.08   8
  -2   4 -24    3.39   21.05   2
  -2   4 -25  328.12   47.33   5
  -2   4 -26  246.98   41.42   5
   2  -3 -25    8.22   17.49   8
   2  -3 -25  -68.82   29.04   5
   2  -3 -24   48.16   20.09   8
   2  -3 -24   40.55   26.14   5
   2  -3 -24   51.91   20.99   3
   2  -3 -23   22.52   18.10   3
  -2   3  23    9.95   21.21   6
   2  -3 -23   16.19   24.15   5
   2  -3 -22   18.32   15.22   3
  -2   3  22    9.95   19.43   6
   2  -3 -22   11.65   19.40   5
   2  -3 -21 1524.47   87.66   3
  -2   3  21 1587.52  101.92   6
   2  -3 -20   44.89   19.55   3
  -2   3  20   70.40   26.30   6
   2  -3 -20   21.11   21.23   5
   2  -3 -19   26.16   17.79   3
   2  -3 -19   13.32   19.97   5
  -2   3  19   15.27   21.20   6
   2  -3 -18  502.87   50.33   5
  -2   3  18  429.94   47.63   6
   2  -3 -18  478.29   45.00   3
   2  -3 -17  309.55   35.19   3
  -2   3  17  313.68   40.93   6
   2  -3 -17  326.06   39.69   5
   2  -3 -16  -29.06   18.96   5
   2  -3 -16    9.76   14.03   3
  -2   3  16   21.05   17.86   6
   2  -3 -15  206.13   29.02   3
  -2   3  15  244.81   34.86   6
   2  -3 -15  201.46   33.29   5
  -2   3  14 3104.70  124.67   6
   2  -3 -14 3705.57  128.62   5
  -2   3  14 3006.86  115.78   3
   2  -3 -14 3091.51  116.54   3
   2  -3 -14 3480.94  122.69   4
   2  -3 -13  113.46   24.30   5
   2  -3 -13  121.72   21.88   3
   2  -3 -13   94.04   18.58   4
  -2   3  13  153.65   23.50   3
  -2   3  13  110.97   23.99   6
   2  -3 -12 1173.28   66.17   6
  -2   3  12 1154.56   65.71   6
  -2   3  12 1276.03   64.31   3
   2  -3 -12 1197.87   65.61   1
   2  -3 -12 1249.74   63.16   4
   2  -3 -12 1274.38   66.08   5
   2  -3 -12 1217.72   62.41   3
  -2   3  11 1487.10   72.87   6
   2  -3 -11 1489.42   68.66   3
   2  -3 -11 1428.69   71.71   6
  -2   3  11 1559.65   72.38   5
   2  -3 -11 1378.86   70.26   1
   2  -3 -11 1528.03   71.61   5
  -2   3  11 1506.10   69.37   3
   2  -3 -10 6625.95  185.37   3
   2  -3 -10 6321.99  188.27   6
  -2   3  10 6381.96  189.04   6
   2  -3 -10 7210.96  190.30   5
  -2   3  10 6593.16  186.28   3
   2  -3 -10 6771.02  191.97   1
  -2   3  10 7062.69  191.45   5
  -2   3   9 3295.13   86.99   7
   2  -3  -9 3624.28  113.97   3
   2  -3  -9 3490.83  116.79   1
   2  -3  -9 3375.08  114.96   6
  -2   3   9 3564.96  114.98   3
  -2   3   9 3680.53  117.09   6
   2  -3  -9 3163.61  112.28   5
  -2   3   9 3781.88  116.95   5
   2  -3  -8   59.37   12.66   8
  -2   3   8   48.15    7.70   7
   2  -3  -8   34.93   13.49   3
   2  -3  -8   43.42   15.63   6
  -2   3   8   51.08   15.23   5
  -2   3   8   50.61   15.27   3
   2  -3  -8   43.75   15.94   5
   2  -3  -8   32.96   13.93   1
  -2   3   8   55.09   16.59   6
  -2   3   7 3246.73  104.32   3
   2  -3  -7 3031.66  102.54   6
  -2   3   7 3207.25  103.41   6
   2  -3  -7 3302.99  103.83   3
   2  -3  -7 3127.87  104.92   1
  -2   3   7 3342.80  103.88   5
   2  -3  -7 3145.17  104.17   5
   2  -3  -7 3227.96  102.26   8
   2  -3  -6    0.82    8.42   8
   2  -3  -6    7.75   10.30   1
   2  -3  -6   18.47   12.89   6
  -2   3   6    1.72    9.83   5
  -2   3   6   -5.01    9.26   3
   2  -3  -6   -5.39   10.93   5
   2  -3  -6    6.33   11.81   3
  -2   3   6   -8.21   13.47   6
  -2   3   5  277.60   24.28   3
   2  -3  -5  250.13   25.19   3
  -2   3   5  296.74   23.73   6
   2  -3  -5  278.56   23.99   8
  -2   3   5  302.15   25.23   5
  -2   3   4   73.33   16.18   6
  -2   3   4   62.17   14.42   3
  -2   3   4   52.75   13.21   5
   2  -3  -4   54.61   13.00   3
   2  -3  -4   66.84   14.34   8
  -2   3   347172.94  989.27   8
   2  -3  -348590.05  989.15   3
  -2   3   348948.20  989.08   3
  -2   3   346304.46  985.69   6
   2  -3  -347245.45  989.79   8
   2  -3  -2 2559.51   81.34   3
  -2   3   2 2636.84   82.01   3
   2  -3  -2 2763.51   84.48   8
  -2   3   2 2620.62   82.75   8
  -2   3   1  620.65   34.04   8
   2  -3  -1  649.73   33.13   3
   2  -3  -1  737.19   36.73   8
  -2   3   1  555.90   31.99   3
  -2   3   0 2964.27   90.90   8
   2  -3   0 2949.46   87.24   3
   2  -3   0 3212.04   92.50   8
  -2   3   0 3083.32   87.94   3
  -2   3  -1   -5.28   10.02   8
   2  -3   1   13.52    9.53   3
  -2   3  -1    5.43    7.70   3
   2  -3   1    3.14    7.28   4
   2  -3   1   24.92   11.02   8
   2  -3   1    2.87    6.65   2
   2  -3   2 9731.02  224.11   3
  -2   3  -2 9749.28  231.96   8
   2  -3   2 9636.44  222.99   4
   2  -3   2 9495.96  223.55   2
   2  -3   210198.98  232.65   8
  -2   3  -2 9531.76  223.38   3
  -2   3  -3 1642.68   57.03   4
   2  -3   3 1721.91   54.42   3
   2  -3   3 1678.33   56.20   2
   2  -3   3 1679.83   56.30   4
  -2   3  -3 1664.84   57.78   2
   2  -3   3 1703.94   61.10   8
  -2   3  -3 1708.51   54.14   3
  -2   3  -3 1698.78   61.35   8
   2  -3   421161.52  464.74   2
  -2   3  -420847.37  456.47   3
   2  -3   421189.37  470.02   8
  -2   3  -421148.34  466.36   2
   2  -3   421384.30  464.63   4
   2  -3   420947.50  456.64   3
  -2   3  -420837.59  465.42   4
   2  -3   421674.47  458.73   1
  -2   3  -421005.01  470.68   8
  -2   3  -5   47.74   13.45   8
   2  -3   5   51.19    9.08   3
   2  -3   5   31.99   10.17   2
  -2   3  -5   51.89    8.47   3
   2  -3   5   40.99    9.59   1
   2  -3   5   26.75    9.58   8
   2  -3   5   29.37   10.10   4
  -2   3  -5   43.83   11.01   2
  -2   3  -5   54.94   11.98   4
   2  -3   6 1003.13   45.78   4
  -2   3  -6  995.64   36.83   3
   2  -3   6  994.44   46.79   8
  -2   3  -6 1021.19   47.41   8
  -2   3  -6 1044.79   47.60   4
   2  -3   6 1059.79   40.65   1
  -2   3  -6  995.93   46.82   2
   2  -3   6 1010.48   46.19   2
   2  -3   6  990.30   37.55   3
   2  -3   7   10.46    9.08   4
   2  -3   7   10.73    7.05   1
   2  -3   7    6.60    8.21   8
  -2   3  -7   11.77    9.05   4
  -2   3  -7   33.46   12.88   8
  -2   3  -7   14.89   10.12   2
  -2   3  -7    8.26    5.67   3
   2  -3   8  507.99   29.37   1
  -2   3  -8  541.08   28.97   1
   2  -3   8  569.45   36.14   8
  -2   3  -8  533.11   24.93   3
  -2   3  -8  573.49   38.22   2
   2  -3   8  575.84   36.35   4
  -2   3  -8  564.71   37.19   4
  -2   3  -8  569.55   36.89   8
   2  -3   9 1137.71   47.87   1
  -2   3  -9 1249.40   41.64   3
   2  -3   9 1193.01   57.25   4
  -2   3  -9 1214.04   59.37   2
  -2   3  -9 1138.85   56.18   8
   2  -3   9 1243.97   57.99   8
  -2   3  -9 1172.11   58.41   4
  -2   3  -9 1133.97   45.75   1
  -2   3 -10 3239.05  106.28   8
  -2   3 -10 3100.39  109.28   2
   2  -3  10 3035.16  106.59   4
   2  -3  10 3067.58  104.94   8
  -2   3 -10 3042.04   92.03   1
  -2   3 -10 3072.32  108.56   4
   2  -3  10 3135.44   93.28   1
  -2   3 -10 3037.48   82.72   3
   2  -3  1115585.68  382.19   4
  -2   3 -1116004.75  362.28   1
  -2   3 -1116099.88  379.67   8
  -2   3 -1115903.71  386.32   4
  -2   3 -1115587.84  346.85   3
   2  -3  1115308.01  378.17   8
  -2   3 -1115608.30  385.65   2
   2  -3  1116399.49  363.39   1
  -2   3 -12  571.90   34.03   1
   2  -3  12  635.25   43.02   8
  -2   3 -12  531.68   44.17   6
  -2   3 -12  603.00   42.30   8
   2  -3  12  571.12   42.58   4
   2  -3  12  611.13   36.07   1
  -2   3 -12  562.70   44.94   4
  -2   3 -12  572.49   27.01   3
  -2   3 -12  569.52   44.86   2
  -2   3 -13 2165.66   67.16   3
   2  -3  13 2226.86   90.00   8
   2  -3  13 2497.56   83.33   1
   2  -3  13 2307.42   96.48   4
  -2   3 -13 2192.35   98.17   2
  -2   3 -13 2252.16   80.48   1
  -2   3 -13 2426.15   94.04   8
  -2   3 -14   16.49    6.63   3
   2  -3  14   14.53   11.99   8
  -2   3 -14   17.02   12.99   8
  -2   3 -14   24.01   14.17   2
  -2   3 -14    3.31    9.20   1
   2  -3  14   21.34   11.61   1
   2  -3  14   22.84   14.69   4
   2  -3  15 2727.09   93.95   1
  -2   3 -15 2550.12  101.85   8
  -2   3 -15 2626.61   75.33   3
  -2   3 -15 2262.79   72.83   3
   2  -3  15 2556.84  108.68   4
  -2   3 -15 2429.63  109.53   2
  -2   3 -15 2558.08   91.76   1
   2  -3  16   28.08   15.11   1
  -2   3 -16   43.58   20.46   2
  -2   3 -16   35.93    8.78   3
  -2   3 -16   14.02   13.33   1
  -2   3 -16   51.04   19.92   8
   2  -3  16   50.70   20.74   4
  -2   3 -16   34.87    9.23   3
  -2   3 -17  764.89   34.45   3
  -2   3 -17  905.04   58.07   8
  -2   3 -17  835.52   50.35   1
  -2   3 -17  873.58   37.49   3
  -2   3 -17  796.64   63.91   2
   2  -3  17  950.86   52.79   1
   2  -3  17  814.63   62.55   4
  -2   3 -18 3638.25  151.34   2
  -2   3 -18 3864.89  139.57   8
  -2   3 -18 3776.87  141.00   5
   2  -3  18 4070.54  130.70   1
  -2   3 -18 3471.22  126.58   1
  -2   3 -18 3865.10  104.71   3
  -2   3 -19  746.36   58.44   5
  -2   3 -19  733.75   51.09   1
   2  -3  19  823.65   52.07   1
  -2   3 -19  814.92   36.26   3
  -2   3 -19  735.48   57.23   8
  -2   3 -19  717.12   63.74   2
  -2   3 -20 1170.51   75.21   5
  -2   3 -20 1249.09   75.20   8
  -2   3 -20 1297.74   86.85   2
   2  -3  20 1395.28   71.12   1
   2  -3  21   19.66   15.82   1
  -2   3 -21   13.89   16.06   5
  -2   3 -21   47.76   21.36   8
  -2   3 -22  407.15   44.50   8
  -2   3 -22  427.02   47.34   5
  -2   3 -22  394.42   52.13   2
   2  -3  22  466.80   42.88   1
  -2   3 -23   -4.20   17.72   2
  -2   3 -23    1.37   15.80   5
  -2   3 -23   30.40   22.23   8
  -2   3 -24  159.55   37.71   2
  -2   3 -24  177.74   35.02   5
  -2   3 -24  186.21   35.15   8
  -2   3 -25  501.24   52.54   8
  -2   3 -25  498.84   56.18   5
  -2   3 -26  391.33   51.94   5
  -2   3 -27  -15.45   21.21   5
   2  -2 -26   26.53   23.20   2
   2  -2 -25   45.50   23.07   2
   2  -2 -25   12.84   22.12   5
   2  -2 -24  317.87   39.18   3
   2  -2 -24  355.39   40.87   8
   2  -2 -24  410.58   53.69   2
   2  -2 -24  381.96   52.20   5
  -2   2  23   29.33   20.50   6
   2  -2 -23   62.65   20.25   3
   2  -2 -23   30.84   21.51   5
   2  -2 -23   92.93   22.63   8
  -2   2  22    8.62   18.44   6
   2  -2 -22   -3.30   19.14   5
   2  -2 -22   16.44   12.85   8
   2  -2 -22   -5.31   18.02   3
   2  -2 -21    9.58   17.22   3
   2  -2 -21  -33.55   26.19   5
  -2   2  21  -18.55   21.24   6
   2  -2 -20   81.82   24.48   5
   2  -2 -20  110.92   23.45   3
  -2   2  20   85.73   26.01   6
  -2   2  19  258.71   40.46   6
   2  -2 -19  274.53   37.93   5
   2  -2 -19  298.27   34.28   3
   2  -2 -18    4.99   13.06   3
  -2   2  18  -18.12   19.78   6
  -2   2  17  228.14   34.93   6
   2  -2 -17  261.88   30.49   3
   2  -2 -17  203.49   31.49   5
   2  -2 -16  137.63   27.13   5
  -2   2  16   97.35   24.60   6
   2  -2 -16  127.33   22.01   3
  -2   2  15  610.31   51.73   6
   2  -2 -15  542.55   42.33   3
  -2   2  15  546.43   42.82   3
   2  -2 -15  647.84   50.33   5
   2  -2 -14   17.32   12.29   4
  -2   2  14   28.21   12.71   3
   2  -2 -14   14.45   12.99   3
   2  -2 -14  -10.55   19.78   5
  -2   2  14   35.50   18.58   6
   2  -2 -13   74.24   18.15   3
   2  -2 -13   63.13   15.81   4
   2  -2 -13   95.66   20.30   1
  -2   2  13   78.39   16.74   3
   2  -2 -13   46.49   16.71   5
  -2   2  13   78.62   21.13   6
  -2   2  12    8.54   15.45   6
   2  -2 -12   -9.04   13.89   6
   2  -2 -12   -6.01   11.52   3
  -2   2  12    0.36   11.57   5
   2  -2 -12  -10.72   13.05   4
   2  -2 -12  -17.63   19.37   5
   2  -2 -12   13.14   11.82   1
  -2   2  12    3.66   10.50   3
   2  -2 -11  111.85   18.06   3
  -2   2  11  136.12   22.43   6
   2  -2 -11  103.03   19.80   5
   2  -2 -11  107.68   20.56   6
  -2   2  11   89.64   18.38   5
   2  -2 -11  108.58   19.57   1
   2  -2 -11  133.88   19.32   4
  -2   2  11  120.26   18.00   3
   2  -2 -10  787.02   44.27   3
   2  -2 -10  712.52   45.64   1
   2  -2 -10  697.10   43.54   5
  -2   2  10  787.50   46.36   5
  -2   2  10  785.75   45.04   3
   2  -2 -10  677.70   40.02   4
  -2   2  10  767.94   48.67   6
   2  -2 -10  739.72   47.30   6
  -2   2   9   43.51   12.71   3
   2  -2  -9   41.24   14.60   3
   2  -2  -9   32.83   13.76   6
   2  -2  -9   54.84   14.61   1
  -2   2   9   39.44   13.15   5
   2  -2  -9   29.33   12.21   5
  -2   2   9   57.47   16.21   6
   2  -2  -9   24.93   11.72   4
   2  -2  -8 2340.60   88.22   5
  -2   2   8 2628.93   90.64   6
  -2   2   8 2572.10   87.09   3
   2  -2  -8 2490.94   89.55   1
  -2   2   8 2665.36   89.73   5
   2  -2  -8 2586.42   86.40   3
   2  -2  -8 2505.67   90.10   6
   2  -2  -7   89.63   13.60   8
  -2   2   7   87.99    9.95   7
   2  -2  -7  113.78   16.76   3
  -2   2   7  126.06   18.49   6
   2  -2  -7   91.67   17.23   6
   2  -2  -7  112.98   17.95   1
   2  -2  -7   63.38   14.94   5
  -2   2   7  107.08   15.33   3
  -2   2   7  101.93   15.92   5
   2  -2  -6   85.18   12.43   8
  -2   2   6   77.21   14.34   6
   2  -2  -6  107.64   16.38   3
  -2   2   6   76.92    9.85   7
   2  -2  -6   84.61   16.17   5
   2  -2  -6   85.03   16.76   6
  -2   2   6   85.66   13.89   5
  -2   2   6   86.07   13.87   3
   2  -2  -5 1047.59   47.55   3
   2  -2  -5 1077.78   44.97   8
   2  -2  -5 1140.88   47.71   5
  -2   2   5 1128.25   47.67   3
  -2   2   5 1025.52   45.31   5
   2  -2  -5 1074.78   47.79   6
  -2   2   5 1142.82   49.26   6
  -2   2   4    0.80    9.93   3
   2  -2  -4    5.43    9.42   3
  -2   2   4   13.52   10.77   6
   2  -2  -4   14.98    8.98   8
   2  -2  -4    2.84   10.33   5
  -2   2   3   33.20   10.28   3
   2  -2  -3   45.84   11.53   3
  -2   2   3   62.16   14.41   6
   2  -2  -3   53.23   12.02   8
  -2   2   3   42.56   10.55   8
  -2   2   3   27.65    9.55   5
   2  -2  -2  382.35   24.17   8
   2  -2  -2  344.25   23.66   3
  -2   2   2  274.53   20.23   5
  -2   2   2  280.93   21.70   3
  -2   2   2  369.96   22.87   8
   2  -2  -1 1096.92   42.89   3
  -2   2   1 1153.38   43.98   8
   2  -2  -1 1101.39   44.32   8
  -2   2   1 1111.40   42.46   3
   2  -2   0  780.82   34.64   3
  -2   2   0  736.04   33.87   3
   2  -2   0  848.47   28.62   4
   2  -2   0  833.07   36.75   8
   2  -2   0  855.72   28.80   2
  -2   2   0  844.01   36.50   8
   2  -2   1 4471.43  113.96   3
  -2   2  -1 4228.03  113.08   3
   2  -2   1 4653.19  118.16   8
   2  -2   1 4509.30  106.45   4
  -2   2  -1 4594.69  117.81   8
   2  -2   1 4435.84  106.76   2
   2  -2   2  511.22   25.54   3
   2  -2   2  562.31   29.43   8
  -2   2  -2  518.10   25.92   3
   2  -2   2  538.23   23.74   2
  -2   2  -2  547.11   29.64   8
   2  -2   2  531.33   23.73   4
  -2   2  -2  546.99   24.05   4
  -2   2  -2  535.83   24.12   2
  -2   2  -3 3859.33  102.09   4
  -2   2  -3 3912.34  102.78   2
   2  -2   3 3913.37  102.36   2
   2  -2   3 4021.51  102.30   4
   2  -2   3 3921.65  102.41   3
   2  -2   3 4143.72  109.65   8
  -2   2  -3 4009.21  102.48   3
   2  -2   3 4271.86  105.14   1
  -2   2  -3 4074.06  109.91   8
  -2   2  -4  417.99   24.55   4
  -2   2  -4  455.16   25.49   2
   2  -2   4  452.93   25.24   1
  -2   2  -4  425.47   27.52   8
   2  -2   4  427.07   24.31   4
   2  -2   4  463.50   27.01   8
   2  -2   4  459.14   23.19   3
  -2   2  -4  440.18   23.07   3
  -2   2  -513678.80  299.61   3
   2  -2   513821.90  308.11   4
   2  -2   513437.05  300.48   3
   2  -2   513612.31  304.94   1
   2  -2   513537.75  311.64   8
  -2   2  -513365.56  312.37   8
  -2   2  -513301.56  308.03   4
  -2   2  -513494.11  308.42   2
  -2   2  -6  776.58   33.87   1
  -2   2  -6  714.43   29.98   3
  -2   2  -6  682.79   37.11   8
  -2   2  -6  702.89   37.10   2
   2  -2   6  758.29   34.70   1
  -2   2  -6  745.76   37.88   4
   2  -2   6  732.44   38.62   8
   2  -2   6  723.64   37.52   4
  -2   2  -7   74.87   15.28   8
  -2   2  -7   56.29   11.17   1
   2  -2   7   58.41   12.26   8
  -2   2  -7   73.50   13.75   4
  -2   2  -7   78.14   10.75   3
   2  -2   7   68.51   14.14   4
   2  -2   7   86.33   12.76   1
  -2   2  -7   51.40   11.88   2
   2  -2   8 3408.81   98.84   1
  -2   2  -8 3406.96   98.29   1
   2  -2   8 3561.13  107.96   8
  -2   2  -8 3496.17  108.61   2
  -2   2  -8 3319.25  105.83   8
  -2   2  -8 3463.63  108.20   4
  -2   2  -8 3301.72   91.09   3
   2  -2   8 3520.39  107.34   4
  -2   2  -9  173.92   20.89   4
  -2   2  -9  174.69   18.22   1
  -2   2  -9  155.38   14.27   3
   2  -2   9  176.96   21.93   4
  -2   2  -9  166.89   22.10   2
  -2   2  -9  140.87   18.11   8
   2  -2   9  148.25   18.09   1
   2  -2   9  146.46   19.68   8
  -2   2 -10 4666.25  139.37   8
  -2   2 -10 4773.42  131.10   1
  -2   2 -10 4650.29  121.13   3
  -2   2 -10 4709.11  144.10   2
   2  -2  10 4822.18  142.82   4
   2  -2  10 4777.65  140.61   8
  -2   2 -10 4789.05  144.42   4
   2  -2  10 4676.60  131.73   1
  -2   2 -11 2021.97   80.66   8
  -2   2 -11 2090.27   74.97   1
   2  -2  11 2071.13   84.47   4
  -2   2 -11 1997.76   65.35   3
  -2   2 -11 2062.06   85.71   4
  -2   2 -11 2163.99   86.71   2
   2  -2  11 2090.58   80.97   8
   2  -2  11 2058.81   74.90   1
  -2   2 -1217983.92  422.59   2
  -2   2 -1216953.25  423.26   6
   2  -2  1216998.60  411.42   8
   2  -2  1217923.00  402.54   1
  -2   2 -1217691.36  422.45   4
  -2   2 -1217491.31  402.36   1
   2  -2  1217975.28  420.14   4
  -2   2 -1217399.93  412.74   8
  -2   2 -1216742.41  385.30   3
  -2   2 -13  223.47   29.40   2
  -2   2 -13  182.33   22.82   1
  -2   2 -13  230.34   27.99   8
   2  -2  13  202.86   22.81   1
   2  -2  13  215.38   27.91   4
   2  -2  13  197.76   25.76   8
  -2   2 -14  642.29   45.81   8
  -2   2 -14  721.23   44.52   1
  -2   2 -14  644.04   50.13   2
   2  -2  14  725.21   44.29   1
   2  -2  14  698.46   51.20   4
  -2   2 -15  202.18   26.90   8
  -2   2 -15  232.57   27.68   1
   2  -2  15  276.59   28.32   1
  -2   2 -15  273.76   35.14   2
   2  -2  16   19.12   13.63   1
  -2   2 -16   33.21   17.34   2
  -2   2 -16   11.85   14.08   5
  -2   2 -16   12.24   14.22   1
  -2   2 -16    5.97    7.92   3
  -2   2 -16   34.00   17.16   8
   2  -2  17 3208.21  114.60   1
  -2   2 -17 3129.09  120.78   8
  -2   2 -17 2997.76  118.10   5
  -2   2 -17 3151.75  117.07   1
  -2   2 -17 2940.51  128.37   2
  -2   2 -17 3193.05   96.87   3
  -2   2 -18 2284.87   77.69   3
  -2   2 -18 2054.62   93.14   1
  -2   2 -18 2117.81  107.72   2
   2  -2  18 2323.68   94.84   1
  -2   2 -18 2271.38  100.22   8
  -2   2 -18 2143.41   98.02   5
  -2   2 -19 7644.30  195.93   3
  -2   2 -19 7386.63  244.02   2
  -2   2 -19 7782.31  230.13   5
  -2   2 -19 7469.17  228.05   8
  -2   2 -19 7814.24  226.85   1
   2  -2  19 7703.32  222.07   1
  -2   2 -20   51.69   13.49   3
  -2   2 -20   70.94   23.61   8
  -2   2 -20   76.61   24.81   5
   2  -2  20   50.74   17.72   1
  -2   2 -20   38.10   21.74   2
   2  -2  21   11.13   14.42   1
  -2   2 -21   20.88   18.84   2
  -2   2 -21   31.92   15.94   8
  -2   2 -21   12.81   15.11   5
   2  -2  22   50.33   19.35   1
  -2   2 -22   48.52   23.20   8
  -2   2 -22   41.02   18.93   5
  -2   2 -22   42.33   26.40   2
  -2   2 -23   34.17   21.84   5
  -2   2 -23    4.18   18.44   2
   2  -2  23   19.17   15.44   1
  -2   2 -23   33.51   17.13   8
  -2   2 -24  408.65   50.07   5
  -2   2 -24  439.70   48.53   8
   2  -2  24  559.54   51.60   1
  -2   2 -24  487.64   59.90   2
  -2   2 -25 2955.02  135.32   8
  -2   2 -25 3096.56  140.56   5
  -2   2 -25 2655.13  149.47   2
  -2   2 -26 3058.92  142.19   8
  -2   2 -26 3123.73  145.59   5
  -2   2 -27  288.48   46.05   5
   2  -1 -26  -29.55   26.71   2
   2  -1 -25  103.57   30.96   2
   2  -1 -25  110.58   33.16   5
   2  -1 -24  -12.29   22.07   2
   2  -1 -24  -32.93   30.83   5
  -2   1  23  204.49   40.64   6
   2  -1 -23  177.91   37.02   5
   2  -1 -23  204.95   30.29   3
   2  -1 -23  201.19   30.16   8
  -2   1  22  382.39   51.72   6
   2  -1 -22  436.17   43.07   8
   2  -1 -22  452.43   52.70   5
   2  -1 -22  390.26   41.40   3
   2  -1 -22  537.12   57.48   2
   2  -1 -21 4975.63  187.67   5
  -2   1  21 4874.68  192.52   6
   2  -1 -21 4745.53  163.16   3
   2  -1 -21 4733.31  160.56   8
   2  -1 -20 1650.47   96.48   5
  -2   1  20 1390.25   91.08   6
   2  -1 -20 1491.54   75.08   8
   2  -1 -20 1587.79   80.03   3
   2  -1 -19   12.23   12.11   8
   2  -1 -19   41.48   16.31   3
   2  -1 -19   10.52   19.68   5
  -2   1  19    2.62   19.05   6
  -2   1  18  173.59   33.05   6
   2  -1 -18  197.26   32.88   5
   2  -1 -18  197.27   25.78   3
   2  -1 -17   93.33   18.74   3
  -2   1  17  123.65   28.53   6
   2  -1 -17   83.85   24.68   5
   2  -1 -16  618.81   44.26   3
   2  -1 -16  609.25   50.98   5
  -2   1  16  550.31   50.37   6
  -2   1  15   10.14   10.68   3
   2  -1 -15   31.72   14.85   3
   2  -1 -15   57.67   25.02   5
  -2   1  15   11.48   17.25   6
  -2   1  14 4715.79  156.95   6
   2  -1 -14 4340.65  137.28   3
   2  -1 -14 4607.40  148.65   4
  -2   1  14 4326.97  137.94   3
   2  -1 -14 4336.08  146.79   1
   2  -1 -14 4453.61  150.55   5
  -2   1  13  271.65   34.29   6
   2  -1 -13  274.73   31.90   4
   2  -1 -13  364.28   36.34   5
   2  -1 -13  324.58   29.96   3
  -2   1  13  288.95   28.08   3
   2  -1 -13  277.33   30.79   1
   2  -1 -12  133.98   19.40   3
  -2   1  12   84.41   18.09   6
   2  -1 -12   97.78   18.68   6
   2  -1 -12  135.80   24.15   5
   2  -1 -12  123.77   20.66   1
  -2   1  12  118.64   18.48   3
   2  -1 -12  148.41   22.94   4
   2  -1 -11   77.61   16.08   3
  -2   1  11   55.49   17.03   6
  -2   1  11   48.82   14.67   5
   2  -1 -11   60.15   17.80   5
   2  -1 -11  107.79   18.83   1
  -2   1  11   86.49   14.07   3
   2  -1 -11   62.36   15.32   4
   2  -1 -11   67.37   16.43   6
  -2   1  10  514.70   38.30   6
   2  -1 -10  453.00   32.39   3
   2  -1 -10  504.12   35.01   4
   2  -1 -10  465.65   37.78   6
  -2   1  10  495.88   37.41   5
   2  -1 -10  441.25   34.86   5
   2  -1 -10  492.70   35.67   1
  -2   1  10  506.02   33.43   3
  -2   1   9   -5.09   11.09   6
   2  -1  -9   17.99   10.65   3
  -2   1   9   15.71   10.59   3
   2  -1  -9   -4.69   11.72   6
   2  -1  -9   25.41   14.24   5
  -2   1   9  -14.35   10.72   5
   2  -1  -9    2.82    8.11   4
   2  -1  -9   18.02   11.51   1
   2  -1  -8  612.11   33.49   4
   2  -1  -8  641.03   40.34   6
  -2   1   8  600.21   38.45   6
   2  -1  -8  630.71   35.53   3
  -2   1   8  633.60   37.61   5
  -2   1   8  576.59   34.17   3
   2  -1  -8  568.24   36.15   5
   2  -1  -8  547.70   36.61   1
  -2   1   7 5334.52  144.99   6
  -2   1   7 5602.63  143.69   5
  -2   1   7 5154.69  137.75   3
   2  -1  -7 4610.60  138.20   5
   2  -1  -7 5313.51  138.13   3
   2  -1  -7 4983.07  132.86   4
   2  -1  -7 4978.01  143.68   6
  -2   1   6   30.33   13.41   6
  -2   1   6   -0.93    9.12   5
  -2   1   6    9.50    8.43   3
   2  -1  -6   -6.59   12.82   5
   2  -1  -6    0.95    6.84   4
   2  -1  -6   17.71   11.89   6
   2  -1  -6    0.30    8.01   3
   2  -1  -6    9.27    8.44   8
   2  -1  -5   37.88   10.27   3
   2  -1  -5   60.12   14.83   6
   2  -1  -5   50.83   10.54   8
  -2   1   5   32.96    9.95   5
   2  -1  -5   24.56   12.04   5
  -2   1   5   42.25   11.04   3
  -2   1   5   33.06    7.78   7
  -2   1   5   57.47   12.31   6
   2  -1  -5   49.85    9.31   4
  -2   1   4   24.16    9.67   5
   2  -1  -4   29.20    8.49   8
   2  -1  -4   17.61    9.27   3
  -2   1   4   21.91   11.81   6
  -2   1   4   26.25    9.33   3
   2  -1  -4    9.10    9.09   5
  -2   1   4   32.50    7.77   7
  -2   1   3 1584.69   51.28   7
   2  -1  -3 1651.01   56.76   3
  -2   1   3 1785.25   60.00   6
  -2   1   3 1531.31   52.49   5
   2  -1  -3 1596.94   55.75   5
  -2   1   3 1769.06   53.76   8
   2  -1  -3 1868.63   54.96   8
  -2   1   3 1782.46   56.86   3
  -2   1   2 1379.42   44.61   8
  -2   1   2 1279.18   43.89   5
  -2   1   2 1093.55   44.61   3
   2  -1  -2 1273.70   45.15   5
   2  -1  -2 1209.24   46.93   3
   2  -1  -2 1439.46   45.53   8
  -2   1   1 1266.65   45.21   3
  -2   1   1 1111.38   40.15   5
  -2   1   1 1282.51   44.49   8
   2  -1  -1 1366.52   46.00   3
   2  -1  -1 1298.26   44.62   8
  -2   1   0 1235.68   42.84   8
   2  -1   0 1229.44   42.80   3
  -2   1   0 1149.22   42.37   3
  -2   1   0 1168.63   37.16   5
   2  -1   0 1153.01   41.91   8
  -2   1  -1  587.49   27.26   3
  -2   1  -1  584.60   19.41   4
  -2   1  -1  588.89   19.66   2
  -2   1  -1  539.98   28.00   8
   2  -1   1  510.55   18.73   2
   2  -1   1  571.81   26.76   3
   2  -1   1  591.50   27.34   8
   2  -1   1  542.10   18.81   4
   2  -1   2 7232.70  171.52   3
  -2   1  -2 7457.95  172.20   3
  -2   1  -2 7300.65  164.81   2
   2  -1   2 7260.27  174.38   8
  -2   1  -2 7314.24  164.70   4
  -2   1  -2 7442.87  175.24   8
   2  -1   2 7431.82  165.37   4
  -2   1  -3  192.33   14.11   4
   2  -1   3  198.30   16.58   8
   2  -1   3  195.08   14.51   4
  -2   1  -3  190.28   14.22   2
   2  -1   3  213.67   17.27   1
  -2   1  -3  165.59   15.15   3
   2  -1   3  207.76   16.04   3
  -2   1  -3  190.55   17.14   8
   2  -1   4 1042.32   40.97   1
  -2   1  -4 1021.14   37.81   3
   2  -1   4 1050.97   39.42   4
  -2   1  -4 1039.23   42.64   8
   2  -1   4 1073.40   43.35   8
  -2   1  -4  979.46   38.77   4
  -2   1  -4 1006.44   39.73   1
  -2   1  -4 1025.65   38.96   2
   2  -1   5 5331.29  140.93   8
  -2   1  -5 5417.62  136.02   1
  -2   1  -5 5367.00  132.52   3
   2  -1   5 5400.12  137.54   1
  -2   1  -5 5352.71  137.28   4
   2  -1   5 5502.27  137.39   4
  -2   1  -5 5389.31  141.02   8
   2  -1   6   29.74   11.05   1
  -2   1  -6   34.74   11.22   8
  -2   1  -6   31.52    9.77   1
  -2   1  -6   22.36    8.05   3
   2  -1   6   29.12    9.39   8
  -2   1  -6   24.58    9.83   4
   2  -1   6   13.59    8.62   4
   2  -1   7 1010.86   45.16   4
  -2   1  -7  952.71   42.03   1
   2  -1   7  918.97   41.36   1
  -2   1  -7  927.10   44.17   8
  -2   1  -7  918.02   37.39   3
   2  -1   7  976.86   45.83   8
  -2   1  -7  939.55   43.90   4
   2  -1   8  152.29   19.56   4
   2  -1   8  143.44   17.83   1
   2  -1   8  169.96   19.70   8
  -2   1  -8  160.66   18.41   1
  -2   1  -8  151.07   18.38   4
  -2   1  -8  199.30   21.16   8
   2  -1   9 1517.87   59.65   1
  -2   1  -9 1568.99   65.13   4
  -2   1  -9 1489.27   63.49   8
  -2   1  -9 1481.05   59.65   1
   2  -1   9 1624.32   64.98   8
   2  -1   9 1582.35   65.57   4
  -2   1 -10  143.28   20.67   4
  -2   1 -10  144.80   21.15   8
   2  -1  10  155.17   19.52   1
  -2   1 -10  148.12   18.94   1
   2  -1  10  147.64   19.51   8
   2  -1  10  124.93   20.08   4
  -2   1 -11  594.01   37.88   1
   2  -1  11  591.80   37.49   1
   2  -1  11  532.93   36.98   8
  -2   1 -11  538.80   38.22   8
  -2   1 -11  653.37   43.12   4
  -2   1 -12   20.61   14.01   4
   2  -1  12   30.30   10.29   1
  -2   1 -12   37.35   15.42   6
  -2   1 -12   21.98   12.23   1
  -2   1 -12   52.90   16.82   8
  -2   1 -13 1660.32   74.90   8
  -2   1 -13 1716.08   71.10   5
  -2   1 -13 1711.19   73.65   1
  -2   1 -13 1664.09   79.01   4
   2  -1  13 1695.55   72.32   1
  -2   1 -14  355.09   34.08   8
  -2   1 -14  361.89   32.44   5
   2  -1  14  413.26   34.52   1
  -2   1 -14  394.11   34.82   1
   2  -1  15 1271.05   64.52   1
  -2   1 -15 1220.27   63.28   5
  -2   1 -15 1268.02   66.59   1
  -2   1 -15 1260.82   66.92   8
  -2   1 -16  260.22   30.75   5
  -2   1 -16  221.89   31.32   2
  -2   1 -16  269.84   24.35   3
   2  -1  16  284.84   31.06   1
  -2   1 -16  304.44   33.82   8
  -2   1 -16  282.66   32.79   1
  -2   1 -17  209.91   30.74   8
  -2   1 -17  218.35   30.56   1
  -2   1 -17  206.67   33.60   2
  -2   1 -17  217.87   28.56   5
   2  -1  17  222.30   29.06   1
  -2   1 -17  201.45   21.74   3
  -2   1 -18  389.44   39.22   8
   2  -1  18  469.04   42.23   1
  -2   1 -18  330.38   36.18   5
  -2   1 -18  375.32   30.10   3
  -2   1 -18  371.69   43.69   2
  -2   1 -18  399.55   40.47   1
  -2   1 -19   87.04   23.70   8
   2  -1  19   71.62   18.30   1
  -2   1 -19   83.53   15.87   3
  -2   1 -19   62.82   19.35   5
  -2   1 -19   66.11   23.64   2
  -2   1 -20   -1.57   19.10   2
  -2   1 -20   -6.79   16.57   5
   2  -1  20    0.56   13.41   1
  -2   1 -20    7.50   10.45   3
  -2   1 -20    4.32   15.40   8
  -2   1 -21   -0.49   19.56   2
   2  -1  21   19.55   15.90   1
  -2   1 -21   -7.81   15.01   5
  -2   1 -21    2.63    9.69   3
  -2   1 -21   -0.24   15.10   8
   2  -1  22  809.17   60.71   1
  -2   1 -22  772.17   60.99   8
  -2   1 -22  718.61   59.88   5
  -2   1 -22  633.72   63.94   2
  -2   1 -23  117.65   27.36   8
   2  -1  23  150.34   29.27   1
  -2   1 -23  158.49   30.94   5
  -2   1 -23  133.55   30.22   2
  -2   1 -24   24.15   22.14   2
   2  -1  24   34.39   17.48   1
  -2   1 -24   35.87   19.72   5
  -2   1 -24    6.61   16.19   8
  -2   1 -25  338.50   44.85   8
   2  -1  25  425.58   46.89   1
  -2   1 -25  301.12   49.06   2
  -2   1 -25  319.17   44.52   5
  -2   1 -26  379.07   50.39   5
  -2   1 -26  415.49   49.32   8
  -2   1 -27  271.56   42.72   8
  -2   1 -27  188.07   36.02   5
  -2   1 -28  -16.51   21.77   5
   2   0 -26   31.77   23.02   2
   2   0 -25   44.98   24.92   2
   2   0 -25  -76.02   29.56   5
   2   0 -24  742.69   70.31   5
   2   0 -24  711.40   70.01   2
   2   0 -23   97.19   32.04   5
   2   0 -23   23.19   20.52   2
  -2   0  22 2090.03  120.82   6
   2   0 -22 2218.49   95.93   3
   2   0 -22 2346.68  122.91   2
   2   0 -22 2140.69   94.83   8
   2   0 -21 1897.86   87.61   3
   2   0 -21 2349.86  116.53   5
  -2   0  21 1915.31  111.89   6
   2   0 -21 2214.01  116.44   2
   2   0 -21 2054.72   89.64   8
   2   0 -20 1433.68   87.70   2
   2   0 -20 1349.31   85.02   5
   2   0 -20 1356.68   69.66   3
   2   0 -20 1350.46   68.29   8
  -2   0  20 1304.96   87.53   6
  -2   0  19   87.40   28.96   6
   2   0 -19   83.49   17.97   8
   2   0 -19  100.69   21.58   3
   2   0 -19   53.48   22.29   5
   2   0 -19   28.33   17.67   2
   2   0 -18  243.80   34.94   2
  -2   0  18  244.12   38.14   6
   2   0 -18  215.42   25.42   8
   2   0 -18  179.29   24.30   3
   2   0 -18  169.04   31.11   5
   2   0 -18  131.05   10.75   7
  -2   0  17  175.20   31.61   6
   2   0 -17  170.80   13.39   7
   2   0 -17  238.08   33.72   2
   2   0 -17  230.06   26.80   3
   2   0 -17  286.55   37.70   5
   2   0 -17  250.72   25.29   8
   2   0 -16   21.98   20.96   5
   2   0 -16    2.61   11.33   3
   2   0 -16   35.26   17.77   2
  -2   0  16   25.03   20.39   6
   2   0 -16   18.81    7.37   7
  -2   0  1511420.26  305.01   6
   2   0 -1511373.43  276.88   3
   2   0 -1510479.07  245.71   7
  -2   0  1510879.29  275.30   3
   2   0 -1510476.38  287.35   1
   2   0 -14 1129.35   41.02   7
   2   0 -14 1044.98   60.06   1
   2   0 -14 1146.82   56.26   3
   2   0 -14 1289.81   71.82   5
   2   0 -14 1412.84   71.43   4
  -2   0  14 1219.94   70.95   6
  -2   0  14 1143.31   55.41   3
   2   0 -13 7885.36  193.10   7
   2   0 -13 8507.38  216.29   3
   2   0 -13 9579.11  240.17   5
  -2   0  13 8213.58  216.41   3
   2   0 -13 9322.26  235.34   4
   2   0 -13 7941.28  224.68   1
  -2   0  13 8893.30  241.16   6
   2   0 -12 1148.05   53.25   3
   2   0 -12 1080.92   40.08   7
   2   0 -12 1141.37   64.41   6
   2   0 -12 1360.28   65.90   5
  -2   0  12 1280.17   67.79   6
  -2   0  12 1265.28   54.71   3
   2   0 -12 1121.78   58.18   1
   2   0 -12 1228.19   62.06   4
   2   0 -11   55.74   15.94   4
  -2   0  11   35.08   15.10   6
   2   0 -11   23.38    9.54   3
   2   0 -11   46.32   17.45   5
   2   0 -11   29.51   10.79   1
   2   0 -11    4.15   14.85   6
  -2   0  11   25.52    9.59   3
   2   0 -11   27.22    8.04   7
   2   0 -10  980.51   55.18   6
   2   0 -10  931.28   35.70   7
   2   0 -10  971.60   49.74   1
   2   0 -10  947.51   45.03   3
   2   0 -10  894.23   50.66   5
  -2   0  10 1066.20   46.80   3
   2   0 -10 1010.21   53.24   4
  -2   0  10 1062.34   55.88   6
   2   0  -9  546.45   25.95   7
   2   0  -9  608.63   40.16   6
   2   0  -9  562.76   32.43   3
   2   0  -9  601.72   36.69   1
   2   0  -9  579.52   35.49   4
  -2   0   9  587.74   33.28   3
   2   0  -9  526.48   39.37   5
  -2   0   9  636.74   40.73   6
   2   0  -8    8.85    6.58   7
   2   0  -8   21.41   10.59   1
   2   0  -8    5.96   12.50   5
  -2   0   8   12.86    8.35   3
  -2   0   8   21.95   11.66   6
   2   0  -8   -4.36    9.72   6
   2   0  -8   10.67    7.43   4
   2   0  -8   14.63    9.10   3
   2   0  -7    5.41    7.93   3
   2   0  -7   19.60    8.07   7
  -2   0   7   21.91   11.36   6
   2   0  -7   16.86   11.86   6
   2   0  -7    4.76   11.09   5
  -2   0   7   23.34    9.50   3
   2   0  -7   21.39    9.65   4
  -2   0   7   11.77    8.42   5
   2   0  -626760.21  555.14   8
  -2   0   624952.78  567.40   5
  -2   0   626834.54  574.09   6
  -2   0   626857.61  563.53   3
   2   0  -626836.13  563.46   3
   2   0  -625747.72  568.32   5
   2   0  -625624.51  560.25   4
   2   0  -624489.27  553.52   7
   2   0  -626630.75  574.50   6
   2   0  -5  118.69   12.29   4
   2   0  -5  118.52   13.81   3
   2   0  -5  118.63   12.44   7
  -2   0   5  130.74   16.65   6
   2   0  -5  105.14   17.15   6
  -2   0   5  113.26   13.64   3
  -2   0   5  101.11   15.03   5
   2   0  -5   94.66   15.17   5
   2   0  -5  126.50   11.46   8
   2   0  -4  142.63   15.68   3
   2   0  -4  180.39   13.12   8
  -2   0   4  184.07   15.74   3
   2   0  -4  197.44   20.80   6
  -2   0   4  179.87   18.10   6
   2   0  -4  146.23   15.64   5
   2   0  -4  156.59   12.35   4
  -2   0   4  118.13   14.26   5
   2   0  -4  137.91   13.24   7
  -2   0   3  993.34   31.33   8
   2   0  -3  938.35   36.65   3
   2   0  -3  822.76   34.07   7
  -2   0   3  859.34   33.62   7
  -2   0   3  764.45   35.67   3
   2   0  -3  887.32   35.58   5
  -2   0   3  865.61   27.53   4
  -2   0   3  808.46   33.17   5
   2   0  -3  824.84   27.30   4
   2   0  -3  961.29   31.24   8
  -2   0   3 1019.80   40.68   6
   2   0  -3  850.50   27.52   2
   2   0  -2  496.71   24.11   7
   2   0  -2  500.01   26.52   3
  -2   0   2  478.18   25.43   3
  -2   0   2  523.25   23.20   5
   2   0  -2  490.24   23.29   5
  -2   0   2  503.38   22.18   8
   2   0  -2  508.98   21.93   8
  -2   0   2  497.19   24.73   7
  -2   0   1 5955.54  142.58   7
   2   0  -1 6074.69  139.49   8
   2   0  -1 5621.87  142.76   7
  -2   0   1 6003.78  144.90   3
  -2   0   1 5730.21  136.46   5
   2   0  -1 6193.07  137.50   5
   2   0  -1 6271.19  146.61   3
  -2   0   1 6112.74  139.71   8
  -2   0   0 6209.01  139.92   7
   2   0   0 6021.54  139.47   3
   2   0   0 5896.62  128.50   5
  -2   0   0 5250.76  127.01   5
  -2   0   0 5853.47  139.08   3
   2   0   0 6010.15  135.09   8
  -2   0   0 5508.75  134.78   8
  -2   0  -144979.18  920.45   7
  -2   0  -142420.34  904.47   5
   2   0   143243.70  920.12   3
   2   0   144443.04  917.80   8
  -2   0  -143237.79  917.36   8
  -2   0  -143716.07  919.49   3
  -2   0  -2   42.17   10.44   3
  -2   0  -2   55.60    7.62   4
   2   0   2   47.91   11.47   1
   2   0   2   28.09    9.91   3
  -2   0  -2   43.06   10.06   8
   2   0   2   46.66   10.31   8
  -2   0  -3  289.36   19.37   3
   2   0   3  306.92   21.89   1
  -2   0  -3  262.05   19.86   1
   2   0   3  305.23   20.35   8
  -2   0  -3  261.85   17.02   4
  -2   0  -3  247.60   19.05   8
   2   0   4  334.79   22.43   1
  -2   0  -4  319.52   22.41   8
  -2   0  -4  312.56   21.43   1
   2   0   4  302.45   21.60   8
  -2   0  -4  277.76   18.53   4
  -2   0  -5 2170.04   69.43   1
  -2   0  -5 2160.15   71.20   8
   2   0   5 2177.89   69.98   1
   2   0   5 2181.18   70.59   8
  -2   0  -5 2184.26   66.81   4
   2   0   6  446.21   28.09   1
   2   0   6  446.15   27.76   8
  -2   0  -6  443.41   27.33   4
  -2   0  -6  405.25   28.33   8
  -2   0  -6  446.49   27.78   1
  -2   0  -7 5714.06  151.96   8
  -2   0  -7 5569.21  149.26   1
   2   0   7 5696.02  150.73   8
   2   0   7 5743.85  150.01   1
  -2   0  -7 5654.75  149.10   4
   2   0   8 8870.50  218.30   1
   2   0   8 8747.54  219.81   8
  -2   0  -8 8443.98  207.48   5
  -2   0  -8 9148.47  220.93   4
  -2   0  -8 9097.83  220.59   1
  -2   0  -8 8884.00  221.20   8
  -2   0  -9  748.74   42.24   8
  -2   0  -9  797.82   36.04   5
  -2   0  -9  731.42   41.91   4
  -2   0  -9  762.55   41.64   1
   2   0   9  802.57   41.72   1
   2   0  10  706.96   41.20   1
  -2   0 -10  625.14   39.75   8
  -2   0 -10  657.53   41.19   4
  -2   0 -10  665.77   34.99   5
  -2   0 -10  606.03   38.78   1
  -2   0 -11  309.70   25.37   5
  -2   0 -11  326.78   32.45   6
  -2   0 -11  346.48   30.02   8
  -2   0 -11  373.39   30.87   1
   2   0  11  353.65   29.96   1
  -2   0 -11  335.32   31.18   4
  -2   0 -12 5054.09  149.81   8
  -2   0 -12 4737.12  154.32   6
   2   0  12 4903.87  147.12   1
  -2   0 -12 4694.43  139.26   5
  -2   0 -12 5075.05  149.20   1
  -2   0 -12 4898.98  151.92   4
  -2   0 -13 1055.43   60.17   4
  -2   0 -13 1043.68   61.55   6
  -2   0 -13 1053.11   58.53   1
  -2   0 -13 1056.98   57.74   8
   2   0  13 1058.11   56.33   1
  -2   0 -13  986.98   50.94   5
  -2   0 -14 1266.32   62.09   5
  -2   0 -14 1448.94   70.69   1
   2   0  14 1447.90   69.17   1
  -2   0 -14 1484.71   71.28   8
  -2   0 -15  100.54   22.02   1
   2   0  15  116.28   22.30   1
  -2   0 -15  118.20   20.21   5
  -2   0 -15  109.54   21.70   8
  -2   0 -16   51.31   18.35   1
  -2   0 -16   29.46   18.08   8
  -2   0 -16   25.92   14.59   5
  -2   0 -16   59.39   15.32   3
   2   0  16   47.64   18.21   1
   2   0  17 2345.18  101.28   1
  -2   0 -17 2412.43  104.42   8
  -2   0 -17 2383.46   97.35   5
  -2   0 -17 2319.29   88.18   3
  -2   0 -18  152.00   25.61   5
  -2   0 -18  160.54   27.54   8
   2   0  18  135.41   25.78   1
  -2   0 -18  158.28   22.13   3
  -2   0 -19 2017.50   96.50   8
   2   0  19 1968.56   95.18   1
  -2   0 -19 1940.09   91.68   5
  -2   0 -19 1945.57   81.14   3
  -2   0 -20   45.08   18.48   5
   2   0  20   43.50   20.98   1
  -2   0 -20   22.91   20.15   8
  -2   0 -20   29.55   13.71   3
  -2   0 -21  187.19   32.23   8
  -2   0 -21  190.17   30.94   5
   2   0  21  230.32   34.30   1
  -2   0 -21  183.98   25.94   3
  -2   0 -21  196.14   36.38   2
  -2   0 -22   50.65   18.97   5
  -2   0 -22   79.80   26.52   2
   2   0  22   67.61   21.64   1
  -2   0 -22   36.48   15.08   3
  -2   0 -22   60.86   22.47   8
  -2   0 -23  123.88   26.52   8
   2   0  23   83.42   23.38   1
  -2   0 -23  113.03   28.28   5
  -2   0 -23  101.04   30.14   2
  -2   0 -24  351.86   50.39   2
  -2   0 -24  297.78   43.77   5
  -2   0 -24  336.16   44.78   8
   2   0  24  278.01   41.35   1
  -2   0 -25  274.30   39.27   5
  -2   0 -25  273.33   40.97   8
  -2   0 -25  240.29   43.54   2
   2   0  25  221.25   37.48   1
  -2   0 -26  427.84   50.91   8
  -2   0 -26  363.69   47.30   5
   2   0  26  335.74   44.38   1
  -2   0 -27   -1.54   26.23   8
  -2   0 -27  -27.13   25.27   5
  -2   0 -28   99.50   26.88   5
  -2   0 -28  113.11   32.10   8
   2   1 -25  661.47   72.13   2
   2   1 -25  586.03   66.70   5
   2   1 -24   16.48   22.88   2
   2   1 -24    5.59   20.82   5
   2   1 -23  467.47   56.22   2
   2   1 -23  499.75   57.56   5
   2   1 -22    8.44   21.17   5
   2   1 -22  -10.13   18.47   2
   2   1 -21   69.60   26.30   2
  -2  -1  21   29.76   20.32   6
   2   1 -21   35.47   15.52   3
   2   1 -21   29.99   20.05   5
   2   1 -21   19.08   12.91   8
   2   1 -20    9.16   10.77   3
   2   1 -20  -10.38   18.10   5
   2   1 -20   -8.15   12.16   8
   2   1 -20    2.19   19.00   2
  -2  -1  20   -1.78   19.65   6
  -2  -1  19   77.21   26.81   6
   2   1 -19   36.50    8.54   7
   2   1 -19   40.10   17.14   5
   2   1 -19   27.05   16.42   2
   2   1 -19   60.79   16.41   3
   2   1 -19   47.93   15.47   8
   2   1 -18 1035.16   54.08   3
   2   1 -18 1164.30   76.14   5
   2   1 -18  976.78   52.11   8
   2   1 -18 1075.92   72.62   2
  -2  -1  18 1103.47   74.27   6
   2   1 -17   84.88   22.77   2
  -2  -1  17   94.39   24.55   6
   2   1 -17   73.48   16.26   3
   2   1 -17  102.66   24.49   5
   2   1 -17   71.65   14.56   8
  -2  -1  16   44.59   19.06   6
   2   1 -16   62.80   14.92   3
   2   1 -16   60.65   21.24   5
   2   1 -16   62.03   16.83   1
   2   1 -16   36.88   16.82   2
   2   1 -16   65.72   14.34   8
   2   1 -15   -1.13   15.63   2
   2   1 -15    8.17   10.47   8
   2   1 -15    6.60   11.70   3
   2   1 -15   13.93   17.62   5
  -2  -1  15   15.42    9.35   3
   2   1 -15    6.17   10.97   1
  -2  -1  15   16.79   18.04   6
   2   1 -14 2006.30   90.36   5
   2   1 -14 1704.67   76.49   1
   2   1 -14 1827.51   69.36   3
  -2  -1  14 1805.84   68.98   3
   2   1 -14 1726.98   64.10   8
   2   1 -14 1901.23   87.82   2
  -2  -1  14 1947.16   90.80   6
   2   1 -13  565.20   31.08   8
  -2  -1  13  593.76   49.54   6
   2   1 -13  544.14   45.79   5
   2   1 -13  577.69   39.71   1
   2   1 -13  534.68   46.68   2
   2   1 -13  559.90   34.52   3
  -2  -1  13  560.27   34.04   3
   2   1 -13  587.57   43.53   4
   2   1 -12  354.85   35.57   2
   2   1 -12  348.37   25.80   3
  -2  -1  12  363.11   35.89   6
   2   1 -12  316.54   28.57   1
   2   1 -12  365.06   33.79   4
  -2  -1  12  336.92   25.87   3
   2   1 -12  301.92   31.61   6
   2   1 -12  321.35   34.90   5
   2   1 -11  478.36   29.52   3
   2   1 -11  460.79   38.17   6
  -2  -1  11  517.54   39.90   6
   2   1 -11  494.62   40.29   5
  -2  -1  11  513.34   30.48   3
   2   1 -11  513.06   38.75   4
   2   1 -11  476.08   33.99   1
   2   1 -11  469.61   38.14   2
  -2  -1  11  491.97   38.79   4
   2   1 -10 1239.44   56.71   1
   2   1 -10 1397.55   66.33   6
   2   1 -10 1380.43   65.42   2
   2   1 -10 1283.60   51.75   3
   2   1 -10 1468.75   66.40   5
  -2  -1  10 1703.38   66.73   4
  -2  -1  10 1410.56   54.11   3
   2   1 -10 1377.13   61.76   4
  -2  -1  10 1465.57   67.57   6
   2   1  -9 1607.19   69.37   5
   2   1  -9 1523.29   69.09   6
  -2  -1   9 1632.53   57.76   3
  -2  -1   9 1789.13   71.98   6
   2   1  -9 1542.28   56.35   3
   2   1  -9 1684.73   66.96   4
   2   1  -9 1741.36   67.49   2
  -2  -1   9 1778.19   67.90   4
   2   1  -9 1520.25   61.63   1
  -2  -1   8  165.38   21.96   6
   2   1  -8  153.83   18.40   2
  -2  -1   8  141.29   17.72   4
   2   1  -8  138.06   15.22   3
   2   1  -8  139.09   19.73   6
   2   1  -8  147.26   21.82   5
  -2  -1   8  149.50   15.26   3
   2   1  -8  147.89   18.07   4
  -2  -1   7 5891.63  151.37   6
  -2  -1   7 5500.56  136.62   3
   2   1  -7 5105.86  135.59   3
   2   1  -7 5338.39  150.51   6
   2   1  -7 5799.40  150.39   5
  -2  -1   7 5448.62  144.58   4
   2   1  -7 4976.27  144.81   4
   2   1  -7 5614.35  144.48   2
  -2  -1   6  518.79   27.00   3
   2   1  -6  527.55   27.81   3
   2   1  -6  572.95   33.97   6
   2   1  -6  573.34   34.06   5
  -2  -1   6  604.74   35.07   6
  -2  -1   6  562.40   29.39   4
   2   1  -6  486.13   29.49   4
   2   1  -6  510.95   29.60   2
   2   1  -6  583.14   21.20   8
   2   1  -5 4569.41  123.30   6
  -2  -1   5 4902.13  124.50   6
  -2  -1   5 4477.97  113.14   3
  -2  -1   5 4664.98  114.50   4
   2   1  -5 4636.30  102.04   8
   2   1  -5 4087.09  111.47   4
   2   1  -5 4586.21  120.91   5
   2   1  -5 4099.78  111.62   2
   2   1  -5 4227.86  113.16   3
   2   1  -4  420.25   22.18   2
   2   1  -4  523.90   30.35   6
   2   1  -4  426.50   25.74   5
   2   1  -4  429.83   21.74   4
  -2  -1   4  488.16   27.47   6
  -2  -1   4  439.59   22.13   4
   2   1  -4  476.42   24.97   3
   2   1  -4  442.73   16.07   8
  -2  -1   4  441.86   23.94   3
  -2  -1   3 4430.97   93.07   8
  -2  -1   3 4053.47  104.56   3
   2   1  -3 3921.93   91.59   8
   2   1  -3 3875.48  103.39   3
  -2  -1   3 4575.02  111.60   6
   2   1  -3 4702.20  107.33   5
   2   1  -3 3859.73   97.46   4
   2   1  -3 3831.11   98.42   2
  -2  -1   3 3815.74   97.24   4
  -2  -1   3 4001.35   97.64   2
   2   1  -2  167.86   14.93   7
  -2  -1   2  191.58   10.93   8
   2   1  -2  205.74   15.58   5
   2   1  -2  187.27   10.33   8
  -2  -1   2  178.39   11.02   2
  -2  -1   2  184.56   11.13   4
   2   1  -2  214.22   12.93   4
   2   1  -2  225.03   13.56   2
   2   1  -2  187.19   15.90   3
  -2  -1   2  156.73   15.00   3
   2   1  -1 2473.51   67.29   7
  -2  -1   1 2020.65   64.38   3
   2   1  -1 2508.02   68.00   3
   2   1  -1 2073.71   58.23   5
  -2  -1   1 2341.29   56.35   4
  -2  -1   1 2318.38   56.22   2
   2   1  -1 2093.05   57.41   8
  -2  -1   1 2284.19   57.91   8
   2   1   083448.34 1824.17   8
   2   1   097452.10 1834.18   7
   2   1   080551.13 1817.71   5
   2   1   091474.92 1833.85   1
  -2  -1   092885.79 1834.25   3
  -2  -1   088131.94 1824.86   8
   2   1   099999.00 1835.43   3
   2   1   1 1197.36   40.21   8
  -2  -1  -1 1173.31   45.49   3
   2   1   1 1385.04   44.71   7
  -2  -1  -1 1251.94   40.36   8
   2   1   1 1389.59   47.20   1
  -2  -1  -1 1119.10   42.38   7
   2   1   213189.61  298.66   7
   2   1   213724.49  304.04   1
  -2  -1  -212966.04  298.27   7
   2   1   213892.03  299.07   8
  -2  -1  -213698.47  303.43   1
  -2  -1  -213517.06  299.27   8
   2   1   3  489.74   24.67   7
  -2  -1  -3  489.60   27.85   1
   2   1   3  457.42   25.14   8
  -2  -1  -3  440.44   24.68   8
   2   1   3  407.67   27.66   1
  -2  -1  -3  443.74   24.07   7
  -2  -1  -4  250.68   17.90   7
  -2  -1  -4  268.56   20.85   1
  -2  -1  -4  259.80   20.11   8
   2   1   4  283.87   22.57   1
  -2  -1  -4  204.20    9.93   5
   2   1   4  257.59   19.65   8
  -2  -1  -5  353.93   21.29   7
   2   1   5  391.23   25.91   1
  -2  -1  -5  376.78   15.96   5
  -2  -1  -5  362.47   25.19   1
  -2  -1  -5  358.31   25.18   8
   2   1   6 3350.15  100.74   1
  -2  -1  -6 3468.53  101.73   1
  -2  -1  -6 3349.47   83.85   5
  -2  -1  -6 3415.67  100.53   8
  -2  -1  -6 3460.60   92.19   7
  -2  -1  -727205.07  593.23   8
   2   1   726377.17  593.31   1
  -2  -1  -726505.04  574.06   5
  -2  -1  -727474.56  579.70   7
  -2  -1  -727543.67  595.27   1
  -2  -1  -815532.95  341.57   7
  -2  -1  -815391.55  357.12   8
  -2  -1  -815452.13  339.68   5
  -2  -1  -815021.25  357.89   1
  -2  -1  -815296.19  354.62   4
   2   1   815313.35  356.94   1
  -2  -1  -944751.74  935.71   7
   2   1   943171.98  954.03   1
  -2  -1  -944504.53  956.76   1
  -2  -1  -943799.95  936.73   5
  -2  -1  -944702.53  954.09   4
  -2  -1  -944086.15  954.78   8
  -2  -1 -10  164.86   16.20   7
   2   1  10  180.93   22.83   1
  -2  -1 -10  182.39   19.09   5
  -2  -1 -10  170.55   20.95   4
  -2  -1 -10  165.81   21.20   8
  -2  -1 -10  139.94   19.30   1
  -2  -1 -11  442.76   34.93   4
  -2  -1 -11  387.32   32.41   8
  -2  -1 -11  400.17   34.10   6
  -2  -1 -11  384.24   24.07   7
  -2  -1 -11  430.10   29.47   5
   2   1  11  381.49   32.96   1
  -2  -1 -11  410.19   33.38   1
  -2  -1 -12   67.17   17.99   1
  -2  -1 -12   86.30   19.42   6
   2   1  12   84.68   19.34   1
  -2  -1 -12   77.42   15.11   5
  -2  -1 -12   87.17   17.23   4
  -2  -1 -12   51.04   15.43   8
  -2  -1 -12   65.89   10.85   7
  -2  -1 -13 3385.15   95.18   7
  -2  -1 -13 3240.65  121.48   6
  -2  -1 -13 3509.99  120.43   1
  -2  -1 -13 3374.82  107.24   5
   2   1  13 3202.38  116.63   1
  -2  -1 -13 3292.58  118.03   4
  -2  -1 -13 3312.14  118.46   8
  -2  -1 -14 5559.57  141.70   7
  -2  -1 -14 5406.38  157.55   5
   2   1  14 5425.73  169.37   1
  -2  -1 -14 5680.44  173.34   1
  -2  -1 -14 5521.82  169.75   8
  -2  -1 -15 7758.79  189.45   7
  -2  -1 -15 7785.57  225.87   1
  -2  -1 -15 7853.26  213.02   5
   2   1  15 7646.57  222.50   1
  -2  -1 -15 8007.83  223.15   8
  -2  -1 -16 1379.03   66.48   3
  -2  -1 -16 1529.49   54.76   7
  -2  -1 -16 1540.81   72.74   5
   2   1  16 1449.02   76.80   1
  -2  -1 -16 1548.67   78.36   8
  -2  -1 -17  167.03   16.25   7
  -2  -1 -17  163.99   27.73   8
  -2  -1 -17  171.17   27.30   5
  -2  -1 -17  151.80   21.69   3
   2   1  17  165.51   28.26   1
   2   1  18 2507.18  109.58   1
  -2  -1 -18 2548.78  103.41   5
  -2  -1 -18 2398.93   95.29   3
  -2  -1 -18 2384.42   75.09   7
  -2  -1 -18 2381.44  107.90   8
  -2  -1 -19    9.92    7.21   7
  -2  -1 -19   25.66   18.20   5
   2   1  19   22.64   19.03   1
  -2  -1 -19    7.13   14.91   3
  -2  -1 -19   10.62   15.30   8
   2   1  20  720.11   57.66   1
  -2  -1 -20  762.07   56.24   5
  -2  -1 -20  737.41   50.47   3
  -2  -1 -20  756.06   59.43   8
  -2  -1 -21  155.57   28.61   5
   2   1  21  143.97   29.96   1
  -2  -1 -21  120.63   22.82   3
  -2  -1 -21  152.55   30.82   8
  -2  -1 -22 3217.70  137.55   8
   2   1  22 3155.71  136.47   1
  -2  -1 -22 3109.75  130.58   5
  -2  -1 -22 3083.41  119.27   3
   2   1  23  465.16   51.54   1
  -2  -1 -23  514.30   43.94   3
  -2  -1 -23  500.31   52.66   8
  -2  -1 -23  486.85   50.21   5
  -2  -1 -24   22.19   18.38   8
   2   1  24   29.18   18.19   1
  -2  -1 -24   47.74   23.83   5
  -2  -1 -25  317.08   44.91   8
   2   1  25  301.04   40.66   1
  -2  -1 -25  281.52   40.90   5
  -2  -1 -25  244.00   43.58   2
  -2  -1 -26   63.74   26.64   8
   2   1  26   46.40   23.41   1
  -2  -1 -26   27.27   22.69   5
   2   1  27   44.38   25.34   1
  -2  -1 -27   45.96   23.02   8
  -2  -1 -27   52.79   23.87   5
  -2  -1 -28    9.76   20.36   5
  -2  -1 -28  -29.59   22.15   8
   2   2 -25   12.23   19.87   2
   2   2 -24  738.68   69.84   5
   2   2 -24  683.96   71.43   2
   2   2 -23   35.38   21.39   2
   2   2 -23   45.21   25.71   5
   2   2 -22  379.78   50.64   2
   2   2 -22  330.01   47.97   5
   2   2 -21  913.69   72.17   5
   2   2 -21  894.73   72.01   2
   2   2 -20  176.82   34.62   2
  -2  -2  20  192.50   36.84   6
   2   2 -20  171.34   21.03   3
   2   2 -20  201.52   37.30   5
   2   2 -20  163.93   21.68   8
   2   2 -19   21.27   12.72   8
   2   2 -19  -11.63   19.90   2
   2   2 -19   28.48   13.29   3
   2   2 -19   -1.55   19.18   5
  -2  -2  19   19.47   19.16   6
   2   2 -18  104.15   17.34   3
   2   2 -18   96.44   16.91   8
  -2  -2  18  110.49   27.78   6
   2   2 -18   60.83   22.06   2
   2   2 -17  115.40   26.54   2
   2   2 -17  109.91   17.71   3
   2   2 -17  110.61   21.33   1
   2   2 -17  135.43   27.34   5
   2   2 -17   70.55   14.59   8
  -2  -2  17  127.18   25.62   6
   2   2 -16   14.13   17.92   5
   2   2 -16   50.53   16.17   1
   2   2 -16   48.27   11.96   8
  -2  -2  16   37.08   15.81   6
   2   2 -16   64.29   14.87   3
   2   2 -16   23.00   17.43   2
   2   2 -15  687.26   37.44   3
  -2  -2  15  687.36   55.35   6
   2   2 -15  664.99   36.19   8
   2   2 -15  657.03   53.52   5
   2   2 -15  646.85   44.07   1
  -2  -2  15  740.89   54.51   4
  -2  -2  15  656.94   36.77   3
   2   2 -15  849.23   58.40   2
  -2  -2  14  271.58   22.87   3
   2   2 -14  273.21   32.33   5
   2   2 -14  256.15   26.42   1
  -2  -2  14  261.51   33.36   4
  -2  -2  14  271.76   33.43   6
   2   2 -14  323.34   34.80   2
   2   2 -14  275.85   22.70   3
   2   2 -14  255.66   20.96   8
   2   2 -13 1557.66   76.88   5
  -2  -2  13 1498.61   76.52   6
   2   2 -13 1304.04   61.36   1
   2   2 -13 1394.34   53.97   3
   2   2 -13 1537.65   74.71   2
   2   2 -13 1402.13   73.34   4
   2   2 -13 1345.60   50.13   8
  -2  -2  13 1360.31   53.72   3
  -2  -2  13 1287.84   71.01   4
   2   2 -12  224.74   29.79   2
  -2  -2  12  288.55   32.55   6
   2   2 -12  229.64   20.16   3
   2   2 -12  235.91   27.64   4
   2   2 -12  151.47   23.26   6
   2   2 -12  231.08   29.76   5
   2   2 -12  214.40   16.74   8
  -2  -2  12  229.16   19.71   3
   2   2 -12  257.83   24.02   1
  -2  -2  12  190.99   26.45   4
   2   2 -11   78.24   17.70   2
   2   2 -11   30.85   11.58   6
   2   2 -11   55.48    8.69   8
   2   2 -11   70.54   16.83   4
   2   2 -11   65.20   11.58   3
  -2  -2  11  104.92   20.68   6
  -2  -2  11   69.23   12.26   3
  -2  -2  11   56.25   16.61   4
   2   2 -11   62.03   18.45   5
   2   2 -11   66.92   12.79   1
  -2  -2  10  383.09   33.44   6
[truncated: 898,573 more chars]
