# Supplementary material for: Crystal structure of an organic–inorganic hybrid compound based on morpholinium cations and a β-type Anderson polyanion
Source: Acta Crystallogr E Crystallogr Commun. 2015 Oct 17;71(Pt 11):1345–8. doi: 10.1107/S2056989015019246 (PMC4645003; doi:10.1107/S2056989015019246)
Supplement: Supplementary file 2 [file e-71-01345-Isup2.hkl]

data_I                                                                          
_shelx_title ' femorphmoo6_1_100_00_a.res in P-1'                               
_shelx_refln_list_code          4                                               
_shelx_F_calc_maximum      603.63                                               
_exptl_crystal_F_000      1608.00                                               
_reflns_d_resolution_high  0.7196                                               
                                                                                
loop_                                                                           
 _space_group_symop_operation_xyz                                               
 'x, y, z'                                                                      
 '-x, -y, -z'                                                                   
                                                                                
_cell_length_a     8.9000                                                       
_cell_length_b    13.1430                                                       
_cell_length_c    20.7780                                                       
_cell_angle_alpha  84.920                                                       
_cell_angle_beta   85.370                                                       
_cell_angle_gamma  83.700                                                       
                                                                                
_shelx_F_squared_multiplier     1.000                                           
                                                                                
loop_                                                                           
 _refln_index_h                                                                 
 _refln_index_k                                                                 
 _refln_index_l                                                                 
 _refln_F_squared_calc                                                          
 _refln_F_squared_meas                                                          
 _refln_F_squared_sigma                                                         
 _refln_observed_status                                                         
   2   0   0      23136.97      24560.33       433.69 o                         
   3   0   0      10890.55       9932.70       206.47 o                         
   4   0   0        459.59        640.81        29.89 o                         
   5   0   0        726.55        629.06        33.73 o                         
   6   0   0       3369.77       2962.52        89.82 o                         
   7   0   0        100.32         91.51        34.02 o                         
   8   0   0       1357.93       1129.39       135.14 o                         
   9   0   0        969.52        719.24        91.75 o                         
  10   0   0       3041.56       2832.88       188.37 o                         
  11   0   0       1843.21       2080.40       179.04 o                         
 -12   1   0       1662.00       1808.00       229.54 o                         
 -11   1   0       7950.89       8522.65       488.70 o                         
 -10   1   0        516.07        514.06       147.65 o                         
  -9   1   0       4618.11       4498.25       190.64 o                         
  -8   1   0       7602.07       7494.36       181.80 o                         
  -7   1   0        923.39        787.67       101.37 o                         
  -6   1   0         57.35         52.27        23.81 o                         
  -5   1   0       2505.22       2574.04        90.85 o                         
  -4   1   0       3502.62       3279.09        69.40 o                         
  -3   1   0        139.61        165.60        20.36 o                         
  -2   1   0       4318.61       5005.80        77.77 o                         
  -1   1   0      11965.63      11871.99       539.46 o                         
   2   1   0     364371.97     383814.09      9516.61 o                         
   3   1   0        175.83        184.90        16.44 o                         
   4   1   0       1343.65       1043.43        35.12 o                         
   5   1   0      22290.63      20377.44       784.25 o                         
   6   1   0        345.99        390.56        43.41 o                         
   7   1   0       3222.45       3176.47       125.97 o                         
   8   1   0        213.01        285.41        60.20 o                         
   9   1   0        486.37        492.21        76.12 o                         
  10   1   0       1076.12        770.29       168.32 o                         
  11   1   0        259.95        524.82        97.89 o                         
 -12   2   0        325.88        601.27       150.88 o                         
 -11   2   0         44.08          5.31        90.39 o                         
 -10   2   0        859.35        789.15       115.45 o                         
  -9   2   0        306.63        282.68        62.57 o                         
  -8   2   0        155.70        132.35        41.31 o                         
  -7   2   0       1835.66       1805.02        93.16 o                         
  -6   2   0       3813.15       3491.62       104.54 o                         
  -5   2   0          0.40        -18.24        18.24 o                         
  -4   2   0       2261.34       2347.48        60.64 o                         
  -3   2   0       8021.73       8369.01       115.18 o                         
  -2   2   0       3488.35       3468.13        69.15 o                         
   0   2   0        163.26        112.78        36.70 o                         
   1   2   0       4900.37       4597.03       103.19 o                         
   2   2   0        590.87        585.95        38.41 o                         
   3   2   0        133.82         86.47        17.16 o                         
   4   2   0       7931.08       6119.06       101.80 o                         
   5   2   0          4.09         25.95        16.20 o                         
   6   2   0       9155.17       9428.17       195.23 o                         
   7   2   0      10672.60      10803.87       278.32 o                         
   8   2   0        144.06        229.87        63.35 o                         
   9   2   0        742.41        730.67        89.84 o                         
  10   2   0         11.40         -6.06        60.97 o                         
  11   2   0        201.62          4.23        55.71 o                         
 -11   3   0       1693.60       2018.14       243.00 o                         
 -10   3   0        276.45        220.77        61.72 o                         
  -9   3   0        849.00       1012.28        95.73 o                         
  -8   3   0       1562.72       1480.34       114.05 o                         
  -7   3   0         73.98         54.89        35.36 o                         
  -6   3   0         87.49         62.37        31.04 o                         
  -5   3   0       4482.45       4235.44        98.19 o                         
  -4   3   0        410.61        446.78        22.52 o                         
  -3   3   0        333.31        163.31        17.23 o                         
  -2   3   0      12165.80      12877.05       232.34 o                         
  -1   3   0      23592.52      26766.52       323.10 o                         
   0   3   0        196.36        184.64        17.02 o                         
   1   3   0       7113.09       7827.39       294.08 o                         
   2   3   0         22.03         34.72        27.41 o                         
   3   3   0      18453.41      17152.54       336.13 o                         
   4   3   0        413.69        314.94        31.56 o                         
   5   3   0       5664.91       5089.91        93.09 o                         
   6   3   0        514.69        421.96        31.65 o                         
   7   3   0        792.95        690.75        55.98 o                         
   8   3   0       1169.19        777.07       113.38 o                         
   9   3   0        525.55        414.65        74.48 o                         
  10   3   0          0.63         87.53        60.58 o                         
  11   3   0          0.63         71.16        60.59 o                         
 -11   4   0         30.08        -48.84        99.42 o                         
 -10   4   0        334.03        491.58        80.20 o                         
  -9   4   0        187.70        260.02        76.30 o                         
  -8   4   0        905.60        719.86        94.17 o                         
  -7   4   0        247.23        283.49        47.25 o                         
  -6   4   0       3216.24       3125.89        87.32 o                         
  -5   4   0        101.74         91.99        16.31 o                         
  -4   4   0       1450.81       1372.29        60.22 o                         
  -3   4   0       3929.22       3990.65        88.33 o                         
  -2   4   0       2937.10       3445.01        85.65 o                         
  -1   4   0          3.93         47.49        16.53 o                         
   0   4   0       2574.34       2529.14       104.49 o                         
   1   4   0      14047.79      13078.03       247.23 o                         
   2   4   0        579.16        480.27        59.22 o                         
   3   4   0       2324.21       2273.04        76.27 o                         
   4   4   0       6221.27       6064.28       302.98 o                         
   5   4   0       1784.57       1788.07        72.76 o                         
   6   4   0          3.34         22.94        26.08 o                         
   7   4   0       1702.47       1688.87        60.51 o                         
   8   4   0       1962.02       1820.64       122.61 o                         
   9   4   0        636.28        539.56       103.15 o                         
  10   4   0        242.08        231.04        61.37 o                         
  11   4   0        346.82        326.81       127.38 o                         
 -10   5   0         63.76        194.13        65.58 o                         
  -9   5   0         44.80        143.57       101.04 o                         
  -8   5   0       2451.37       2230.88       160.72 o                         
  -7   5   0       1124.57       1073.39        62.20 o                         
  -6   5   0       2195.94       1918.16        61.29 o                         
  -5   5   0        491.77        470.77        33.82 o                         
  -4   5   0       1855.98       1709.95        53.68 o                         
  -3   5   0        229.14        295.28        29.49 o                         
  -2   5   0       7477.64       7803.65       328.35 o                         
  -1   5   0       4008.67       3432.45       108.47 o                         
   0   5   0       8766.74       8199.97       199.48 o                         
   1   5   0         80.09         87.05        23.98 o                         
   2   5   0       2825.22       3093.81       133.55 o                         
   3   5   0          2.51         31.97        33.14 o                         
   4   5   0       1504.62       1379.62        78.21 o                         
   5   5   0        103.96        119.91        28.78 o                         
   6   5   0       4081.32       4026.97       109.54 o                         
   7   5   0        437.14        386.76        30.78 o                         
   8   5   0        987.50        816.40        45.65 o                         
   9   5   0       1143.15       1294.32        96.96 o                         
  10   5   0        974.98       1152.11       116.93 o                         
  11   5   0          9.76        -21.81       102.37 o                         
 -10   6   0        583.74        622.20        95.92 o                         
  -9   6   0        151.90         50.14        77.59 o                         
  -8   6   0       1881.62       1769.31       147.94 o                         
  -7   6   0       1122.40       1142.53       114.25 o                         
  -6   6   0       7508.65       7146.88       173.60 o                         
  -5   6   0       6892.66       6534.04       144.85 o                         
  -4   6   0         15.60         82.78        24.84 o                         
  -3   6   0      28177.14      27361.32       714.61 o                         
  -2   6   0       8275.25       8156.64       144.28 o                         
  -1   6   0       1642.50       1599.06        54.42 o                         
   0   6   0         27.94         88.50        19.75 o                         
   1   6   0          6.61         15.51        17.92 o                         
   2   6   0       4984.67       4720.02       222.38 o                         
   3   6   0       1878.83       1799.94        93.72 o                         
   4   6   0        173.21         99.06        61.20 o                         
   5   6   0          0.79        -15.04        31.33 o                         
   6   6   0         10.72         79.18        40.27 o                         
   7   6   0        397.92        366.39        32.81 o                         
   8   6   0       8002.89       7724.05       158.52 o                         
   9   6   0          7.59         41.11        43.65 o                         
  10   6   0       1213.60       1079.26       190.02 o                         
  11   6   0         33.74        175.13       121.86 o                         
  -9   7   0        417.44        418.44        93.56 o                         
  -8   7   0       1119.91       1227.14       126.35 o                         
  -7   7   0        332.86        251.67        37.09 o                         
  -6   7   0        605.21        483.76        44.08 o                         
  -5   7   0       2024.92       1913.37        81.04 o                         
  -4   7   0      17845.50      16596.03       247.98 o                         
  -3   7   0      24091.07      22529.39       343.41 o                         
  -2   7   0       9879.23      10320.46       205.06 o                         
  -1   7   0      80564.43      79923.77       914.47 o                         
   0   7   0      30430.75      29306.62       514.55 o                         
   1   7   0       3638.15       3563.42        87.71 o                         
   2   7   0       2486.24       2320.23        99.84 o                         
   3   7   0       3314.01       3455.57        95.27 o                         
   4   7   0          0.67         33.49        28.95 o                         
   5   7   0       1523.73       1384.10        89.06 o                         
   6   7   0        175.39        225.92        55.45 o                         
   7   7   0         57.54         52.72        34.18 o                         
   8   7   0        116.10         96.88        33.99 o                         
   9   7   0       4227.65       4154.34       170.58 o                         
  10   7   0       6932.75       7268.14       267.12 o                         
  11   7   0        926.33       1054.62       194.83 o                         
  -9   8   0       2630.28       2920.78       223.47 o                         
  -8   8   0        101.46        104.62       136.54 o                         
  -7   8   0       1154.63       1165.68       101.00 o                         
  -6   8   0       3487.44       3383.28       113.24 o                         
  -5   8   0       1467.79       1371.33        71.69 o                         
  -4   8   0        155.10        122.41        31.35 o                         
  -3   8   0       1478.03       1498.33        59.02 o                         
  -2   8   0      51128.26      48754.91       628.81 o                         
  -1   8   0      13595.36      13395.08       258.55 o                         
   0   8   0      43296.16      41041.20       594.99 o                         
   1   8   0     121785.12     119309.05      1317.25 o                         
   2   8   0      20362.23      20051.16       332.62 o                         
   3   8   0      11163.77      10157.86       335.94 o                         
   4   8   0       3047.25       3144.04       104.01 o                         
   5   8   0        118.66        173.62        52.73 o                         
   6   8   0          2.50         17.43        38.69 o                         
   7   8   0         52.24         60.45        28.24 o                         
   8   8   0        600.55        560.80        42.95 o                         
   9   8   0        112.03         -4.77        56.78 o                         
  10   8   0       1046.47        984.81       105.30 o                         
  11   8   0       3467.88       3477.90       327.61 o                         
  -9   9   0        328.57        550.45       167.88 o                         
  -8   9   0       2279.48       2518.36       188.96 o                         
  -7   9   0       4585.10       4991.99       401.38 o                         
  -6   9   0         46.04         31.21        35.79 o                         
  -5   9   0        286.31        254.02        38.94 o                         
  -4   9   0       5924.92       5660.82       152.37 o                         
  -3   9   0       7770.51       7444.60       172.60 o                         
  -2   9   0         21.35         18.58        26.83 o                         
  -1   9   0       9271.90       8962.44       222.26 o                         
   0   9   0      35068.09      35810.84       642.95 o                         
   1   9   0          0.48         30.27        21.48 o                         
   2   9   0      15564.70      15345.79       282.00 o                         
   3   9   0      35532.28      36272.00       675.70 o                         
   4   9   0       2383.39       2076.36       148.04 o                         
   5   9   0       5975.26       5587.00       188.27 o                         
   6   9   0       4386.46       4501.64       145.05 o                         
   7   9   0         46.02        151.86        37.95 o                         
   8   9   0        964.78        914.02        62.32 o                         
   9   9   0         67.92         76.73        58.91 o                         
  10   9   0        619.71        579.19       119.07 o                         
  -9  10   0        579.15        920.24       194.74 o                         
  -8  10   0        787.93       1147.19       142.40 o                         
  -7  10   0         28.14         14.62        68.72 o                         
  -6  10   0       1623.54       1521.73       123.40 o                         
  -5  10   0        591.56        580.09        59.35 o                         
  -4  10   0       1298.34       1289.14        89.36 o                         
  -3  10   0        598.95        630.98        54.10 o                         
  -2  10   0       6836.97       6867.77       152.13 o                         
  -1  10   0       1097.27       1163.04        57.04 o                         
   0  10   0        678.33        676.33        67.83 o                         
   1  10   0        535.94        481.75        40.62 o                         
   2  10   0        672.48        626.28        47.59 o                         
   3  10   0       1896.41       1722.32        84.99 o                         
   4  10   0        177.68        130.66        26.02 o                         
   5  10   0       1637.25       1415.26       216.26 o                         
   6  10   0         46.74         86.57        43.67 o                         
   7  10   0       7114.57       6993.55       176.63 o                         
   8  10   0       3662.45       3611.75       140.11 o                         
   9  10   0        114.30        234.21        81.72 o                         
  10  10   0         22.15        -13.88       115.70 o                         
  -8  11   0       1163.17       1564.79       239.48 o                         
  -7  11   0        457.29        443.45        89.95 o                         
  -6  11   0        176.97        148.01        45.44 o                         
  -5  11   0         33.08        -21.53        55.42 o                         
  -4  11   0         45.97          1.53        50.43 o                         
  -3  11   0        596.57        478.22        43.74 o                         
  -2  11   0        730.45        666.43        48.89 o                         
  -1  11   0       2111.43       2090.18       128.09 o                         
   0  11   0       4494.75       4810.90       180.65 o                         
   1  11   0        387.50        490.49        48.09 o                         
   2  11   0       5591.68       5696.03       159.82 o                         
   3  11   0       6001.50       6145.60       171.94 o                         
   4  11   0       2755.48       2735.83       115.32 o                         
   5  11   0        736.16        598.84        64.32 o                         
   6  11   0        637.64        652.66        75.92 o                         
   7  11   0         79.37         72.96        38.17 o                         
   8  11   0        407.35        489.47        73.65 o                         
   9  11   0       1174.25       1500.00       207.95 o                         
  10  11   0          3.70        -54.16        95.96 o                         
  -7  12   0        221.94        347.17       263.08 o                         
  -6  12   0       1436.94       1586.25        96.64 o                         
  -5  12   0        641.27        650.07        70.30 o                         
  -4  12   0        119.90        117.96        40.32 o                         
  -3  12   0        229.04        265.24        42.30 o                         
  -2  12   0       1528.72       1512.79        67.70 o                         
  -1  12   0       2134.89       2233.62       111.54 o                         
   0  12   0        325.14        331.52        56.10 o                         
   1  12   0        963.18       1025.83        83.50 o                         
   2  12   0        329.22        255.77        39.19 o                         
   3  12   0          2.75         11.56        29.91 o                         
   4  12   0       1831.24       1862.93       119.67 o                         
   5  12   0        221.29        173.78        76.64 o                         
   6  12   0       1278.27       1264.68        87.01 o                         
   7  12   0         54.77         92.55        64.83 o                         
   8  12   0       1443.01       1687.61       124.02 o                         
   9  12   0        432.70        264.43       113.00 o                         
  -7  13   0       1749.52       2111.73       250.93 o                         
  -6  13   0        941.74        969.36       112.25 o                         
  -5  13   0         98.59        -21.46        86.85 o                         
  -4  13   0          2.33         88.50        61.34 o                         
  -3  13   0         66.64         51.14       148.52 o                         
  -2  13   0         69.05        104.97        61.55 o                         
  -1  13   0       1630.57       1601.08       132.57 o                         
   0  13   0       5884.80       6208.75       256.40 o                         
   1  13   0         61.60        159.70        79.47 o                         
   2  13   0        559.35        604.77        67.31 o                         
   3  13   0         14.44         21.85        39.39 o                         
   4  13   0        294.14        301.59        84.02 o                         
   5  13   0        217.97        316.84        75.59 o                         
   6  13   0         42.61         69.42       108.78 o                         
   7  13   0       1781.26       2172.57       341.34 o                         
   8  13   0          7.32         -8.74        74.41 o                         
  -6  14   0        663.50        789.31       160.28 o                         
  -5  14   0       6600.06       6739.48       330.12 o                         
  -4  14   0       3334.94       3392.41       202.44 o                         
  -3  14   0          4.97         76.71       172.35 o                         
  -2  14   0       7062.91       6919.72       285.86 o                         
  -1  14   0       3834.99       3674.33       396.55 o                         
   0  14   0        121.85        164.40        64.66 o                         
   1  14   0         53.26        213.30        92.77 o                         
   2  14   0       1964.89       2106.65       114.48 o                         
   3  14   0         62.01        146.89        44.06 o                         
   4  14   0        680.57        694.54        99.09 o                         
   5  14   0         17.31         95.03       109.79 o                         
   6  14   0       1494.09       1659.02       232.33 o                         
   7  14   0         96.74        450.65       153.41 o                         
   8  14   0       1470.75       1222.29       198.12 o                         
  -5  15   0        221.09         81.75        58.49 o                         
  -4  15   0       1760.15       1534.47       159.40 o                         
  -3  15   0      11643.91      11504.13       395.54 o                         
  -2  15   0       4110.64       4272.99       231.25 o                         
  -1  15   0       3885.89       3933.75       220.85 o                         
   0  15   0      22472.80      22521.12       595.45 o                         
   1  15   0       4910.41       4785.07       243.80 o                         
   2  15   0        455.17        566.24        90.88 o                         
   3  15   0         11.43        124.00        98.45 o                         
   4  15   0        953.18       1216.34       192.32 o                         
   5  15   0        110.99        157.54        67.04 o                         
   6  15   0        866.23       1175.13       202.29 o                         
   7  15   0         22.42        140.80       103.97 o                         
  -4  16   0        208.77        240.76       112.96 o                         
  -3  16   0         50.22        -62.03        65.98 o                         
  -2  16   0       1802.23       1512.11       167.20 o                         
  -1  16   0       7290.09       7061.00       326.28 o                         
   0  16   0        995.12       1006.38       209.65 o                         
   1  16   0       6877.12       7535.15       364.64 o                         
   2  16   0      14662.21      16135.63       503.30 o                         
   3  16   0       2563.13       2927.13       204.99 o                         
   4  16   0       1305.54       1210.79       152.97 o                         
   5  16   0        668.77        393.79       104.56 o                         
  -3 -16   1       2449.25       2560.12       188.71 o                         
  -2 -16   1        769.95        892.42       402.02 o                         
  -1 -16   1       4347.61       4650.71       246.26 o                         
   0 -16   1       9318.50      10194.73       371.07 o                         
   1 -16   1        972.56        944.37       112.23 o                         
   2 -16   1        655.81        801.29       164.84 o                         
   3 -16   1        285.09         33.91        92.58 o                         
   4 -16   1        478.28        212.50       101.06 o                         
  -7 -15   1          1.76        -66.14       108.57 o                         
  -6 -15   1        651.34        890.92       196.35 o                         
  -5 -15   1        517.78        505.47        91.05 o                         
  -4 -15   1        115.79         64.54       143.60 o                         
  -3 -15   1         24.19         15.97        50.55 o                         
  -2 -15   1         37.54         71.27        58.68 o                         
  -1 -15   1       2876.16       2782.07       278.70 o                         
   0 -15   1         66.70         62.90        58.35 o                         
   1 -15   1      15866.74      16500.09       480.42 o                         
   2 -15   1      19643.19      20530.69       554.78 o                         
   3 -15   1        580.01        495.79        89.88 o                         
   4 -15   1       4361.41       4604.88       289.42 o                         
   5 -15   1       2556.06       2544.02       258.44 o                         
  -8 -14   1         13.11         12.06        92.37 o                         
  -7 -14   1       8752.70       8885.78       518.56 o                         
  -6 -14   1       5410.14       5686.73       409.27 o                         
  -5 -14   1         27.51        234.56       117.18 o                         
  -4 -14   1          7.43         85.42        87.76 o                         
  -3 -14   1          9.12        -32.52        60.89 o                         
  -2 -14   1         29.01         91.38        93.09 o                         
  -1 -14   1         18.00         -1.65        50.12 o                         
   0 -14   1          6.81        137.04        61.61 o                         
   1 -14   1       1648.96       1731.57       155.98 o                         
   2 -14   1        955.31       1071.84       108.24 o                         
   3 -14   1      12090.69      11961.68       743.74 o                         
   4 -14   1       9176.11       8891.60       330.92 o                         
   5 -14   1         45.48         44.26        60.14 o                         
   6 -14   1       6438.86       7369.54       450.61 o                         
  -8 -13   1       1554.32       1213.56       179.48 o                         
  -7 -13   1       4288.00       4917.15       272.80 o                         
  -6 -13   1       1116.61       1226.26       121.36 o                         
  -5 -13   1      11100.32      11257.14       361.72 o                         
  -4 -13   1       2098.49       2139.69       207.36 o                         
  -3 -13   1         80.82        184.88        48.94 o                         
  -2 -13   1         21.85         16.82        33.58 o                         
  -1 -13   1        398.42        387.97       101.72 o                         
   0 -13   1          0.02         16.51        45.61 o                         
   1 -13   1        197.56        309.65        68.86 o                         
   2 -13   1       1110.39       1174.99       110.31 o                         
   3 -13   1         43.09        128.43        55.29 o                         
   4 -13   1        404.24        282.52        69.55 o                         
   5 -13   1       1716.89       1782.49       143.98 o                         
   6 -13   1       1863.17       2099.43       160.88 o                         
   7 -13   1        892.33       1003.96       177.70 o                         
  -9 -12   1        365.28        139.24        96.09 o                         
  -8 -12   1        447.72        400.90        69.13 o                         
  -7 -12   1       1003.42       1119.94       120.49 o                         
  -6 -12   1        132.75        138.51        35.96 o                         
  -5 -12   1        751.99        746.66        91.31 o                         
  -4 -12   1       1069.34        984.88        96.33 o                         
  -3 -12   1       1943.11       1840.48        83.80 o                         
  -2 -12   1          2.01         15.16        25.46 o                         
  -1 -12   1        533.58        637.15        62.83 o                         
   0 -12   1        979.59        907.99        70.61 o                         
   1 -12   1       2395.18       2391.44       155.52 o                         
   2 -12   1        315.96        282.64        34.04 o                         
   3 -12   1       2091.38       2206.68       104.74 o                         
   4 -12   1       1685.35       1604.57       125.72 o                         
   5 -12   1        118.91         31.11        41.34 o                         
   6 -12   1         28.28         76.29        69.44 o                         
   7 -12   1         26.96       -113.51       126.08 o                         
 -10 -11   1       1416.81       2070.23       257.76 o                         
  -9 -11   1         45.42         17.34        86.05 o                         
  -8 -11   1       2123.85       2094.14       132.74 o                         
  -7 -11   1        218.21        196.36        59.37 o                         
  -6 -11   1        235.76        222.72        53.45 o                         
  -5 -11   1       1523.48       1539.63        65.50 o                         
  -4 -11   1       2366.17       2482.47       105.27 o                         
  -3 -11   1          0.42         -1.05        26.59 o                         
  -2 -11   1        693.25        740.03        49.79 o                         
  -1 -11   1       2462.33       2521.12        88.63 o                         
   0 -11   1        203.64        231.16        57.11 o                         
   1 -11   1         14.99         -5.87        16.42 o                         
   2 -11   1       3257.42       3335.70       101.89 o                         
   3 -11   1        744.02        657.73        61.33 o                         
   4 -11   1        652.11        611.72        67.58 o                         
   5 -11   1        964.70       1030.73       152.49 o                         
   6 -11   1       1552.49       1643.39       118.50 o                         
   7 -11   1         29.02         83.42       174.35 o                         
   8 -11   1       1524.37       1357.85       203.43 o                         
 -10 -10   1         10.68        -90.90        92.37 o                         
  -9 -10   1        291.53        255.92        99.92 o                         
  -8 -10   1        445.11        488.94        64.40 o                         
  -7 -10   1          2.69          1.19        44.66 o                         
  -6 -10   1        129.47         79.48        28.81 o                         
  -5 -10   1          1.19         32.68        37.98 o                         
  -4 -10   1        131.82        163.40        23.51 o                         
  -3 -10   1       1490.74       1514.64        77.07 o                         
  -2 -10   1       4163.38       4037.64       109.77 o                         
  -1 -10   1        323.62        331.57        33.49 o                         
   0 -10   1       5492.75       5552.73       158.18 o                         
   1 -10   1       4567.02       4687.87       109.47 o                         
   2 -10   1         11.24         47.78        30.29 o                         
   3 -10   1        224.59        226.16        38.17 o                         
   4 -10   1       2685.26       2325.03        99.70 o                         
   5 -10   1         32.08         20.64        45.21 o                         
   6 -10   1       1066.72       1201.14       122.00 o                         
   7 -10   1          2.12         30.87        66.30 o                         
   8 -10   1          0.09        148.93       122.45 o                         
 -10  -9   1        263.85        401.72        90.36 o                         
  -9  -9   1       1168.45        871.05        89.66 o                         
  -8  -9   1        982.12        791.63        68.69 o                         
  -7  -9   1         12.95         43.47        31.66 o                         
  -6  -9   1        429.05        341.54        48.07 o                         
  -5  -9   1        665.67        575.03        50.40 o                         
  -4  -9   1       4423.07       4357.04       139.83 o                         
  -3  -9   1        752.41        572.55        67.54 o                         
  -2  -9   1        520.47        478.54        43.40 o                         
  -1  -9   1      19349.30      19462.04       283.83 o                         
   0  -9   1       6386.91       6502.90       160.16 o                         
   1  -9   1        889.82        895.60        53.78 o                         
   2  -9   1        913.07        926.05        50.87 o                         
   3  -9   1       6750.24       6434.44       158.33 o                         
   4  -9   1         20.26        -15.68        28.04 o                         
   5  -9   1       2815.92       2648.07       125.32 o                         
   6  -9   1       1634.41       1534.40        98.17 o                         
   7  -9   1        445.53        392.16        59.81 o                         
   8  -9   1         79.54        194.74        87.64 o                         
   9  -9   1       1086.49       1482.75       213.47 o                         
 -11  -8   1       2317.98       2736.80       281.97 o                         
 -10  -8   1        233.62         98.66        66.15 o                         
  -9  -8   1          2.54         16.36        55.61 o                         
  -8  -8   1        121.81         81.05        39.69 o                         
  -7  -8   1       1708.32       1738.05        74.90 o                         
  -6  -8   1        757.46        650.40        49.60 o                         
  -5  -8   1        296.84        264.43        38.66 o                         
  -4  -8   1        871.55        685.02        76.89 o                         
  -3  -8   1       6518.94       6033.16       208.76 o                         
  -2  -8   1      31613.36      31288.60       463.73 o                         
  -1  -8   1       3846.24       3666.49        91.43 o                         
   0  -8   1      21352.18      20438.16       416.28 o                         
   1  -8   1      69942.34      67419.12       822.28 o                         
   2  -8   1       4266.27       4199.69        88.31 o                         
   3  -8   1       3640.07       3595.54        88.91 o                         
   4  -8   1       3770.24       3673.73       141.63 o                         
   5  -8   1       3018.76       2806.09       102.94 o                         
   6  -8   1         45.69         59.97        40.07 o                         
   7  -8   1        377.56        408.09        57.74 o                         
   8  -8   1       1077.79       1165.43       132.42 o                         
   9  -8   1         68.12         92.22       148.52 o                         
 -11  -7   1       5513.00       5129.28       400.12 o                         
 -10  -7   1      13351.10      13699.53       403.63 o                         
  -9  -7   1        407.37        729.56        88.64 o                         
  -8  -7   1       2616.40       2367.97        88.96 o                         
  -7  -7   1        519.22        508.82        47.80 o                         
  -6  -7   1          1.57        118.42        29.87 o                         
  -5  -7   1        968.59       1022.89        76.26 o                         
  -4  -7   1       1992.50       1890.51        94.58 o                         
  -3  -7   1        273.97        168.74        24.40 o                         
  -2  -7   1         83.60         50.36        12.06 o                         
  -1  -7   1       2696.88       2377.13        76.88 o                         
   0  -7   1      26237.24      25297.48       437.16 o                         
   1  -7   1         71.09        164.98        23.09 o                         
   2  -7   1      56945.53      54509.37       738.21 o                         
   3  -7   1      59687.32      55133.47       754.04 o                         
   4  -7   1        615.90        596.75        41.62 o                         
   5  -7   1       8661.97       8602.70       247.84 o                         
   6  -7   1        601.68        484.99        41.98 o                         
   7  -7   1          8.22        -10.87        29.96 o                         
   8  -7   1        415.30        409.92        84.17 o                         
   9  -7   1          0.01         87.56       137.82 o                         
  10  -7   1        863.65        855.07       172.94 o                         
 -11  -6   1       2528.46       2780.20       293.95 o                         
 -10  -6   1         70.63        -41.90        70.54 o                         
  -9  -6   1       6832.49       6778.62       191.78 o                         
  -8  -6   1      11531.16      11709.63       269.62 o                         
  -7  -6   1        133.46        136.54        24.55 o                         
  -6  -6   1      13516.74      13074.90       256.76 o                         
  -5  -6   1      11761.45      11182.40       300.63 o                         
  -4  -6   1        218.20        199.27        38.01 o                         
  -3  -6   1        382.93        422.27        35.79 o                         
  -2  -6   1      10884.31      10254.60       172.69 o                         
  -1  -6   1       1546.12       1534.23        56.27 o                         
   0  -6   1        933.12       1003.95        63.79 o                         
   1  -6   1        390.51        365.48        27.39 o                         
   2  -6   1       2710.94       2884.61        76.80 o                         
   3  -6   1       2732.68       2699.88        70.82 o                         
   4  -6   1      49282.35      44782.19       596.78 o                         
   5  -6   1      36155.00      33912.12       570.86 o                         
   6  -6   1         27.32         22.39        22.05 o                         
   7  -6   1      15983.56      15809.46       318.33 o                         
   8  -6   1       7548.86       7594.15       309.79 o                         
   9  -6   1         43.83        168.73        77.44 o                         
  10  -6   1       1478.28       1617.27       135.53 o                         
 -11  -5   1       2223.62       2277.24       286.70 o                         
 -10  -5   1        110.61        182.37       151.47 o                         
  -9  -5   1        593.87        692.11        75.40 o                         
  -8  -5   1        228.33        133.55        27.94 o                         
  -7  -5   1       6223.39       5644.64       173.07 o                         
  -6  -5   1      10591.80       9973.19       223.81 o                         
  -5  -5   1       3245.97       3088.89       166.25 o                         
  -4  -5   1      22567.97      21389.21       364.63 o                         
  -3  -5   1      12926.91      13261.86       490.05 o                         
  -2  -5   1       5027.31       4759.01       108.88 o                         
  -1  -5   1       2904.81       3308.74       144.24 o                         
   0  -5   1       7035.57       5910.64       137.55 o                         
   1  -5   1         72.65        114.33        17.88 o                         
   2  -5   1       1590.25       1715.97        50.13 o                         
   3  -5   1      11021.74      11101.81       254.07 o                         
   4  -5   1       2541.89       2413.41        64.56 o                         
   5  -5   1       1032.80        961.90        46.97 o                         
   6  -5   1       8964.49       8909.00       179.00 o                         
   7  -5   1       4798.56       4739.58       122.82 o                         
   8  -5   1       3272.53       3617.75       204.48 o                         
   9  -5   1      13583.48      14007.60       454.84 o                         
  10  -5   1       2649.62       2456.64       158.86 o                         
 -11  -4   1       1424.35       1408.95       158.94 o                         
 -10  -4   1        104.52         20.28       146.87 o                         
  -9  -4   1       3946.22       4115.42       147.23 o                         
  -8  -4   1        479.49        414.04        54.50 o                         
  -7  -4   1       1282.68       1284.05        46.38 o                         
  -6  -4   1        299.83        350.43        27.68 o                         
  -5  -4   1        126.45         62.04        23.18 o                         
  -4  -4   1          1.03         -4.70        19.90 o                         
  -3  -4   1       1349.10       1176.04        99.78 o                         
  -2  -4   1        438.75        611.08        72.14 o                         
  -1  -4   1        893.08        828.13        33.81 o                         
   0  -4   1       4285.49       4127.52        95.16 o                         
   1  -4   1      13796.12      14433.69       291.97 o                         
   2  -4   1         36.09         20.09        15.46 o                         
   3  -4   1       2541.37       2202.61        55.15 o                         
   4  -4   1       9176.06       9064.60       188.46 o                         
   5  -4   1      10457.26       9883.75       166.82 o                         
   6  -4   1       1566.46       1638.42        64.81 o                         
   7  -4   1        389.61        414.89        54.53 o                         
   8  -4   1        196.66        181.69        67.21 o                         
   9  -4   1         90.72        269.51        66.08 o                         
  10  -4   1       1794.50       2026.40       142.03 o                         
  11  -4   1       1151.65       1241.48       209.89 o                         
 -11  -3   1         30.85         42.18        90.35 o                         
 -10  -3   1        188.62         97.88        56.97 o                         
  -9  -3   1       1263.65       1092.30       104.71 o                         
  -8  -3   1         28.30         14.19        31.56 o                         
  -7  -3   1       5476.70       5038.72       163.70 o                         
  -6  -3   1       1214.86       1095.59        38.00 o                         
  -5  -3   1        147.46        171.22        16.27 o                         
  -4  -3   1       4983.61       4935.68       238.76 o                         
  -3  -3   1      15117.90      14498.32       479.89 o                         
  -2  -3   1       3133.16       3064.49       141.09 o                         
  -1  -3   1       8938.05       9252.50       146.62 o                         
   0  -3   1       1580.74       1329.44        45.23 o                         
   1  -3   1        192.13        170.53        20.72 o                         
   2  -3   1         10.20         27.93        14.31 o                         
   3  -3   1       7520.63       8204.48       112.99 o                         
   4  -3   1        690.85        599.53        27.90 o                         
   5  -3   1       2685.77       2508.08        62.19 o                         
   6  -3   1       6535.46       6694.60       259.64 o                         
   7  -3   1       1749.08       1536.27        87.31 o                         
   8  -3   1        621.12        613.60        63.73 o                         
   9  -3   1        247.44        251.39        55.14 o                         
  10  -3   1       1828.03       2117.29       141.54 o                         
  11  -3   1       1110.49       1424.20       207.31 o                         
 -11  -2   1        861.88        965.44       117.10 o                         
 -10  -2   1        136.49         97.77        51.04 o                         
  -9  -2   1        494.09        272.97        59.70 o                         
  -8  -2   1        623.65        543.22        58.16 o                         
  -7  -2   1        845.67        849.45        60.38 o                         
  -6  -2   1        633.68        499.31        35.48 o                         
  -5  -2   1         33.18         45.48        11.13 o                         
  -4  -2   1       1143.90       1008.92        34.72 o                         
  -3  -2   1       1503.49       1582.10        43.45 o                         
  -2  -2   1       1624.58       1341.20        44.20 o                         
  -1  -2   1       5953.94       5945.77       228.62 o                         
   0  -2   1       1839.44       1985.06       121.78 o                         
   1  -2   1      32467.39      36378.10       333.34 o                         
   2  -2   1      19417.73      18904.31       195.51 o                         
   3  -2   1        277.09        262.32        17.41 o                         
   4  -2   1       1923.83       2199.51        51.60 o                         
   5  -2   1       3849.20       3818.61       121.50 o                         
   6  -2   1        453.13        391.08        39.68 o                         
   7  -2   1       2531.23       2442.59       119.22 o                         
   8  -2   1        589.49        565.28        60.80 o                         
   9  -2   1          6.60         60.08        49.27 o                         
  10  -2   1         22.60        -23.99        68.19 o                         
  11  -2   1         97.65         13.29        92.84 o                         
 -11  -1   1        377.45        303.79        70.67 o                         
 -10  -1   1         25.31        -76.61        76.61 o                         
  -9  -1   1       1608.50       1556.25       128.92 o                         
  -8  -1   1        129.96         29.17        52.83 o                         
  -7  -1   1       5080.10       4670.16       136.31 o                         
  -6  -1   1       1023.29        986.02        52.35 o                         
  -5  -1   1         62.94         69.10        17.70 o                         
  -4  -1   1       5694.52       4561.38       148.67 o                         
  -3  -1   1      19288.10      17021.00       162.72 o                         
  -2  -1   1       9184.64       9561.27       240.02 o                         
   1  -1   1       2725.21       2998.34       157.81 o                         
   2  -1   1       2455.65       2373.66        41.08 o                         
   3  -1   1       4510.71       4747.01        86.81 o                         
   4  -1   1       9319.09       9414.40       102.69 o                         
   5  -1   1        192.78        183.03        22.01 o                         
   6  -1   1       1977.69       1838.78        72.76 o                         
   7  -1   1        248.02        352.57        51.07 o                         
   8  -1   1       1522.35       1507.21        76.68 o                         
   9  -1   1        383.31        334.74        65.88 o                         
  10  -1   1        924.91        929.53       117.66 o                         
  11  -1   1       2223.15       2481.54       194.26 o                         
  12  -1   1        100.34         61.08        97.90 o                         
 -11   0   1       5840.65       5613.56       282.42 o                         
 -10   0   1       2082.56       2115.16       215.01 o                         
  -9   0   1          7.87         84.37        47.56 o                         
  -8   0   1        900.35        796.73        77.28 o                         
  -7   0   1         15.89         -6.64        44.31 o                         
  -6   0   1       2161.06       1997.81        76.29 o                         
  -5   0   1       2522.55       2203.61        54.96 o                         
  -4   0   1         38.15         54.40        13.75 o                         
  -3   0   1        662.92        744.96        46.50 o                         
  -2   0   1      26808.07      25310.93       268.32 o                         
  -1   0   1      86046.49      52587.95     30127.13 o                         
   2   0   1     163318.00     184252.05      1578.31 o                         
   3   0   1       1797.90       1628.84        42.89 o                         
   4   0   1       2303.35       1735.42        55.36 o                         
   5   0   1         36.01         41.82        15.98 o                         
   6   0   1       5576.80       5412.07       115.03 o                         
   7   0   1        186.66        116.00        42.49 o                         
   8   0   1        279.60        295.69        99.92 o                         
   9   0   1         83.74         57.15        52.87 o                         
  10   0   1         66.27         24.65        54.90 o                         
  11   0   1        135.22         15.24       132.09 o                         
  12   0   1       1702.12       1534.12       216.89 o                         
 -11   1   1         62.72        188.80       101.44 o                         
 -10   1   1       9711.24       9510.27       300.07 o                         
  -9   1   1      11458.25      11626.69       316.74 o                         
  -8   1   1        137.38        166.01        45.51 o                         
  -7   1   1       5932.33       5434.37       162.63 o                         
  -6   1   1       6747.25       6280.58       210.25 o                         
  -5   1   1         23.96         63.02        18.56 o                         
  -4   1   1       2506.65       2548.95        61.26 o                         
  -3   1   1       5840.38       5881.47        97.96 o                         
  -2   1   1       5043.40       5327.60       132.17 o                         
  -1   1   1        327.47        334.41        17.04 o                         
   1   1   1      52695.90      39892.40      8239.10 o                         
   2   1   1       5145.57       5291.49       170.38 o                         
   3   1   1      41513.61      37098.07       996.49 o                         
   4   1   1      16015.88      13019.57       275.86 o                         
   5   1   1        221.76        286.67        28.72 o                         
   6   1   1      12071.47      11796.88       230.93 o                         
   7   1   1       7108.97       7007.00       200.99 o                         
   8   1   1       1973.35       1773.98       129.44 o                         
   9   1   1        169.93        146.67        51.69 o                         
  10   1   1         94.22        -66.06        66.06 o                         
  11   1   1       1102.09        996.86       126.63 o                         
 -11   2   1       1202.51       1079.17       183.36 o                         
 -10   2   1       4229.99       4725.76       210.45 o                         
  -9   2   1        878.38        817.71       104.74 o                         
  -8   2   1      12005.33      11962.34       279.85 o                         
  -7   2   1       6408.11       6060.48       178.10 o                         
  -6   2   1        458.02        542.11        47.75 o                         
  -5   2   1      16510.16      15724.38       308.00 o                         
  -4   2   1       4950.71       5017.25       101.07 o                         
  -3   2   1        675.59        560.74        20.62 o                         
  -2   2   1       4391.18       4707.07        91.51 o                         
  -1   2   1      57754.76      62609.59       890.99 o                         
   0   2   1       1162.51       1157.37        89.90 o                         
   1   2   1        784.31        801.38        40.81 o                         
   2   2   1       8318.16       8647.38       221.91 o                         
   3   2   1       3041.06       2871.58       103.36 o                         
   4   2   1       3368.97       2545.60        83.25 o                         
   5   2   1      40427.66      41141.21       543.35 o                         
   6   2   1      20927.60      21577.62       410.39 o                         
   7   2   1        145.66        160.30        31.16 o                         
   8   2   1      32515.25      32696.78      1491.44 o                         
   9   2   1       3536.53       3350.78       189.97 o                         
  10   2   1       1970.86       1896.99       155.18 o                         
  11   2   1         23.22         -4.23        60.26 o                         
 -11   3   1         64.55         40.28        96.93 o                         
 -10   3   1       3144.10       3600.71       187.42 o                         
  -9   3   1       1260.56       1334.51       129.50 o                         
  -8   3   1        730.74        771.30        86.50 o                         
  -7   3   1          5.93         19.94        33.17 o                         
  -6   3   1       7352.15       7144.19       272.18 o                         
  -5   3   1       7306.33       6726.53       284.02 o                         
  -4   3   1       3423.88       3364.08        87.29 o                         
  -3   3   1      39185.18      39488.36      1038.47 o                         
  -2   3   1       2658.32       2704.87       128.08 o                         
  -1   3   1       1113.26       1042.20        40.22 o                         
   0   3   1       8415.03       7555.00       129.61 o                         
   1   3   1      62070.86      67428.76      1044.09 o                         
   2   3   1        367.99        345.31        42.06 o                         
   3   3   1        209.83        191.62        28.41 o                         
   4   3   1       2307.61       2165.96        74.43 o                         
   5   3   1       1548.59       1478.89        46.35 o                         
   6   3   1       4528.16       4690.54        99.97 o                         
   7   3   1      13629.61      12955.16       202.44 o                         
   8   3   1       2174.11       1446.07       189.10 o                         
   9   3   1       1511.17       1579.32       129.59 o                         
  10   3   1      10265.28      10984.92       377.65 o                         
  11   3   1        187.50        120.38        99.63 o                         
 -11   4   1        326.92         77.53        84.78 o                         
 -10   4   1        993.35       1001.74       119.61 o                         
  -9   4   1          0.35        -65.13        65.13 o                         
  -8   4   1       4594.34       4355.43       218.44 o                         
  -7   4   1       2125.91       1942.85       104.60 o                         
  -6   4   1       2047.74       1855.39        82.88 o                         
  -5   4   1         21.59         34.64        16.76 o                         
  -4   4   1        702.67        732.70        32.04 o                         
  -3   4   1          1.73         -1.39        21.38 o                         
  -2   4   1        574.74        572.29        37.67 o                         
  -1   4   1        551.38        395.43        26.97 o                         
   0   4   1       1468.27       1386.63        53.33 o                         
   1   4   1         39.54         43.74        47.45 o                         
   2   4   1       1772.81       1615.44        79.24 o                         
   3   4   1      10887.04      10684.38       574.05 o                         
   4   4   1        233.33        173.41        40.53 o                         
   5   4   1       5633.73       5346.70       184.00 o                         
   6   4   1       3961.87       3719.53       100.54 o                         
   7   4   1       1039.36        964.76        51.65 o                         
   8   4   1       2091.68       1824.49       112.04 o                         
   9   4   1        471.73        333.20        67.95 o                         
  10   4   1        536.16        639.00        96.29 o                         
  11   4   1        345.08        249.62       117.56 o                         
 -10   5   1        110.61         79.37        65.51 o                         
  -9   5   1        380.35        241.78        83.45 o                         
  -8   5   1        237.86        357.38        75.29 o                         
  -7   5   1        217.28        202.26        62.43 o                         
  -6   5   1       3096.90       2900.84        93.71 o                         
  -5   5   1       2441.90       2285.89        67.18 o                         
  -4   5   1       6646.15       6158.91       123.35 o                         
  -3   5   1       3958.77       3885.05       105.78 o                         
  -2   5   1       5322.89       5567.21       130.02 o                         
  -1   5   1        160.77         99.24        19.54 o                         
   0   5   1       2070.93       2015.71        59.71 o                         
   1   5   1       1318.10       1124.64        61.30 o                         
   2   5   1        337.66        328.72        41.78 o                         
   3   5   1         51.44         57.47        31.12 o                         
   4   5   1       2193.05       2032.87        83.55 o                         
   5   5   1        489.14        492.54        58.88 o                         
   6   5   1       2067.64       1806.55        70.85 o                         
   7   5   1       3513.97       3501.43       104.09 o                         
   8   5   1        417.34        392.50        29.49 o                         
   9   5   1        230.99        152.28        57.78 o                         
  10   5   1          1.37        -20.66        76.81 o                         
  11   5   1       2402.36       2610.55       291.84 o                         
 -10   6   1       1013.26       1027.33       188.88 o                         
  -9   6   1        376.92        424.41       162.24 o                         
  -8   6   1        364.59        353.94        73.98 o                         
  -7   6   1        296.00        300.27        38.09 o                         
  -6   6   1        339.42        256.59        31.31 o                         
  -5   6   1       2498.53       2236.11        89.01 o                         
  -4   6   1        192.79        216.61        30.09 o                         
  -3   6   1         67.57         80.91        26.79 o                         
  -2   6   1        142.17        145.95        23.38 o                         
  -1   6   1        105.99        138.29        24.24 o                         
   0   6   1        147.24        130.33        21.46 o                         
   1   6   1        506.99        563.11        74.76 o                         
   2   6   1      15419.14      15272.74       502.83 o                         
   3   6   1      14556.67      14241.00       325.18 o                         
   4   6   1        890.66        857.60       172.01 o                         
   5   6   1       3393.59       3403.29       150.88 o                         
   6   6   1        455.11        443.61        52.47 o                         
   7   6   1        148.44        128.99        30.79 o                         
   8   6   1        552.92        601.94        41.43 o                         
   9   6   1        287.51        288.56        53.41 o                         
  10   6   1         24.52         74.96        98.26 o                         
  -9   7   1       1018.36        988.74       122.52 o                         
  -8   7   1       1140.67       1197.61       128.38 o                         
  -7   7   1        194.19        171.93        35.45 o                         
  -6   7   1       3338.46       3096.72       122.22 o                         
  -5   7   1          1.46        -12.88        38.77 o                         
  -4   7   1       1115.11       1044.37        60.89 o                         
  -3   7   1      24884.52      24014.86       356.05 o                         
  -2   7   1      25927.47      25915.53       478.04 o                         
  -1   7   1       9607.07       9459.65       179.74 o                         
   0   7   1      11495.25      11053.15       184.08 o                         
   1   7   1       1971.99       2126.09        89.33 o                         
   2   7   1        674.32        555.39        55.49 o                         
   3   7   1       1903.02       1875.31       139.72 o                         
   4   7   1       9975.91      11012.70       296.73 o                         
   5   7   1      15082.01      14781.62       351.79 o                         
   6   7   1        591.12        557.50        58.51 o                         
   7   7   1       2621.75       2688.34       123.85 o                         
   8   7   1          2.27         30.43        35.02 o                         
   9   7   1       1751.48       1888.77       116.43 o                         
  10   7   1          8.42        134.68        80.94 o                         
  11   7   1       1318.13       1381.39       212.80 o                         
  -9   8   1       1755.95       1785.59       166.06 o                         
  -8   8   1         25.40          0.32        60.19 o                         
  -7   8   1        153.90         69.27        46.35 o                         
  -6   8   1        134.14         89.53        29.69 o                         
  -5   8   1         27.82         25.85        28.81 o                         
  -4   8   1       5457.25       5501.61       162.73 o                         
  -3   8   1        116.55        121.05        28.81 o                         
  -2   8   1         22.59         23.00        29.06 o                         
  -1   8   1      48501.38      46866.67       569.22 o                         
   0   8   1      41349.46      37909.94       520.32 o                         
   1   8   1       4837.79       4856.35       227.21 o                         
   2   8   1      35641.55      34985.61      1379.83 o                         
   3   8   1      31185.18      29693.46       679.56 o                         
   4   8   1       1332.42       1441.66        71.23 o                         
   5   8   1       8608.39       8493.48       300.79 o                         
   6   8   1         14.28         -0.30        37.09 o                         
   7   8   1       2682.82       2562.90       123.08 o                         
   8   8   1          0.39         20.18        40.49 o                         
   9   8   1        244.02        252.72        53.68 o                         
  10   8   1         12.94         88.10        59.44 o                         
  11   8   1        264.44        497.55       147.88 o                         
  -9   9   1       9179.26      10207.37       595.31 o                         
  -8   9   1      10330.21      11067.66       413.38 o                         
  -7   9   1        423.64        571.76       100.42 o                         
  -6   9   1        536.80        522.00        61.71 o                         
  -5   9   1       1781.39       1704.95        85.89 o                         
  -4   9   1        643.31        574.87        54.63 o                         
  -3   9   1         98.17        126.99        63.79 o                         
  -2   9   1       1044.80       1002.00        56.12 o                         
  -1   9   1        103.31         96.74        35.94 o                         
   0   9   1       2429.46       2335.77        97.01 o                         
   1   9   1      25849.27      25427.06       360.44 o                         
   2   9   1      13689.18      14053.00       272.62 o                         
   3   9   1        278.31        262.06        51.76 o                         
   4   9   1      36531.77      34821.66      1027.48 o                         
   5   9   1      24990.03      24563.96       503.04 o                         
   6   9   1          7.39         85.72        42.28 o                         
   7   9   1       9830.39       9753.11       218.95 o                         
   8   9   1       1407.68       1373.28        74.05 o                         
   9   9   1       2220.14       2252.78       140.52 o                         
  10   9   1        287.92        140.29       112.18 o                         
  -9  10   1       1803.87       2508.86       277.92 o                         
  -8  10   1        793.03        988.24       106.74 o                         
  -7  10   1      15149.96      15821.24       497.17 o                         
  -6  10   1       6577.74       6196.02       276.73 o                         
  -5  10   1        396.65        452.13        64.29 o                         
  -4  10   1       1905.14       2016.42       113.20 o                         
  -3  10   1       1293.96       1385.42        72.12 o                         
  -2  10   1        100.79        136.17        35.68 o                         
  -1  10   1        380.54        396.87        61.13 o                         
   0  10   1       1405.60       1593.77       101.25 o                         
   1  10   1        215.93        227.96        32.10 o                         
   2  10   1        517.35        476.60        44.67 o                         
   3  10   1         10.70         67.78        35.46 o                         
   4  10   1        322.35        262.98        29.58 o                         
   5  10   1       3529.78       3252.55       134.34 o                         
   6  10   1      21151.68      21115.41       385.03 o                         
   7  10   1       9664.21      10022.06       248.35 o                         
   8  10   1        787.08        926.27        66.57 o                         
   9  10   1       7995.91       8784.39       365.00 o                         
  10  10   1        478.28        373.42       138.81 o                         
  -8  11   1        920.90       1095.43       144.40 o                         
  -7  11   1        437.58        582.55        80.29 o                         
  -6  11   1        176.01        157.57        60.88 o                         
  -5  11   1       5195.15       5403.51       165.64 o                         
  -4  11   1       1077.07       1179.90        83.88 o                         
  -3  11   1        301.78        357.19        68.30 o                         
  -2  11   1       1442.98       1394.45        84.78 o                         
  -1  11   1         63.36         50.82        27.04 o                         
   0  11   1         40.71         16.37        34.87 o                         
   1  11   1        581.04        565.32        54.56 o                         
   2  11   1       3908.66       4451.64       143.71 o                         
   3  11   1        572.67        634.73        71.61 o                         
   4  11   1       3994.07       4035.89       177.61 o                         
   5  11   1        326.79        299.92        43.32 o                         
   6  11   1        193.44        178.23        43.30 o                         
   7  11   1       3375.98       3091.45       165.42 o                         
   8  11   1       5987.64       5877.18       227.26 o                         
   9  11   1        807.82        681.16       115.30 o                         
  10  11   1        812.50        920.49       199.30 o                         
  -7  12   1       4027.74       4323.59       238.01 o                         
  -6  12   1       1271.58       1246.03       144.95 o                         
  -5  12   1        236.11        180.30        43.29 o                         
  -4  12   1        206.54        116.96        40.42 o                         
  -3  12   1        881.95        808.82        71.47 o                         
  -2  12   1          8.09          7.62        27.19 o                         
  -1  12   1        398.23        423.32        67.47 o                         
   0  12   1          3.68         -7.82        37.81 o                         
   1  12   1        339.34        283.29        42.62 o                         
   2  12   1        401.62        373.63        52.81 o                         
   3  12   1        712.47        840.57        69.87 o                         
   4  12   1       1460.97       1777.92       169.56 o                         
   5  12   1         31.99         67.07        63.23 o                         
   6  12   1       2355.95       2455.52       192.00 o                         
   7  12   1        561.18        656.09       101.72 o                         
   8  12   1       1168.24       1184.27       120.18 o                         
   9  12   1        277.96        145.60       100.43 o                         
  -7  13   1        203.18        503.42       138.56 o                         
  -6  13   1          1.68       -108.61       108.61 o                         
  -5  13   1        282.87        283.76        68.52 o                         
  -4  13   1         42.32         47.36        54.41 o                         
  -3  13   1        157.09        110.86        94.17 o                         
  -2  13   1       1456.51       1460.75       127.44 o                         
  -1  13   1       1116.23       1235.82       167.71 o                         
   0  13   1        454.74        400.30        64.70 o                         
   1  13   1        213.05        300.91        58.19 o                         
   2  13   1       1280.10       1394.08        86.59 o                         
   3  13   1         14.59         57.82        46.41 o                         
   4  13   1        688.44        832.29       124.68 o                         
   5  13   1        353.63        544.25       105.91 o                         
   6  13   1         64.34          9.74        73.60 o                         
   7  13   1        455.22        546.05        94.57 o                         
   8  13   1       1071.53       1194.73       128.72 o                         
   9  13   1        171.78        167.88       104.48 o                         
  -6  14   1         65.77         45.01        95.79 o                         
  -5  14   1         31.17        -73.77        73.77 o                         
  -4  14   1        539.75        397.97        82.42 o                         
  -3  14   1        931.07        937.84       109.52 o                         
  -2  14   1        190.43        237.74        67.86 o                         
  -1  14   1          0.42        121.14        63.04 o                         
   0  14   1        241.34        410.80       180.87 o                         
   1  14   1        835.31        801.92       142.23 o                         
   2  14   1         50.18         44.50        39.05 o                         
   3  14   1        644.57        654.47        82.14 o                         
   4  14   1       2140.49       2445.97       153.01 o                         
   5  14   1         66.39        -34.80        74.45 o                         
   6  14   1       1148.81       1213.61       124.19 o                         
   7  14   1         44.05        145.77       106.59 o                         
   8  14   1        404.39        452.38       156.95 o                         
  -5  15   1         16.09        -35.89        61.95 o                         
  -4  15   1        315.97         83.73        65.74 o                         
  -3  15   1        166.29        275.05       235.89 o                         
  -2  15   1       4809.29       5219.09       259.89 o                         
  -1  15   1      11695.04      12009.17       488.95 o                         
   0  15   1        955.93       1035.99       222.73 o                         
   1  15   1       2358.86       2390.50       351.95 o                         
   2  15   1        426.88        462.24        89.03 o                         
   3  15   1        320.87        536.28        98.60 o                         
   4  15   1         24.98        208.71        71.34 o                         
   5  15   1       1387.78       1260.76       142.76 o                         
   6  15   1       2362.56       2580.48       286.74 o                         
   7  15   1        158.79        217.31       125.44 o                         
  -4  16   1        241.08        173.67       161.76 o                         
  -3  16   1         26.73        -29.13        69.98 o                         
  -2  16   1        434.93        462.69        84.22 o                         
  -1  16   1          0.37         66.11       138.16 o                         
   0  16   1       7617.43       8441.94       345.37 o                         
   1  16   1      11394.23      12339.03       657.54 o                         
   2  16   1        237.44        561.80       257.80 o                         
   3  16   1       4998.79       5365.15       276.82 o                         
   4  16   1       3554.86       3472.13       223.81 o                         
   5  16   1          0.30        -38.21       101.19 o                         
  -1  17   1          0.96        -83.05        83.05 o                         
   0  17   1         89.18        108.44       101.02 o                         
   1  17   1         14.38         30.83        81.24 o                         
   2  17   1       5042.88       6096.63       394.30 o                         
   3  17   1       5690.34       6007.21       397.59 o                         
  -3 -16   2         24.76       -151.00       151.00 o                         
  -2 -16   2        125.55        -54.20       103.51 o                         
  -1 -16   2        346.36        182.22       102.96 o                         
   0 -16   2        198.92        372.36       137.89 o                         
   1 -16   2        823.14        995.28       192.34 o                         
   2 -16   2        263.22        254.22       115.57 o                         
   3 -16   2         77.84         87.44        90.90 o                         
  -7 -15   2          9.70        102.62        92.63 o                         
  -6 -15   2        482.57        339.80       139.95 o                         
  -5 -15   2         14.67        -61.98        61.98 o                         
  -4 -15   2       2063.90       2548.09       179.89 o                         
  -3 -15   2        170.87        278.36        69.85 o                         
  -2 -15   2         31.62        138.48        67.99 o                         
  -1 -15   2          1.19        -52.52        52.52 o                         
   0 -15   2        957.44        914.53       107.07 o                         
   1 -15   2       2271.06       2458.35       168.35 o                         
   2 -15   2          0.95         41.29        55.59 o                         
   3 -15   2       7363.96       7249.87       316.10 o                         
   4 -15   2       4399.56       4460.69       354.40 o                         
   5 -15   2         16.22       -103.68       103.68 o                         
  -8 -14   2       6583.25       6145.65       425.22 o                         
  -7 -14   2       4708.73       4635.65       366.67 o                         
  -6 -14   2         72.02         19.82        95.62 o                         
  -5 -14   2       3512.44       3863.30       339.13 o                         
  -4 -14   2       1160.82       1317.75       125.83 o                         
  -3 -14   2         68.01         45.84        79.66 o                         
  -2 -14   2        299.65        335.45        98.13 o                         
  -1 -14   2        211.10        194.67        58.93 o                         
   0 -14   2         50.81         69.46        51.40 o                         
   1 -14   2         82.43        100.87        54.41 o                         
   2 -14   2       2418.25       2461.13       162.49 o                         
   3 -14   2       1397.86       1275.91       121.11 o                         
   4 -14   2       1462.05       1220.64       123.44 o                         
   5 -14   2      12717.21      13327.38       425.05 o                         
   6 -14   2       5513.49       6317.07       410.62 o                         
  -8 -13   2       1508.37       1447.57       204.87 o                         
  -7 -13   2       2313.95       2098.87       238.82 o                         
  -6 -13   2      15007.71      14806.82       667.96 o                         
  -5 -13   2       5651.55       5671.42       241.60 o                         
  -4 -13   2       3713.31       3931.89       240.40 o                         
  -3 -13   2      11514.43      12363.42       285.96 o                         
  -2 -13   2       1959.91       2223.03       145.33 o                         
  -1 -13   2        223.32        294.01        80.90 o                         
   0 -13   2        628.40        524.84        79.70 o                         
   1 -13   2       1910.65       1912.05       136.02 o                         
   2 -13   2          7.65         21.40        44.05 o                         
   3 -13   2        146.33        218.03       143.56 o                         
   4 -13   2         77.82        106.57        53.97 o                         
   5 -13   2          0.24         -2.16        89.76 o                         
   6 -13   2       3028.65       3225.48       194.81 o                         
   7 -13   2      11523.27      12233.89       610.01 o                         
  -9 -12   2        340.50        196.43        96.59 o                         
  -8 -12   2       2038.91       2186.02       162.50 o                         
  -7 -12   2         16.36         94.12        56.56 o                         
  -6 -12   2        861.07        965.99       103.84 o                         
  -5 -12   2       1573.61       1367.31       116.27 o                         
  -4 -12   2       8527.67       8791.45       288.56 o                         
  -3 -12   2       1253.29       1160.98        59.43 o                         
  -2 -12   2       5509.23       5698.57       140.88 o                         
  -1 -12   2      16871.23      17717.28       341.55 o                         
   0 -12   2       2719.38       2953.58       159.28 o                         
   1 -12   2       1142.90       1001.86       146.70 o                         
   2 -12   2        471.17        495.09        79.15 o                         
   3 -12   2       1340.36       1241.52       108.66 o                         
   4 -12   2         19.34         73.25        42.55 o                         
   5 -12   2        513.46        504.76        66.18 o                         
   6 -12   2        371.90        481.08        66.75 o                         
   7 -12   2        295.54        285.90       104.90 o                         
   8 -12   2       2690.97       3115.61       305.47 o                         
 -10 -11   2        419.41        497.89       164.92 o                         
  -9 -11   2        324.51        260.88       111.44 o                         
  -8 -11   2       1469.50       1475.49       135.37 o                         
  -7 -11   2         86.10        -53.35        53.35 o                         
  -6 -11   2       5984.25       5864.21       178.38 o                         
  -5 -11   2         13.51         16.59        46.22 o                         
  -4 -11   2        470.34        495.20        52.91 o                         
  -3 -11   2        438.20        380.00        40.47 o                         
  -2 -11   2       1357.50       1309.77        57.18 o                         
  -1 -11   2          4.14         -8.54        28.91 o                         
   0 -11   2       3063.89       3107.29       128.89 o                         
   1 -11   2       6226.05       5980.15       106.47 o                         
   2 -11   2       1007.84       1078.74        74.11 o                         
   3 -11   2       1254.73       1217.75        84.39 o                         
   4 -11   2         74.47        -35.96        63.66 o                         
   5 -11   2         73.54         87.54        40.81 o                         
   6 -11   2        348.42        297.07        56.62 o                         
   7 -11   2       2256.61       2371.67       198.79 o                         
   8 -11   2        921.81        860.68       162.77 o                         
 -10 -10   2        816.81       1175.22       209.63 o                         
  -9 -10   2        920.27       1158.81       225.03 o                         
  -8 -10   2         14.47        -44.26        44.27 o                         
  -7 -10   2        298.15        155.62        48.61 o                         
  -6 -10   2        866.01        815.94        53.94 o                         
  -5 -10   2        882.96        799.86        50.48 o                         
  -4 -10   2       2962.15       2795.19        95.46 o                         
  -3 -10   2        164.81        134.49        28.59 o                         
  -2 -10   2        237.58        249.06        28.08 o                         
  -1 -10   2       4024.20       4013.54        93.88 o                         
   0 -10   2        288.61        285.53        35.37 o                         
   1 -10   2         21.23         46.12        32.37 o                         
   2 -10   2          9.15         57.64        28.78 o                         
   3 -10   2        717.59        703.08        55.08 o                         
   4 -10   2        251.70        243.51        37.66 o                         
   5 -10   2        162.15        111.13        44.56 o                         
   6 -10   2        483.20        465.22        62.15 o                         
   7 -10   2        330.60        395.36       118.27 o                         
   8 -10   2       2159.29       2310.46       186.26 o                         
   9 -10   2       1357.61       1436.90       213.73 o                         
 -10  -9   2        581.13        729.04       111.21 o                         
  -9  -9   2       1218.04       1350.80       108.71 o                         
  -8  -9   2       2260.69       2279.28       110.78 o                         
  -7  -9   2         17.38         10.64        26.24 o                         
  -6  -9   2        558.68        500.57        42.95 o                         
  -5  -9   2          1.29         -9.27        24.86 o                         
  -4  -9   2         76.05         89.81        23.75 o                         
  -3  -9   2        723.21        653.31        56.13 o                         
  -2  -9   2        268.75        256.24        30.50 o                         
  -1  -9   2         55.56         84.72        20.50 o                         
   0  -9   2         29.85         30.02        20.35 o                         
   1  -9   2        317.17        368.22        41.26 o                         
   2  -9   2         68.02        105.72        25.79 o                         
   3  -9   2         62.20         31.06        25.12 o                         
   4  -9   2       5534.45       5418.56       147.47 o                         
   5  -9   2       1111.23       1133.05        82.79 o                         
   6  -9   2        584.45        649.44        83.81 o                         
   7  -9   2       2242.39       2214.56       120.07 o                         
   8  -9   2        168.14        184.57        73.75 o                         
   9  -9   2        878.49       1018.71       140.90 o                         
 -11  -8   2          0.22         79.72       114.90 o                         
 -10  -8   2       1173.56       1189.47       111.13 o                         
  -9  -8   2       1291.00       1484.26       116.19 o                         
  -8  -8   2        314.56        450.92        37.12 o                         
  -7  -8   2       2016.56       2096.38        96.98 o                         
  -6  -8   2       1132.63       1076.42        59.91 o                         
  -5  -8   2       1866.62       1891.71        72.92 o                         
  -4  -8   2       7046.93       6932.15       159.52 o                         
  -3  -8   2        335.50        281.48        23.41 o                         
  -2  -8   2         63.26         80.93        21.69 o                         
  -1  -8   2       4334.32       4102.37        81.92 o                         
   0  -8   2       7226.67       7046.02       161.38 o                         
   1  -8   2         10.92         53.53        21.79 o                         
   2  -8   2       6004.76       5713.73       103.20 o                         
   3  -8   2       1049.34       1061.07        48.74 o                         
   4  -8   2       1559.38       1439.43        73.32 o                         
   5  -8   2        767.34        728.62        56.56 o                         
   6  -8   2      12782.66      12228.36       242.14 o                         
   7  -8   2       2261.40       2160.69       113.04 o                         
   8  -8   2        319.06        266.51        85.88 o                         
   9  -8   2        872.51        811.06        95.61 o                         
 -11  -7   2       4294.85       4584.11       370.38 o                         
 -10  -7   2        126.81        207.24        80.21 o                         
  -9  -7   2       6319.77       5519.06       256.96 o                         
  -8  -7   2       5231.68       5261.44       118.74 o                         
  -7  -7   2        951.40       1018.70        68.84 o                         
  -6  -7   2         19.85         49.28        26.47 o                         
  -5  -7   2         38.99         49.23        21.65 o                         
  -4  -7   2          1.64         31.95        25.03 o                         
  -3  -7   2       5601.86       5146.27       143.11 o                         
  -2  -7   2      13659.34      13941.28       369.02 o                         
  -1  -7   2        528.81        565.82        31.06 o                         
   0  -7   2       2503.78       2475.05        54.65 o                         
   1  -7   2       6505.03       6332.23       122.67 o                         
   2  -7   2       8695.58       8173.60       122.03 o                         
   3  -7   2         24.05         50.23        24.18 o                         
   4  -7   2      15528.69      14202.27       221.75 o                         
   5  -7   2       5011.13       4555.92       126.61 o                         
   6  -7   2        518.19        514.51        43.14 o                         
   7  -7   2       1892.50       1915.91       100.22 o                         
   8  -7   2        629.48        712.89       117.83 o                         
   9  -7   2       1136.44       1167.59       111.71 o                         
  10  -7   2          7.59       -121.90       121.90 o                         
 -11  -6   2         52.75        331.49       132.61 o                         
 -10  -6   2       6991.48       7402.29       292.84 o                         
  -9  -6   2       4562.29       5073.27       163.45 o                         
  -8  -6   2       3014.80       2669.63        81.64 o                         
  -7  -6   2      17937.98      16937.34       383.18 o                         
  -6  -6   2       6568.25       6520.88       141.62 o                         
  -5  -6   2          6.57         66.88        28.46 o                         
  -4  -6   2      20286.70      20096.23       237.69 o                         
  -3  -6   2      13970.79      13800.16       286.33 o                         
  -2  -6   2        449.46        492.55        27.14 o                         
  -1  -6   2       2323.83       2275.34        65.12 o                         
   0  -6   2       3761.81       3770.40        70.56 o                         
   1  -6   2        259.42        363.90        22.70 o                         
   2  -6   2       1014.14       1144.86        44.04 o                         
   3  -6   2      25058.77      23505.19       510.15 o                         
   4  -6   2       3608.02       3606.68        92.92 o                         
   5  -6   2       7255.01       6594.92       158.86 o                         
   6  -6   2      27297.94      26226.38       666.77 o                         
   7  -6   2      10263.12      10247.28       241.92 o                         
   8  -6   2       1285.61       1695.04       150.57 o                         
   9  -6   2       8704.87       9238.77       329.12 o                         
  10  -6   2        310.66        297.06        73.12 o                         
 -11  -5   2         12.33         74.09        73.42 o                         
 -10  -5   2        950.66        960.90       126.24 o                         
  -9  -5   2        891.99        849.43        56.44 o                         
  -8  -5   2       8583.63       8508.84       149.50 o                         
  -7  -5   2       2335.99       2305.34       101.14 o                         
  -6  -5   2      14664.42      13856.56       304.70 o                         
  -5  -5   2      64147.72      60289.47       876.62 o                         
  -4  -5   2      10698.59      10279.35       144.43 o                         
  -3  -5   2      22555.19      23280.76       664.80 o                         
  -2  -5   2      67134.96      67005.09       738.31 o                         
  -1  -5   2      11837.59      11467.44       297.71 o                         
   0  -5   2         71.12         91.53        15.51 o                         
   1  -5   2        193.06        212.03        17.40 o                         
   2  -5   2        948.47        838.52        35.75 o                         
   3  -5   2        415.49        388.27        27.97 o                         
   4  -5   2       1190.31       1212.95        46.13 o                         
   5  -5   2       9708.10       8937.98       221.74 o                         
   6  -5   2        328.32        451.53        42.70 o                         
   7  -5   2       9007.86       8879.65       183.44 o                         
   8  -5   2      21630.99      21337.16       559.79 o                         
   9  -5   2       4098.82       4172.80       194.32 o                         
  10  -5   2       4219.24       5066.53       227.14 o                         
 -11  -4   2          4.55        169.62       145.48 o                         
 -10  -4   2         52.98        151.20       174.10 o                         
  -9  -4   2       1615.27       1611.90        89.85 o                         
  -8  -4   2       1684.64       1415.12        70.39 o                         
  -7  -4   2       2903.27       2678.14        67.43 o                         
  -6  -4   2       2972.60       2808.23        67.83 o                         
  -5  -4   2       1691.35       1586.83        49.91 o                         
  -4  -4   2       3173.01       2942.14        69.45 o                         
  -3  -4   2      71491.38      70215.36      1363.06 o                         
  -2  -4   2        895.05        798.81        37.72 o                         
  -1  -4   2      29437.03      29970.68       546.37 o                         
   0  -4   2      32119.90      34509.25       352.11 o                         
   1  -4   2       1906.54       1661.26        42.43 o                         
   2  -4   2      10586.39      11885.11       148.31 o                         
   3  -4   2       3554.48       3273.24        69.15 o                         
   4  -4   2       3926.71       3665.60       106.37 o                         
   5  -4   2       2209.51       2074.80        62.85 o                         
   6  -4   2        149.96        124.31        23.91 o                         
   7  -4   2        667.71        569.51        59.40 o                         
   8  -4   2        505.87        567.82        72.42 o                         
   9  -4   2       5682.82       5204.94       213.58 o                         
  10  -4   2       5622.71       5783.77       264.95 o                         
  11  -4   2         54.49        -38.85       103.59 o                         
 -11  -3   2        468.26        566.14       112.43 o                         
 -10  -3   2        412.41        359.08        73.92 o                         
  -9  -3   2          3.33         29.09        36.31 o                         
  -8  -3   2       1181.47        981.41        58.08 o                         
  -7  -3   2       1615.87       1458.51        68.04 o                         
  -6  -3   2       2751.66       2457.87        87.73 o                         
  -5  -3   2       8124.72       7725.68       128.27 o                         
  -4  -3   2       3105.26       3146.14        64.25 o                         
  -3  -3   2       3440.04       3641.98       100.77 o                         
  -2  -3   2       5620.80       5367.57       120.38 o                         
  -1  -3   2      28095.66      27322.41       751.62 o                         
   0  -3   2        220.41        230.33        17.57 o                         
   1  -3   2       2519.99       3083.47        53.19 o                         
   2  -3   2      37267.23      41009.83       389.73 o                         
   3  -3   2       2210.37       2090.86        50.29 o                         
   4  -3   2       2217.86       2304.35        55.84 o                         
   5  -3   2       7560.26       7394.02       133.74 o                         
   6  -3   2       2047.25       1919.98       149.04 o                         
   7  -3   2       2300.32       2205.78       103.97 o                         
   8  -3   2       2588.19       2484.38       105.16 o                         
   9  -3   2        204.92        149.13        63.32 o                         
  10  -3   2        610.91        568.70        83.15 o                         
  11  -3   2        423.05        487.73       134.85 o                         
 -11  -2   2          8.95         82.51       151.34 o                         
 -10  -2   2        328.28        289.40       109.39 o                         
  -9  -2   2       2254.68       2218.02       151.15 o                         
  -8  -2   2       2122.58       2258.88        88.21 o                         
  -7  -2   2         46.37         -6.40        26.91 o                         
  -6  -2   2       2375.75       1979.06       108.33 o                         
  -5  -2   2          1.43         19.28        11.02 o                         
  -4  -2   2         68.65         66.69        11.43 o                         
  -3  -2   2       6188.32       5865.19       120.98 o                         
  -2  -2   2        634.11        600.81        43.68 o                         
  -1  -2   2       2584.86       2749.11        46.13 o                         
   0  -2   2      47096.66      50666.04       437.48 o                         
   1  -2   2        773.84        821.96        20.63 o                         
   2  -2   2       2070.37       2260.03        38.01 o                         
   3  -2   2        954.66        893.19        25.06 o                         
   4  -2   2        125.67        196.00        16.65 o                         
   5  -2   2       1663.16       1542.50        57.79 o                         
   6  -2   2       1793.46       1674.76       101.76 o                         
   7  -2   2       2658.51       2685.39       120.60 o                         
   8  -2   2         57.90         68.79        29.86 o                         
   9  -2   2       3201.21       3086.18       158.06 o                         
  10  -2   2       1294.88       1264.33       136.23 o                         
  11  -2   2        208.83        288.34       123.46 o                         
 -11  -1   2        412.77        684.01       123.08 o                         
 -10  -1   2        406.13        304.67        66.22 o                         
  -9  -1   2        702.92        625.93        84.53 o                         
  -8  -1   2       1103.92       1050.97        83.37 o                         
  -7  -1   2       5137.15       5317.10       159.69 o                         
  -6  -1   2        646.38        623.47        42.46 o                         
  -5  -1   2       1467.37       1127.55        43.22 o                         
  -4  -1   2          1.51         29.09         8.90 o                         
  -3  -1   2       2864.23       2501.85        41.71 o                         
  -2  -1   2        834.41        807.78        22.16 o                         
  -1  -1   2        261.86        240.06        17.81 o                         
   0  -1   2        436.89        295.30        61.92 o                         
   1  -1   2         12.02         25.50         6.88 o                         
   2  -1   2      26988.47      30999.19       270.35 o                         
   3  -1   2        976.82        881.86        25.54 o                         
   4  -1   2        298.68        301.42        17.83 o                         
   5  -1   2       8100.39       7918.44       127.01 o                         
   6  -1   2       1569.32       1556.82        60.21 o                         
   7  -1   2       6106.50       5914.41       145.50 o                         
   8  -1   2       1456.35       1295.08        76.42 o                         
   9  -1   2         21.86         61.90        61.48 o                         
  10  -1   2        773.16        752.41       110.92 o                         
  11  -1   2        154.70        133.21        70.67 o                         
  12  -1   2         24.17        209.47       120.38 o                         
 -11   0   2        390.29        711.70       140.71 o                         
 -10   0   2        463.89        286.38        77.53 o                         
  -9   0   2         68.69         -0.06        44.47 o                         
  -8   0   2       1419.65       1522.95       118.09 o                         
  -7   0   2       1103.10       1079.05        75.14 o                         
  -6   0   2       1417.69       1469.55        55.80 o                         
  -5   0   2        308.41        316.80        24.08 o                         
  -4   0   2       1253.73       1478.81        43.25 o                         
  -3   0   2        391.45        309.38        20.46 o                         
  -2   0   2       2590.15       2112.28        35.48 o                         
  -1   0   2         56.14         48.04         9.61 o                         
   1   0   2      27967.63      26633.68      5689.67 o                         
   2   0   2        205.16        196.99        16.74 o                         
   3   0   2       6920.93       7236.74       171.00 o                         
   4   0   2       9062.66       8102.54       130.29 o                         
   5   0   2       1446.41       1218.52        29.24 o                         
   6   0   2          8.72         -1.57         7.68 o                         
   7   0   2      15260.10      14706.54       391.53 o                         
   8   0   2       3246.76       2953.96       169.38 o                         
   9   0   2       3695.28       3553.53       311.35 o                         
  10   0   2        539.13        485.95        93.91 o                         
  11   0   2        402.98        401.17       192.66 o                         
  12   0   2        300.33        280.37       108.44 o                         
 -11   1   2       5825.97       6192.21       400.92 o                         
 -10   1   2       7820.73       8542.57       282.34 o                         
  -9   1   2         20.81         -2.07        64.32 o                         
  -8   1   2      16074.95      15297.93       326.09 o                         
  -7   1   2      13938.27      13323.58       244.29 o                         
  -6   1   2        117.46        118.01        31.58 o                         
  -5   1   2         36.61         55.75        18.86 o                         
  -4   1   2       3364.50       3471.50        69.79 o                         
  -3   1   2        621.60        670.70        26.65 o                         
  -2   1   2       6249.58       5436.85       170.13 o                         
  -1   1   2       5119.52       5601.79       105.31 o                         
   0   1   2        261.72        110.55        45.04 o                         
   1   1   2       5475.38       5771.04       115.11 o                         
   2   1   2      48916.65      56955.04       525.22 o                         
   3   1   2      18540.23      18724.85       225.89 o                         
   4   1   2        235.53        118.40        21.51 o                         
   5   1   2      20501.65      18836.69       402.10 o                         
   6   1   2       7901.79       7344.23       278.66 o                         
   7   1   2       1854.46       1933.11       101.80 o                         
   8   1   2       3615.15       3197.26       177.29 o                         
   9   1   2        793.03        842.70        98.99 o                         
  10   1   2       2152.47       2023.36       157.67 o                         
  11   1   2        400.98        304.10        82.61 o                         
  12   1   2        222.28        100.26        95.62 o                         
 -11   2   2       1090.32       1038.85       175.93 o                         
 -10   2   2         78.86        157.58        72.89 o                         
  -9   2   2       8553.73       8300.98       499.14 o                         
  -8   2   2       6852.68       7140.07       210.70 o                         
  -7   2   2       4213.62       4385.06       151.03 o                         
  -6   2   2      67911.59      65642.44      1161.36 o                         
  -5   2   2      15818.29      14961.56       333.22 o                         
  -4   2   2        188.38        271.60        30.62 o                         
  -3   2   2        111.75        199.53        22.59 o                         
  -2   2   2       1551.14       1398.18        88.42 o                         
  -1   2   2         42.34        187.91        45.85 o                         
   0   2   2       2401.16       2514.28       151.12 o                         
   1   2   2       2014.51       2250.93       101.08 o                         
   2   2   2        229.13        286.18        27.41 o                         
   3   2   2       2794.85       3182.66        71.20 o                         
   4   2   2       7873.75       6851.01       240.21 o                         
   5   2   2       8392.96       8531.47       232.56 o                         
   6   2   2       8838.69       8886.43       211.58 o                         
   7   2   2      56276.13      56279.66       786.94 o                         
   8   2   2      14503.13      14694.13       406.62 o                         
   9   2   2       1306.21       1176.10       122.09 o                         
  10   2   2      10704.56      10813.93       379.53 o                         
  11   2   2         13.76        -15.86        73.87 o                         
 -11   3   2        272.67        307.03       138.05 o                         
 -10   3   2         44.36        115.57       146.98 o                         
  -9   3   2        716.49        816.83       105.66 o                         
  -8   3   2        796.25        674.55        69.25 o                         
  -7   3   2       1031.57       1001.77        78.33 o                         
  -6   3   2       3482.03       3460.41       127.45 o                         
  -5   3   2      24170.24      24215.20       418.81 o                         
  -4   3   2     139710.98     133644.36      2364.22 o                         
  -3   3   2       9007.06       9457.96       214.44 o                         
  -2   3   2      10793.59      11157.35       174.25 o                         
  -1   3   2      65835.10      70209.16       980.74 o                         
   0   3   2       7813.50       8381.90       170.09 o                         
   1   3   2       2099.87       1927.60       105.87 o                         
   2   3   2      12731.91      11733.04       256.26 o                         
   3   3   2        310.82        295.94        30.86 o                         
   4   3   2        297.73        229.11        29.59 o                         
   5   3   2        721.63        655.10        38.65 o                         
   6   3   2       8336.11       7314.74       175.68 o                         
   7   3   2         72.07         49.57        36.47 o                         
   8   3   2      27814.12      28708.88       955.92 o                         
   9   3   2      23111.34      22783.24       568.36 o                         
  10   3   2       2393.01       2152.53       165.74 o                         
  11   3   2        806.42       1064.95       124.37 o                         
 -11   4   2        598.75        828.45       161.72 o                         
 -10   4   2          3.21          1.59        70.18 o                         
  -9   4   2       1837.17       2100.97       160.76 o                         
  -8   4   2        238.31        220.15        68.57 o                         
  -7   4   2        213.57        248.41        45.47 o                         
  -6   4   2       3310.30       2958.49       121.20 o                         
  -5   4   2       1186.72       1086.19        38.49 o                         
  -4   4   2        472.82        457.16        36.34 o                         
  -3   4   2      42161.84      44219.23       862.29 o                         
  -2   4   2      66996.34      67407.53      1045.86 o                         
  -1   4   2         67.50         42.24        16.31 o                         
   0   4   2      23214.27      22361.45       953.27 o                         
   1   4   2      25115.06      22275.74      1394.28 o                         
   2   4   2       4516.65       4402.03       136.35 o                         
   3   4   2        805.98        711.57        62.81 o                         
   4   4   2       2465.12       2257.60        79.05 o                         
   5   4   2       3541.24       3739.69       144.80 o                         
   6   4   2          7.96         -2.99        17.98 o                         
   7   4   2       1605.58       1576.32        72.13 o                         
   8   4   2         16.14         34.64        51.62 o                         
   9   4   2        166.85        194.78        61.68 o                         
  10   4   2       8171.62       8320.46       325.14 o                         
  11   4   2       2970.35       2836.57       217.25 o                         
 -10   5   2        384.19        312.82        87.69 o                         
  -9   5   2       1381.51       1700.16       156.13 o                         
  -8   5   2        259.62        209.91        67.61 o                         
  -7   5   2        656.66        694.75       147.36 o                         
  -6   5   2        479.52        430.12        52.17 o                         
  -5   5   2         96.63         98.97        23.37 o                         
  -4   5   2      12516.57      11815.42       194.45 o                         
  -3   5   2       4624.09       4728.02       119.10 o                         
  -2   5   2       3243.39       3107.95        84.62 o                         
  -1   5   2       2427.73       2610.49        63.07 o                         
   0   5   2       2976.74       2640.51        60.05 o                         
   1   5   2         21.34          4.13        26.19 o                         
   2   5   2      11516.77      10925.65       564.45 o                         
   3   5   2       3206.27       3223.98       130.05 o                         
   4   5   2        772.00        837.61        57.82 o                         
   5   5   2        831.84        744.37        50.72 o                         
   6   5   2       2428.21       2331.41       109.47 o                         
   7   5   2        647.01        643.64        44.26 o                         
   8   5   2        656.02        591.07        47.18 o                         
   9   5   2       2153.42       2144.52       151.60 o                         
  10   5   2        600.51        611.08        93.47 o                         
  11   5   2         98.02        269.61       126.88 o                         
 -10   6   2         31.64         -1.38        77.21 o                         
  -9   6   2        181.47        243.48        72.88 o                         
  -8   6   2       1249.20       1399.34       133.95 o                         
  -7   6   2       1835.30       1841.74        84.43 o                         
  -6   6   2        886.98        908.96        49.82 o                         
  -5   6   2       1671.38       1594.75        67.60 o                         
  -4   6   2         92.30         82.64        32.42 o                         
  -3   6   2       2854.50       2955.81        96.98 o                         
  -2   6   2       9379.21       9977.16       165.22 o                         
  -1   6   2       3751.82       3656.76       111.93 o                         
   0   6   2        236.33        150.16        18.86 o                         
   1   6   2       3835.35       3774.80       128.82 o                         
   2   6   2       1787.91       1777.84        90.73 o                         
   3   6   2         38.41         74.15        35.14 o                         
   4   6   2       3528.85       3421.34       305.07 o                         
   5   6   2       1472.36       1398.29       134.19 o                         
   6   6   2       1332.36       1276.42        83.45 o                         
   7   6   2       4008.26       3870.78       111.56 o                         
   8   6   2         93.33         64.15        24.38 o                         
   9   6   2          2.45         37.22        46.77 o                         
  10   6   2        255.08        313.00        90.14 o                         
  -9   7   2          0.80        -68.01        68.01 o                         
  -8   7   2        733.68        660.06        95.35 o                         
  -7   7   2        535.67        549.80        60.06 o                         
  -6   7   2       1501.97       1352.95        71.29 o                         
  -5   7   2       2163.05       2004.34        82.04 o                         
  -4   7   2       3561.53       3644.25       217.71 o                         
  -3   7   2         57.77         85.50        27.62 o                         
  -2   7   2        977.91        926.04        46.56 o                         
  -1   7   2         33.55         37.74        17.05 o                         
   0   7   2       2321.99       2209.89       113.30 o                         
   1   7   2         10.34         -2.91        22.79 o                         
   2   7   2         68.01        108.54        34.08 o                         
   3   7   2       6229.46       6279.38       199.80 o                         
   4   7   2        442.63        496.37        64.52 o                         
   5   7   2          4.47          1.84        34.92 o                         
   6   7   2       3541.62       3478.63       135.51 o                         
   7   7   2       3138.48       3085.17       134.58 o                         
   8   7   2        687.37        581.81        46.80 o                         
   9   7   2       1947.88       1914.60       120.68 o                         
  10   7   2        550.28        672.02       117.60 o                         
  -9   8   2        567.57        591.63        87.49 o                         
  -8   8   2        221.54        237.70        73.26 o                         
  -7   8   2        417.19        470.72        53.71 o                         
  -6   8   2       2170.74       1876.72        84.24 o                         
  -5   8   2        207.46        211.13        35.59 o                         
  -4   8   2        270.06        328.26        47.40 o                         
  -3   8   2        191.49        201.69        33.97 o                         
  -2   8   2       1935.75       1769.35        70.53 o                         
  -1   8   2        470.65        465.40        36.91 o                         
   0   8   2        337.63        327.65        32.87 o                         
   1   8   2       4289.91       4412.41       115.29 o                         
   2   8   2      11921.84      12188.58       702.32 o                         
   3   8   2          6.08         -8.90        36.20 o                         
   4   8   2      10751.55      10993.86       304.14 o                         
   5   8   2        255.10        304.75        58.84 o                         
   6   8   2          2.68        -17.28        39.95 o                         
   7   8   2         93.66        143.53        43.64 o                         
   8   8   2       2827.79       2543.84        98.56 o                         
   9   8   2        973.85        814.29        81.85 o                         
  10   8   2        488.44        719.54       153.22 o                         
  11   8   2          1.45        135.61        99.76 o                         
  -9   9   2       4495.81       4933.31       393.71 o                         
  -8   9   2        519.73        752.11       127.60 o                         
  -7   9   2      11410.46      12247.26       335.18 o                         
  -6   9   2       3809.80       3558.57       148.52 o                         
  -5   9   2          5.99         27.01        36.15 o                         
  -4   9   2        509.33        597.10        49.45 o                         
  -3   9   2        143.64        171.96        35.24 o                         
  -2   9   2        297.13        290.22        35.17 o                         
  -1   9   2       1249.60       1144.36        57.31 o                         
   0   9   2       1154.74       1238.79        62.44 o                         
   1   9   2         21.88         10.49        22.76 o                         
   2   9   2       3118.75       2908.31       134.00 o                         
   3   9   2      21304.04      22105.03       498.76 o                         
   4   9   2      29685.05      29028.71       557.18 o                         
   5   9   2       3141.04       2752.19       210.73 o                         
   6   9   2      15239.62      15747.48       688.52 o                         
   7   9   2       2079.76       1940.22       110.66 o                         
   8   9   2        567.57        588.82        97.95 o                         
   9   9   2        503.59        530.48        70.50 o                         
  10   9   2       1180.03       1205.41       132.80 o                         
  -9  10   2        114.09        292.52       153.11 o                         
  -8  10   2       6931.70       7642.80       278.23 o                         
  -7  10   2       5096.58       5448.70       221.33 o                         
  -6  10   2       6079.39       6290.89       182.63 o                         
  -5  10   2      29177.55      28952.26       473.47 o                         
  -4  10   2       6097.41       5861.97       181.78 o                         
  -3  10   2       1662.66       1536.90        85.28 o                         
  -2  10   2          3.37         53.92        28.37 o                         
  -1  10   2         42.46         61.19        25.81 o                         
   0  10   2         21.04         38.15        37.66 o                         
   1  10   2        492.33        544.10        54.17 o                         
   2  10   2       1099.61        974.59        60.88 o                         
   3  10   2         65.22         35.21        45.98 o                         
   4  10   2        272.50        256.65        36.59 o                         
   5  10   2      11608.71      11578.69       289.53 o                         
   6  10   2       9498.45       9396.20       228.96 o                         
   7  10   2       9226.19       9701.35       246.06 o                         
   8  10   2      16876.94      17252.83       331.56 o                         
   9  10   2       1842.29       2008.47       177.22 o                         
  10  10   2       1424.47       1733.30       239.03 o                         
  -8  11   2        333.30        528.52       108.13 o                         
  -7  11   2          2.78        211.12       136.54 o                         
  -6  11   2       5741.90       5555.04       218.89 o                         
  -5  11   2        784.37        920.65       108.38 o                         
  -4  11   2       6608.94       6963.38       205.89 o                         
  -3  11   2      27025.37      26767.77       559.96 o                         
  -2  11   2       3026.78       3168.63       112.91 o                         
  -1  11   2       4933.36       4034.37       284.84 o                         
   0  11   2       3383.42       3232.36       156.18 o                         
   1  11   2        153.92        144.05        37.71 o                         
   2  11   2         41.58         44.07        34.13 o                         
   3  11   2       3638.40       3706.96       167.77 o                         
   4  11   2       3731.33       3719.84       241.31 o                         
   5  11   2         36.92         25.12        28.89 o                         
   6  11   2       1257.41       1325.85        82.33 o                         
   7  11   2       6030.51       5459.03       353.13 o                         
   8  11   2        292.72        252.91        89.49 o                         
   9  11   2       9051.56      10155.82       407.69 o                         
  10  11   2       6058.97       5823.52       445.42 o                         
  -7  12   2        445.30        674.20       179.20 o                         
  -6  12   2        461.44        574.92        83.22 o                         
  -5  12   2         11.07         31.48        41.98 o                         
  -4  12   2        489.09        384.33        56.15 o                         
  -3  12   2        156.56        138.39        39.64 o                         
  -2  12   2       4023.45       4364.71       155.79 o                         
  -1  12   2      19292.74      20452.97       933.04 o                         
   0  12   2        615.67        731.43        83.86 o                         
   1  12   2       6898.57       6624.00       197.46 o                         
   2  12   2       4176.50       4171.82       158.28 o                         
   3  12   2         41.91        103.65        38.50 o                         
   4  12   2        568.42        483.38       102.54 o                         
   5  12   2       3967.69       3895.10       271.68 o                         
   6  12   2       2343.30       2362.89       143.38 o                         
   7  12   2        317.35        244.93        55.13 o                         
   8  12   2        198.00        167.03        70.33 o                         
   9  12   2         60.79        -31.21        86.05 o                         
  -6  13   2       1089.53        961.15       164.04 o                         
  -5  13   2         85.59         41.02        56.39 o                         
  -4  13   2        267.00        283.16        72.44 o                         
  -3  13   2        585.96        544.95        82.94 o                         
  -2  13   2        640.38        774.44       103.29 o                         
  -1  13   2         13.42        106.04        70.06 o                         
   0  13   2        510.85        335.40        63.08 o                         
   1  13   2       1148.12       1216.30       106.31 o                         
   2  13   2         33.97        116.49        38.50 o                         
   3  13   2       1394.42       1397.66       115.08 o                         
   4  13   2        297.76        298.55        82.50 o                         
   5  13   2         50.57        -65.84        67.61 o                         
   6  13   2        448.50        513.54       108.36 o                         
   7  13   2        734.88        657.92       137.38 o                         
   8  13   2        896.43       1012.03       120.18 o                         
   9  13   2          0.85       -122.74       122.74 o                         
  -6  14   2        258.73        201.37       114.22 o                         
  -5  14   2        214.90        102.06       151.07 o                         
  -4  14   2        377.97        332.47        82.72 o                         
  -3  14   2          8.03         16.16       122.66 o                         
  -2  14   2       1555.02       1468.27       135.11 o                         
  -1  14   2       1375.33       1335.92       171.04 o                         
   0  14   2        914.26        950.31       145.14 o                         
   1  14   2        309.82        491.44       123.33 o                         
   2  14   2       2434.23       2929.67       159.91 o                         
   3  14   2         99.35        119.22        46.99 o                         
   4  14   2          0.10         32.49        61.16 o                         
   5  14   2        104.08        114.27        69.34 o                         
   6  14   2         95.92         35.56        78.67 o                         
   7  14   2        628.31        777.36       108.07 o                         
   8  14   2        531.67        368.36       124.98 o                         
  -5  15   2        487.67        515.13       223.83 o                         
  -4  15   2          4.66        -52.67        90.24 o                         
  -3  15   2        447.20        485.44       289.42 o                         
  -2  15   2        258.01        266.62        97.41 o                         
  -1  15   2        384.14        439.23        93.09 o                         
   0  15   2          0.92        179.13       103.97 o                         
   1  15   2        821.74       1167.83       176.78 o                         
   2  15   2        159.82        343.26       111.65 o                         
   3  15   2          0.29        -46.95        71.16 o                         
   4  15   2       1110.33       1235.83       187.83 o                         
   5  15   2        656.30        853.00       163.07 o                         
   6  15   2         78.55        246.37       130.67 o                         
   7  15   2       1794.48       1912.01       254.22 o                         
  -4  16   2       1692.71       1827.23       161.91 o                         
  -3  16   2         22.52         96.17        68.51 o                         
  -2  16   2        106.12         37.65        61.16 o                         
  -1  16   2         24.34        107.76       110.93 o                         
   0  16   2        125.05        208.67        82.04 o                         
   1  16   2         27.95        125.85        65.42 o                         
   2  16   2       3291.88       3643.36       593.49 o                         
   3  16   2       2672.45       2997.60       213.19 o                         
   4  16   2         44.31        401.22       318.27 o                         
   5  16   2        960.93        866.84       166.48 o                         
  -2  17   2        314.36        241.18       105.79 o                         
  -1  17   2         24.43        -36.15        75.12 o                         
   0  17   2         15.31         32.77        91.32 o                         
   1  17   2         42.25        221.82       109.08 o                         
   2  17   2        284.31        512.32       140.29 o                         
   3  17   2        959.45        914.59       161.97 o                         
   4  17   2       7591.15       8702.46       495.02 o                         
   5  17   2       4567.14       5396.58       385.10 o                         
  -2 -16   3        254.07        227.81       105.24 o                         
  -1 -16   3          2.98       -140.25       140.25 o                         
   0 -16   3        800.20        734.56       162.39 o                         
   1 -16   3        770.15        672.94       152.27 o                         
   2 -16   3        197.76        311.79       121.60 o                         
  -6 -15   3        724.25        602.75       138.77 o                         
  -5 -15   3       1049.44        974.40       191.20 o                         
  -4 -15   3       1932.31       2145.18       261.39 o                         
  -3 -15   3         52.26         24.36        47.05 o                         
  -2 -15   3        993.86       1014.42       106.30 o                         
  -1 -15   3       1021.45        881.45       100.74 o                         
   0 -15   3        106.11        -56.05        56.05 o                         
   1 -15   3        279.18        242.48        94.02 o                         
   2 -15   3         40.45       -134.26       134.26 o                         
   3 -15   3         14.80       -130.21       130.21 o                         
   4 -15   3          7.24        -21.30        84.06 o                         
   5 -15   3        188.46         83.35        75.54 o                         
  -8 -14   3        736.22        491.02       146.28 o                         
  -7 -14   3       1341.23       1095.07       184.03 o                         
  -6 -14   3       2909.51       2965.41       293.19 o                         
  -5 -14   3       1296.05       1073.73       191.16 o                         
  -4 -14   3          6.05         -9.15        46.72 o                         
  -3 -14   3       1153.49       1213.28       119.84 o                         
  -2 -14   3         11.55         34.93        49.44 o                         
  -1 -14   3         77.34        -17.77        50.69 o                         
   0 -14   3       3718.98       3888.20       197.07 o                         
   1 -14   3       3312.27       3093.35       176.21 o                         
   2 -14   3          3.70       -101.57       109.65 o                         
   3 -14   3         82.51         62.26        55.89 o                         
   4 -14   3       2835.16       3138.91       188.35 o                         
   5 -14   3        293.60        315.33       115.64 o                         
  -8 -13   3        224.04         27.63        75.80 o                         
  -7 -13   3       4471.39       4094.90       330.90 o                         
  -6 -13   3        377.20        432.09       121.18 o                         
  -5 -13   3      10568.16      11280.75       567.19 o                         
  -4 -13   3      19378.61      20103.38       802.77 o                         
  -3 -13   3       3880.69       4227.49       204.60 o                         
  -2 -13   3       3950.54       4070.62       200.08 o                         
  -1 -13   3       6746.09       7136.04       264.88 o                         
   0 -13   3         45.63         35.92        40.38 o                         
   1 -13   3        183.62        157.32        57.73 o                         
   2 -13   3       4780.40       4733.70       271.03 o                         
   3 -13   3       2430.65       2376.09       152.12 o                         
   4 -13   3         21.76         10.30        46.31 o                         
   5 -13   3        758.63        823.08       138.54 o                         
   6 -13   3       2597.00       2877.43       187.20 o                         
   7 -13   3         21.75        211.62       122.91 o                         
  -8 -12   3         56.18         75.39        58.72 o                         
  -7 -12   3        429.61        466.01        79.10 o                         
  -6 -12   3          3.70          4.63        44.80 o                         
  -5 -12   3       4078.58       3806.09       188.53 o                         
  -4 -12   3        106.44         83.87        47.79 o                         
  -3 -12   3      22082.03      22640.47       481.78 o                         
  -2 -12   3      22204.07      22334.63       332.71 o                         
  -1 -12   3        491.11        448.54        47.55 o                         
   0 -12   3      17952.43      17085.08       385.44 o                         
   1 -12   3      12694.35      12303.96       201.64 o                         
   2 -12   3        298.95        185.68        52.13 o                         
   3 -12   3         69.21         55.70        42.10 o                         
   4 -12   3        469.76        421.53        61.16 o                         
   5 -12   3        874.00        922.02       108.96 o                         
   6 -12   3          4.19          5.04        44.46 o                         
   7 -12   3        390.31        501.18       138.65 o                         
   8 -12   3       1209.08       1446.98       207.74 o                         
 -10 -11   3         52.91        133.33       114.94 o                         
  -9 -11   3        372.23        311.37       103.80 o                         
  -8 -11   3         10.93        -30.77        55.02 o                         
  -7 -11   3        450.53        399.44        73.93 o                         
  -6 -11   3         14.43        -26.84        52.19 o                         
  -5 -11   3       1469.47       1343.32        74.10 o                         
  -4 -11   3       1111.38       1131.77        72.82 o                         
  -3 -11   3       4980.48       4806.77       148.39 o                         
  -2 -11   3       1551.32       1488.26        57.42 o                         
  -1 -11   3      21746.48      21865.84       474.90 o                         
   0 -11   3      14872.86      14634.89       354.77 o                         
   1 -11   3       1094.52       1002.02        49.16 o                         
   2 -11   3      21669.75      20894.04       529.25 o                         
   3 -11   3       7818.98       7429.40       186.92 o                         
   4 -11   3        574.16        428.69        59.22 o                         
   5 -11   3        505.47        497.25        78.51 o                         
   6 -11   3         43.27         14.01        45.86 o                         
   7 -11   3        949.57       1184.79       134.78 o                         
   8 -11   3         67.77         22.03        60.75 o                         
 -10 -10   3       1570.04       1862.11       240.13 o                         
  -9 -10   3       2886.84       3433.18       221.85 o                         
  -8 -10   3         88.76        156.21        51.78 o                         
  -7 -10   3        868.48        744.52        70.55 o                         
  -6 -10   3          0.91          5.07        23.87 o                         
  -5 -10   3       1439.97       1505.12        57.31 o                         
  -4 -10   3         11.13         35.95        24.66 o                         
  -3 -10   3       3314.89       3189.50       114.12 o                         
  -2 -10   3       2709.80       2706.02        75.20 o                         
  -1 -10   3        222.80        269.48        31.42 o                         
   0 -10   3        226.10        199.91        28.17 o                         
   1 -10   3        821.58        952.91        64.19 o                         
   2 -10   3       1696.78       1457.16        70.33 o                         
   3 -10   3        987.88        991.28        56.00 o                         
   4 -10   3       6412.51       6136.57       162.35 o                         
   5 -10   3       3761.11       3351.69       187.11 o                         
   6 -10   3         55.85         45.47        39.76 o                         
   7 -10   3        674.92        654.81       108.94 o                         
   8 -10   3        267.49        341.40       128.18 o                         
   9 -10   3        224.91        277.12        94.59 o                         
 -10  -9   3        343.66        399.27        87.55 o                         
  -9  -9   3         79.46         42.16        53.63 o                         
  -8  -9   3         10.61        -29.01        34.10 o                         
  -7  -9   3         35.43         25.43        22.22 o                         
  -6  -9   3        566.52        545.87        42.85 o                         
  -5  -9   3        153.21        160.95        23.09 o                         
  -4  -9   3        835.54        761.29        44.71 o                         
  -3  -9   3       3023.71       2905.27        89.04 o                         
  -2  -9   3         14.82         13.05        19.38 o                         
  -1  -9   3       4661.98       4273.04        88.30 o                         
   0  -9   3       5321.33       5221.85       121.64 o                         
   1  -9   3        416.75        434.63        34.11 o                         
   2  -9   3       2957.46       2940.66        84.23 o                         
   3  -9   3         26.01         47.95        25.07 o                         
   4  -9   3         69.87         88.28        39.40 o                         
   5  -9   3        213.87        164.83        44.50 o                         
   6  -9   3         23.32         21.43        40.39 o                         
   7  -9   3          5.46         -1.23        41.94 o                         
   8  -9   3         73.41         45.25        69.65 o                         
   9  -9   3        227.39        322.01        91.89 o                         
 -11  -8   3        169.47       -104.69       109.75 o                         
 -10  -8   3        393.12        408.38        74.01 o                         
  -9  -8   3       1927.63       2118.16       139.05 o                         
  -8  -8   3        800.76        768.41        55.33 o                         
  -7  -8   3        831.23        843.32        50.42 o                         
  -6  -8   3       1060.87       1095.09        61.54 o                         
  -5  -8   3       2167.87       2155.49        80.74 o                         
  -4  -8   3       2370.77       2396.45        76.38 o                         
  -3  -8   3        114.29        140.60        21.64 o                         
  -2  -8   3      10118.28       9845.02       156.35 o                         
  -1  -8   3        438.45        432.95        25.60 o                         
   0  -8   3        144.43        144.21        16.91 o                         
   1  -8   3        432.92        464.45        30.84 o                         
   2  -8   3        757.20        867.74        38.80 o                         
   3  -8   3         77.64         77.09        25.07 o                         
   4  -8   3       6604.33       6215.60       139.52 o                         
   5  -8   3       3633.38       3255.03       111.51 o                         
   6  -8   3       2021.46       1940.23        90.74 o                         
   7  -8   3        212.73        129.27        40.02 o                         
   8  -8   3       2122.38       2104.92       169.65 o                         
   9  -8   3        469.78        443.32        81.42 o                         
  10  -8   3        334.68        274.13       111.10 o                         
 -11  -7   3        114.00        128.94       104.27 o                         
 -10  -7   3       2401.25       2205.62       149.05 o                         
  -9  -7   3       1057.25       1096.05       102.24 o                         
  -8  -7   3         62.59         71.58        40.50 o                         
  -7  -7   3         90.32         86.49        22.18 o                         
  -6  -7   3        731.10        660.37        45.61 o                         
  -5  -7   3       1620.71       1591.62        54.88 o                         
  -4  -7   3       5202.92       5026.16       111.67 o                         
  -3  -7   3       4569.60       4157.15        88.43 o                         
  -2  -7   3          6.60         54.53        17.32 o                         
  -1  -7   3       5328.19       5246.83        89.06 o                         
   0  -7   3       5993.68       6095.08       101.90 o                         
   1  -7   3        140.10        168.10        18.19 o                         
   2  -7   3        686.63        605.30        34.25 o                         
   3  -7   3        959.15        803.63        49.87 o                         
   4  -7   3         20.74         47.54        31.36 o                         
   5  -7   3          6.49        -23.58        27.24 o                         
   6  -7   3        259.08        284.67        37.38 o                         
   7  -7   3          7.43         39.51        30.55 o                         
   8  -7   3        898.40       1086.47        99.80 o                         
   9  -7   3          4.66        -63.02        63.02 o                         
  10  -7   3       1552.95       1565.67       222.03 o                         
 -11  -6   3        866.30       1019.11       198.16 o                         
 -10  -6   3        586.80        655.35        95.98 o                         
  -9  -6   3        411.03        472.09        56.36 o                         
  -8  -6   3       4925.28       5204.57       129.04 o                         
  -7  -6   3       1908.35       2090.73        90.12 o                         
  -6  -6   3       2467.55       2319.50        67.98 o                         
  -5  -6   3      20156.30      20129.58       618.02 o                         
  -4  -6   3       1374.12       1498.71        61.42 o                         
  -3  -6   3        440.44        471.01        30.15 o                         
  -2  -6   3       1687.34       1920.25        60.82 o                         
  -1  -6   3        418.61        422.17        25.59 o                         
   0  -6   3       2494.17       2738.21        51.14 o                         
   1  -6   3      11616.25      11182.79       190.52 o                         
   2  -6   3       4564.45       4584.14        89.44 o                         
   3  -6   3         78.42         46.53        19.41 o                         
   4  -6   3       3704.33       3465.99        90.34 o                         
   5  -6   3      29056.98      26572.26       503.77 o                         
   6  -6   3        910.13        945.04        54.79 o                         
   7  -6   3       5322.09       5361.40       166.26 o                         
   8  -6   3       7973.73       7473.30       250.61 o                         
   9  -6   3        682.70        768.56        92.86 o                         
  10  -6   3        884.13        893.58       101.54 o                         
 -11  -5   3        691.47        710.60       180.57 o                         
 -10  -5   3          2.28         16.85        70.08 o                         
  -9  -5   3         15.39         -4.52        46.18 o                         
  -8  -5   3        450.32        428.65        35.43 o                         
  -7  -5   3        549.74        689.22        36.35 o                         
  -6  -5   3      15168.55      14606.75       266.55 o                         
  -5  -5   3       3639.09       3468.20       132.72 o                         
  -4  -5   3      67091.38      64052.04       737.45 o                         
  -3  -5   3     228857.92     231316.44      2201.13 o                         
  -2  -5   3       8004.83       7895.01       186.83 o                         
  -1  -5   3      15044.39      14980.14       228.07 o                         
   0  -5   3       2082.80       2218.88        64.18 o                         
   1  -5   3       1028.64       1121.07        32.39 o                         
   2  -5   3        268.37        353.80        23.89 o                         
   3  -5   3       3690.77       4060.69        83.13 o                         
   4  -5   3       4482.46       4316.31        90.58 o                         
   5  -5   3         25.25        -24.87        24.87 o                         
   6  -5   3       6171.61       5764.52       162.91 o                         
   7  -5   3      13215.52      12765.30       235.64 o                         
   8  -5   3         22.76        129.40        55.98 o                         
   9  -5   3       7945.78       7891.38       271.51 o                         
  10  -5   3      11041.96      11655.95       355.00 o                         
 -11  -4   3        193.16        101.45        75.37 o                         
 -10  -4   3          1.56        134.81       233.57 o                         
  -9  -4   3        415.30        314.66        42.95 o                         
  -8  -4   3        325.70        282.03        26.21 o                         
  -7  -4   3        191.06        170.76        29.60 o                         
  -6  -4   3        258.42        200.17        22.90 o                         
  -5  -4   3       5433.95       5007.65       133.88 o                         
  -4  -4   3       7160.41       6677.72       102.84 o                         
  -3  -4   3       1203.05        998.45        34.82 o                         
  -2  -4   3     134892.78     130553.49      2072.75 o                         
  -1  -4   3     247523.22     242608.00      7262.87 o                         
   0  -4   3         80.76         99.38        13.82 o                         
   1  -4   3       7364.64       6353.12       132.61 o                         
   2  -4   3       8852.88       8817.29       120.55 o                         
   3  -4   3       1265.53       1385.62        44.67 o                         
   4  -4   3        422.40        447.73        28.77 o                         
   5  -4   3       2180.28       2017.28        74.57 o                         
   6  -4   3       3247.98       3146.82       111.20 o                         
   7  -4   3         42.92         23.23        33.98 o                         
   8  -4   3       1379.51       1272.32       100.14 o                         
   9  -4   3       2178.53       2239.65       142.66 o                         
  10  -4   3        328.09        314.22       101.61 o                         
  11  -4   3       7507.76       7939.05       508.98 o                         
 -11  -3   3       1501.64       1797.44       178.71 o                         
 -10  -3   3       2876.09       3023.13       154.55 o                         
  -9  -3   3         56.87        134.41        36.72 o                         
  -8  -3   3        294.85        329.93        35.69 o                         
  -7  -3   3        948.23        944.53        63.76 o                         
  -6  -3   3       3661.64       3187.70        91.28 o                         
  -5  -3   3        658.07        581.71        25.56 o                         
  -4  -3   3       3966.73       4197.88       112.18 o                         
  -3  -3   3         67.50        108.91        14.12 o                         
  -2  -3   3       2693.82       2720.30        65.32 o                         
  -1  -3   3       2944.03       3036.66        52.71 o                         
   0  -3   3     169415.64     183845.19      1511.20 o                         
   1  -3   3      42926.16      45460.41       364.87 o                         
   2  -3   3       7035.54       7119.86        85.19 o                         
   3  -3   3      14278.50      13537.56       140.81 o                         
   4  -3   3      23580.42      25554.84       255.97 o                         
   5  -3   3         17.56         15.87        19.67 o                         
   6  -3   3        164.47        232.29        41.70 o                         
   7  -3   3        280.62        290.47        39.58 o                         
   8  -3   3       3400.96       2976.73       148.23 o                         
   9  -3   3        130.23         45.02        78.71 o                         
  10  -3   3        217.48        376.29        86.51 o                         
  11  -3   3         19.91        267.21       134.72 o                         
 -11  -2   3          5.83        138.69       132.40 o                         
 -10  -2   3          0.70         83.87        57.19 o                         
  -9  -2   3       1318.48       1515.44       106.66 o                         
  -8  -2   3       2353.77       2141.98        96.90 o                         
  -7  -2   3         37.09         64.03        25.38 o                         
  -6  -2   3       1307.02       1188.50        49.36 o                         
  -5  -2   3       1157.95       1081.92        30.62 o                         
  -4  -2   3       7862.97       7167.65       163.26 o                         
  -3  -2   3       1817.90       1616.36        61.43 o                         
  -2  -2   3       2149.99       1870.40        38.02 o                         
  -1  -2   3      12980.32      13889.92       274.11 o                         
   0  -2   3       4639.77       4107.48        75.89 o                         
   1  -2   3       1347.54       1484.27        25.92 o                         
   2  -2   3      14775.84      16929.25       150.59 o                         
   3  -2   3         17.89         19.61        12.36 o                         
   4  -2   3       2461.30       2603.36        52.57 o                         
   5  -2   3       8720.71       9057.79       121.82 o                         
   6  -2   3       2220.59       2371.97        83.97 o                         
   7  -2   3        334.67        416.31        44.44 o                         
   8  -2   3          3.36        -36.48        38.28 o                         
   9  -2   3         21.56        -24.24        60.58 o                         
  10  -2   3       1222.59       1195.90       134.45 o                         
  11  -2   3        418.87        499.96       135.44 o                         
 -11  -1   3        342.07        715.45       184.58 o                         
 -10  -1   3        126.80         39.96        55.47 o                         
  -9  -1   3       1296.19       1429.65       102.15 o                         
  -8  -1   3        309.72        275.19        46.00 o                         
  -7  -1   3        269.44        310.35        39.05 o                         
  -6  -1   3         19.02          5.01        23.18 o                         
  -5  -1   3       1699.67       1424.37       106.93 o                         
  -4  -1   3        315.90        262.40        16.73 o                         
  -3  -1   3       8641.78       8132.87       174.69 o                         
  -2  -1   3      20485.69      17342.56       393.07 o                         
  -1  -1   3       5951.42       5726.61       103.19 o                         
   0  -1   3       1226.40       1475.61        43.72 o                         
   1  -1   3      12006.44      15089.15       145.05 o                         
   2  -1   3        846.48        819.24        23.09 o                         
   3  -1   3       2252.09       2254.31        42.12 o                         
   4  -1   3       1124.63       1252.92        36.17 o                         
   5  -1   3       2770.47       2766.97        50.66 o                         
   6  -1   3        888.97        861.30        31.07 o                         
   7  -1   3          0.83         49.20        28.06 o                         
   8  -1   3         87.11         98.90        29.84 o                         
   9  -1   3        318.90        367.09        77.40 o                         
  10  -1   3          7.38        168.33        74.72 o                         
  11  -1   3        616.56       1054.97       139.79 o                         
 -11   0   3         29.01          2.19        74.32 o                         
 -10   0   3        705.13        816.06        78.77 o                         
  -9   0   3        904.15       1059.57       110.33 o                         
  -8   0   3       1458.53       1455.71       114.49 o                         
  -7   0   3       2382.21       2133.12       100.96 o                         
  -6   0   3       2102.74       2045.20        71.62 o                         
  -5   0   3       5801.87       5426.12       130.92 o                         
  -4   0   3       5730.90       5415.81        88.67 o                         
  -3   0   3       1534.62       1151.24        23.27 o                         
  -2   0   3       3960.35       3727.53        81.77 o                         
  -1   0   3       3625.98       4530.85        98.62 o                         
   0   0   3       3178.43       2673.23       555.83 o                         
   2   0   3        797.75       1173.96        40.87 o                         
   3   0   3       1326.33       1628.30        43.25 o                         
   4   0   3          9.62         16.11        10.67 o                         
   5   0   3       1593.24       1443.04        39.24 o                         
   6   0   3        844.72        755.01        36.18 o                         
   7   0   3       3590.09       2820.19       336.81 o                         
   8   0   3        144.51        112.12        50.22 o                         
   9   0   3       2962.78       2817.31       179.73 o                         
  10   0   3        955.25        878.62       123.19 o                         
  11   0   3       1050.57       1210.26       137.95 o                         
  12   0   3        208.59        175.00       127.72 o                         
 -11   1   3         83.20        269.32       100.30 o                         
 -10   1   3        703.12        800.04        81.47 o                         
  -9   1   3        551.55        572.41        90.91 o                         
  -8   1   3       1645.95       1980.78       103.57 o                         
  -7   1   3        424.68        449.83        45.69 o                         
  -6   1   3        924.21       1064.35        58.26 o                         
  -5   1   3       1713.17       1592.62        48.94 o                         
  -4   1   3       1392.05       1296.68        40.19 o                         
  -3   1   3      12542.43      11660.87       266.47 o                         
  -2   1   3       6788.98       7163.98       167.69 o                         
  -1   1   3       2444.31       2311.13        44.45 o                         
   0   1   3       4405.99       4537.39       360.91 o                         
   1   1   3       1050.03       1203.99        23.58 o                         
   2   1   3       1781.13       1926.42        45.56 o                         
   3   1   3        801.05        739.75        32.64 o                         
   4   1   3        269.32        452.86        32.96 o                         
   5   1   3        338.40        235.15        28.81 o                         
   6   1   3        178.57        160.73        24.25 o                         
   7   1   3         14.17         20.22        25.28 o                         
   8   1   3        610.22        725.34        86.01 o                         
   9   1   3        882.25        809.40       101.96 o                         
  10   1   3        164.30        120.05        62.54 o                         
  11   1   3       1323.62       1318.05       140.32 o                         
  12   1   3        461.70        536.15       163.70 o                         
 -11   2   3          0.14         82.21        95.33 o                         
 -10   2   3        565.79        485.83       117.28 o                         
  -9   2   3        179.32        269.29        72.58 o                         
  -8   2   3       2165.71       2435.92       133.56 o                         
  -7   2   3       4937.20       4824.79       160.57 o                         
  -6   2   3       5065.43       4759.05       128.48 o                         
  -5   2   3      18737.65      18319.45       231.92 o                         
  -4   2   3      47243.20      47575.82       707.69 o                         
  -3   2   3       1009.70       1090.84        41.68 o                         
  -2   2   3        115.46        186.41        19.12 o                         
  -1   2   3      11556.81      12170.76       127.63 o                         
   0   2   3        484.42        465.61        19.89 o                         
   1   2   3        208.60        267.87        34.91 o                         
   2   2   3       3834.88       3873.51        83.10 o                         
   3   2   3        179.54         99.37        23.02 o                         
   4   2   3        119.88         55.97        22.02 o                         
   5   2   3       4277.11       4272.23       166.49 o                         
   6   2   3      12053.16      12479.05       267.13 o                         
   7   2   3       6157.14       5852.43       389.10 o                         
   8   2   3      12294.58      11720.33       638.60 o                         
   9   2   3       5713.10       5391.27       427.66 o                         
  10   2   3         26.45         50.54        60.94 o                         
  11   2   3         95.24        104.07        64.67 o                         
  12   2   3         34.81        104.44        89.17 o                         
 -11   3   3        412.54        491.69       130.97 o                         
 -10   3   3        926.99       1050.48       124.56 o                         
  -9   3   3       1196.45       1334.10       130.57 o                         
  -8   3   3        378.88        443.49        79.29 o                         
  -7   3   3        416.56        516.32        75.22 o                         
  -6   3   3       5313.39       5237.36       160.73 o                         
  -5   3   3      29244.65      28686.17       383.43 o                         
  -4   3   3       1499.91       1437.57        56.96 o                         
  -3   3   3     153804.58     167333.11      1986.37 o                         
  -2   3   3     192626.00     201073.66      1892.16 o                         
  -1   3   3       3585.44       3558.38        69.48 o                         
   0   3   3      24862.97      28458.66       541.97 o                         
   1   3   3      13888.31      16026.60       308.04 o                         
   2   3   3       5234.39       5579.32       417.41 o                         
   3   3   3         73.27         83.11        23.28 o                         
   4   3   3       1950.99       1940.70        72.64 o                         
   5   3   3       1159.11       1172.31        62.91 o                         
   6   3   3          0.94        -31.06        31.06 o                         
   7   3   3       7572.95       7264.19       203.01 o                         
   8   3   3      28145.71      24640.76       744.96 o                         
   9   3   3        441.42        279.83        84.70 o                         
  10   3   3      15541.21      16090.32       483.22 o                         
  11   3   3       3012.75       2757.04       197.75 o                         
 -11   4   3       3028.28       2966.26       297.16 o                         
 -10   4   3       1129.93       1174.87       110.77 o                         
  -9   4   3         14.17         53.41        59.58 o                         
  -8   4   3        882.51        981.37       105.09 o                         
  -7   4   3       4376.51       4188.08       202.66 o                         
  -6   4   3        125.75         60.89        46.16 o                         
  -5   4   3          1.85        -12.40        15.27 o                         
  -4   4   3      37898.49      37167.86       492.89 o                         
  -3   4   3      76583.66      79325.22      1189.13 o                         
  -2   4   3       3625.62       4190.19        88.81 o                         
  -1   4   3     153446.17     161748.06      1543.18 o                         
   0   4   3      84399.25      88711.29      1062.69 o                         
   1   4   3        617.49        520.23        31.75 o                         
   2   4   3      36798.93      35470.73       628.57 o                         
   3   4   3       2196.56       1815.10       181.25 o                         
   4   4   3       2247.32       2447.41        84.41 o                         
   5   4   3        144.29        144.10        33.37 o                         
   6   4   3        865.46        614.34        34.83 o                         
   7   4   3       3767.67       3437.30       157.26 o                         
   8   4   3        360.15        277.28        73.44 o                         
   9   4   3       2021.84       1800.04       198.03 o                         
  10   4   3       3665.74       3510.23       203.95 o                         
  11   4   3        158.24        215.36        78.66 o                         
 -11   5   3        298.23        422.56       149.44 o                         
 -10   5   3       1108.80       1350.31       184.65 o                         
  -9   5   3       3428.26       3529.49       209.70 o                         
  -8   5   3         18.64         15.97        56.93 o                         
  -7   5   3         12.21         26.62        45.79 o                         
  -6   5   3       2307.32       2082.60        95.53 o                         
  -5   5   3       3452.27       3143.29        81.54 o                         
  -4   5   3         36.85         45.56        26.05 o                         
  -3   5   3        500.80        537.36        38.48 o                         
  -2   5   3      14096.00      15042.21       333.10 o                         
  -1   5   3        103.87        115.52        18.86 o                         
   0   5   3         19.04         62.68        16.62 o                         
   1   5   3      16532.82      13765.55       386.25 o                         
   2   5   3      24053.36      23230.02      1883.82 o                         
   3   5   3       3273.71       3174.88       225.51 o                         
   4   5   3      26341.09      27295.71       472.30 o                         
   5   5   3       2694.33       2852.06        98.10 o                         
   6   5   3        192.98        235.25        29.77 o                         
   7   5   3         86.89         88.89        19.15 o                         
   8   5   3       1351.37       1180.37        89.92 o                         
   9   5   3       1440.21       1206.88       115.02 o                         
  10   5   3        214.69        178.14        65.19 o                         
  11   5   3          1.95         -5.81       105.81 o                         
 -10   6   3        113.59        -36.87        97.86 o                         
  -9   6   3         26.49         37.57        64.63 o                         
  -8   6   3        487.13        461.84       129.49 o                         
  -7   6   3       1666.43       1424.41       181.13 o                         
  -6   6   3          4.14        -27.31        27.31 o                         
  -5   6   3        111.01         75.54        28.97 o                         
  -4   6   3       6785.34       6765.88       187.63 o                         
  -3   6   3      17194.25      16073.04       276.29 o                         
  -2   6   3         16.88         14.18        19.97 o                         
  -1   6   3      20203.24      20418.11       741.48 o                         
   0   6   3        357.33        311.32        34.13 o                         
   1   6   3       7966.54       7886.31       200.65 o                         
   2   6   3         29.22         13.46        28.13 o                         
   3   6   3       6255.32       5990.01       242.30 o                         
   4   6   3       2167.03       2245.78       125.65 o                         
   5   6   3       1130.93       1077.42        64.14 o                         
   6   6   3       3625.73       3844.81       142.62 o                         
   7   6   3        506.97        507.16        41.70 o                         
   8   6   3         51.46         35.04        26.20 o                         
   9   6   3        717.80        820.78        82.69 o                         
  10   6   3        345.68        164.20        61.81 o                         
 -10   7   3        581.13        471.11       148.81 o                         
  -9   7   3       1206.22       1599.90       127.52 o                         
  -8   7   3        656.65        745.11        92.24 o                         
  -7   7   3          4.65         20.90        26.73 o                         
  -6   7   3        269.07        223.88        29.30 o                         
  -5   7   3        183.83        178.35        35.89 o                         
  -4   7   3       1868.92       2079.00       104.13 o                         
  -3   7   3         92.65        153.29        28.23 o                         
  -2   7   3      10228.72       9335.06       180.94 o                         
  -1   7   3       4335.04       4118.58        91.02 o                         
   0   7   3         96.16        134.61        18.81 o                         
   1   7   3       7252.23       7285.73       228.20 o                         
   2   7   3       1842.39       1655.36       109.13 o                         
   3   7   3       5617.66       5398.47       213.64 o                         
   4   7   3       2584.66       2263.93       125.76 o                         
   5   7   3       6669.22       6262.56       229.42 o                         
   6   7   3          2.67        -15.16        33.49 o                         
   7   7   3        105.84         67.17        42.04 o                         
   8   7   3         73.00         58.31        21.69 o                         
   9   7   3         32.01          3.16        43.97 o                         
  10   7   3         76.57         89.72        58.72 o                         
  -9   8   3        103.68        100.05        74.37 o                         
  -8   8   3        711.91        828.00        89.22 o                         
  -7   8   3       1316.39       1335.92       111.20 o                         
  -6   8   3       1171.98       1046.25        57.75 o                         
  -5   8   3        640.87        650.19        50.37 o                         
  -4   8   3       4156.00       4170.60       150.09 o                         
  -3   8   3       7305.69       6975.54       260.95 o                         
  -2   8   3       2968.29       2955.64        94.14 o                         
  -1   8   3       1766.03       1826.55        66.74 o                         
   0   8   3        994.29        838.75        36.01 o                         
   1   8   3         37.98         18.05        26.58 o                         
   2   8   3        529.24        425.97        58.58 o                         
   3   8   3          1.00         56.85        40.13 o                         
   4   8   3        931.18        779.55        81.52 o                         
   5   8   3       2339.96       1970.29       218.83 o                         
   6   8   3        780.93        598.90        62.92 o                         
   7   8   3       3246.34       3346.15       144.38 o                         
   8   8   3        438.64        419.22        62.68 o                         
   9   8   3         58.56         51.27        48.60 o                         
  10   8   3        966.93       1086.66       251.50 o                         
  -9   9   3       1296.13       1418.13       228.36 o                         
  -8   9   3       1499.93       1632.94       157.87 o                         
  -7   9   3       2394.52       2620.41       151.54 o                         
  -6   9   3          4.69         47.65        33.37 o                         
  -5   9   3       1396.15       1339.99        93.49 o                         
  -4   9   3        316.25        218.62        55.70 o                         
  -3   9   3          0.16         53.85        32.81 o                         
  -2   9   3       3598.28       3610.24       192.33 o                         
  -1   9   3       6629.97       6510.80       179.52 o                         
   0   9   3         50.35         55.47        25.44 o                         
   1   9   3        699.30        663.29        49.62 o                         
   2   9   3        352.35        372.97        55.68 o                         
   3   9   3         27.64         18.65         9.78 o                         
   4   9   3        117.84        219.60        62.05 o                         
   5   9   3       3882.89       3726.21       252.32 o                         
   6   9   3       2524.63       2648.99       146.55 o                         
   7   9   3        922.73        842.53        77.81 o                         
   8   9   3         22.74          1.02        39.45 o                         
   9   9   3        421.31        404.99        76.75 o                         
  10   9   3        727.90        672.60       165.64 o                         
  -9  10   3        228.49        258.48       133.75 o                         
  -8  10   3          3.03         -8.34        57.23 o                         
  -7  10   3       5980.25       6236.63       236.53 o                         
  -6  10   3      12185.93      11807.96       495.59 o                         
  -5  10   3       3154.23       3128.66       137.15 o                         
  -4  10   3      11403.33      10949.61       322.97 o                         
  -3  10   3      21119.54      20493.18       459.89 o                         
  -2  10   3       1665.17       1621.70        83.30 o                         
  -1  10   3        270.80        250.78        41.73 o                         
   0  10   3       3334.30       3358.43       124.95 o                         
   1  10   3       1048.23       1136.72        73.14 o                         
   2  10   3        641.34        677.05        63.50 o                         
   3  10   3       1117.57       1115.33        89.56 o                         
   4  10   3        313.66        364.44        47.92 o                         
   5  10   3          5.24         37.88        63.69 o                         
   6  10   3       1337.13       1469.35       113.62 o                         
   7  10   3       8571.36       7924.23       238.70 o                         
   8  10   3       2090.88       1886.74       120.29 o                         
   9  10   3       3420.54       3319.63       217.43 o                         
  10  10   3       2296.99       2324.45       270.96 o                         
  -8  11   3       1116.16       1696.43       221.40 o                         
  -7  11   3         48.40         97.12        63.22 o                         
  -6  11   3         12.88         83.12        41.93 o                         
  -5  11   3      14442.97      14821.10       361.71 o                         
  -4  11   3      17887.92      17502.44       364.56 o                         
  -3  11   3         76.16        145.83        38.90 o                         
  -2  11   3      36620.84      36839.64       767.12 o                         
  -1  11   3      35669.32      32925.27       929.75 o                         
   0  11   3        794.42        790.66        83.28 o                         
   1  11   3       2324.08       2460.75       110.89 o                         
   2  11   3        101.09        112.48        39.47 o                         
   3  11   3       1708.36       1731.43       117.98 o                         
   4  11   3        868.50        780.88       122.70 o                         
   5  11   3       1762.15       1666.22        99.29 o                         
   6  11   3        126.94         57.72        36.78 o                         
   7  11   3         92.08        110.72        51.18 o                         
   8  11   3       6566.80       6610.44       230.72 o                         
   9  11   3       9182.72       9537.29       388.11 o                         
  10  11   3        126.75        160.07       109.08 o                         
  -7  12   3       1487.37       1651.88       146.65 o                         
  -6  12   3       1273.83       1295.64        98.39 o                         
  -5  12   3        224.50        182.25        49.26 o                         
  -4  12   3        130.69        154.87        41.19 o                         
  -3  12   3      11783.81      11842.85       324.74 o                         
  -2  12   3       6156.20       6318.69       198.58 o                         
  -1  12   3       2277.14       1673.30       420.43 o                         
   0  12   3      35258.62      36100.71       761.09 o                         
   1  12   3      27393.23      28190.76       605.56 o                         
   2  12   3         13.56          9.32        36.42 o                         
   3  12   3       7719.29       7582.21       347.63 o                         
   4  12   3        940.41        772.36       128.82 o                         
   5  12   3       2811.99       2691.54       234.60 o                         
   6  12   3        363.96        444.21        68.29 o                         
   7  12   3        116.18        103.49        52.82 o                         
   8  12   3          0.32         59.96       126.20 o                         
   9  12   3        648.56        935.09       180.53 o                         
  -6  13   3         72.01        -40.41        85.33 o                         
  -5  13   3        891.10        967.94       155.22 o                         
  -4  13   3        570.99        698.34       150.22 o                         
  -3  13   3          4.62         45.64        58.16 o                         
  -2  13   3        437.83        456.43       108.87 o                         
  -1  13   3         68.63         87.57        69.55 o                         
   0  13   3         11.04        -54.79        71.16 o                         
   1  13   3       1420.42       1500.95       111.91 o                         
   2  13   3       7749.35       8709.60       292.94 o                         
   3  13   3       5059.15       5601.20       302.75 o                         
   4  13   3        586.83        411.13       103.76 o                         
   5  13   3       4236.62       4273.75       295.17 o                         
   6  13   3         85.55         57.83        71.12 o                         
   7  13   3        564.32        439.04       100.92 o                         
   8  13   3         51.67         -1.18       104.73 o                         
   9  13   3        101.67        123.33        91.57 o                         
  -6  14   3          0.47         54.58        96.47 o                         
  -5  14   3        407.66        233.38        75.61 o                         
  -4  14   3         17.46        116.64        70.67 o                         
  -3  14   3       1444.90       1456.80       142.68 o                         
  -2  14   3       3246.67       2851.19       252.83 o                         
  -1  14   3         64.51        134.05        85.29 o                         
   0  14   3       7253.29       8420.07       435.30 o                         
   1  14   3       2403.34       2102.41       218.58 o                         
   2  14   3        390.77        625.99        85.11 o                         
   3  14   3        336.50        273.70        58.38 o                         
   4  14   3       1204.16       1187.18       148.64 o                         
   5  14   3         74.57        161.13        95.62 o                         
   6  14   3        322.40        299.98       103.38 o                         
   7  14   3        453.55        413.15       120.25 o                         
   8  14   3          5.76        -17.56        74.45 o                         
  -5  15   3         51.12         -9.91       147.31 o                         
  -4  15   3        586.90        468.83        95.35 o                         
  -3  15   3        578.26        575.63       107.54 o                         
  -2  15   3        227.96        376.53        90.14 o                         
  -1  15   3       1720.58       2096.76       232.79 o                         
   0  15   3       1847.22       2009.24       219.93 o                         
   1  15   3        218.13        283.20       115.02 o                         
   2  15   3       1879.59       2026.57       142.17 o                         
   3  15   3        747.11        733.86        92.79 o                         
   4  15   3        213.14        173.83        61.24 o                         
   5  15   3         37.72        160.54       123.12 o                         
  -4  16   3         35.32         14.17        58.57 o                         
  -3  16   3       1248.41       1162.72       131.56 o                         
  -2  16   3       2026.27       2336.02       187.58 o                         
  -1  16   3         43.91         96.53        76.73 o                         
   0  16   3        223.40        183.14       100.39 o                         
   1  16   3        142.15         62.26        99.04 o                         
   2  16   3         47.54        235.66       116.96 o                         
   3  16   3         12.08        -65.76        80.06 o                         
   4  16   3         23.52         -1.98        86.17 o                         
   5  16   3         83.82        143.16       105.53 o                         
  -3  17   3         51.02         44.50        85.58 o                         
  -2  17   3         28.65         94.48       104.61 o                         
  -1  17   3        661.66        624.47       131.26 o                         
   0  17   3        902.68       1178.29       181.75 o                         
   1  17   3         75.79         92.63        98.32 o                         
   2  17   3          4.87         68.20        90.98 o                         
   3  17   3       1458.71       1326.56       188.71 o                         
   4  17   3        334.40        309.68       111.19 o                         
   5  17   3        180.36         67.78        83.52 o                         
   1  18   3        534.84        484.18       131.47 o                         
   2  18   3        523.31        610.76       137.63 o                         
   0 -16   4        181.82       -104.44       119.03 o                         
  -6 -15   4       1599.23       2071.75       264.38 o                         
  -5 -15   4        249.29        118.40        93.68 o                         
  -4 -15   4        446.37        446.35       140.16 o                         
  -3 -15   4        249.59        128.61        88.32 o                         
  -2 -15   4        285.40         81.24        93.09 o                         
  -1 -15   4         12.33          0.34       101.44 o                         
   0 -15   4       1001.77        876.96       168.30 o                         
   1 -15   4        952.78        503.21       129.62 o                         
   2 -15   4          7.39        -46.02        96.34 o                         
   3 -15   4        172.36        224.02       109.92 o                         
   4 -15   4         34.16        -90.52        90.52 o                         
   5 -15   4        105.82         32.98        73.90 o                         
  -8 -14   4         16.47       -149.87       149.87 o                         
  -7 -14   4         39.71        -99.16       114.77 o                         
  -6 -14   4         89.56       -119.16       119.16 o                         
  -5 -14   4          8.70        -78.29       109.03 o                         
  -4 -14   4        200.72        205.43        58.84 o                         
  -3 -14   4        310.68        351.34        72.92 o                         
  -2 -14   4        377.73        311.55        63.63 o                         
  -1 -14   4        758.21        739.31        84.46 o                         
   0 -14   4        728.76        686.03        84.03 o                         
   1 -14   4        377.09        344.04        77.78 o                         
   2 -14   4       2635.96       2490.20       154.25 o                         
   3 -14   4        609.75        737.80        91.60 o                         
   4 -14   4         73.31         33.62        77.91 o                         
   5 -14   4         22.75        -26.95        83.98 o                         
  -8 -13   4         40.59        -41.67        84.11 o                         
  -7 -13   4         30.27        -23.28        88.79 o                         
  -6 -13   4       1338.93       1112.83       172.47 o                         
  -5 -13   4       3943.93       3633.50       311.20 o                         
  -4 -13   4          0.84       -107.14       107.14 o                         
  -3 -13   4       8587.98       8933.71       309.30 o                         
  -2 -13   4       6611.46       6608.78       280.66 o                         
  -1 -13   4        189.38        191.66        86.36 o                         
   0 -13   4        104.66        153.89        48.28 o                         
   1 -13   4       4502.65       4345.74       199.14 o                         
   2 -13   4       1177.61       1154.19       104.53 o                         
   3 -13   4        792.65        685.43        93.18 o                         
   4 -13   4       1706.71       1671.49       112.31 o                         
   5 -13   4        393.38        437.32        69.35 o                         
   6 -13   4        203.91        194.52        64.26 o                         
  -8 -12   4       1651.18       1215.88       178.55 o                         
  -7 -12   4        178.52        174.88       101.91 o                         
  -6 -12   4        109.58         87.07        50.11 o                         
  -5 -12   4         51.93         29.38        44.57 o                         
  -4 -12   4       5905.03       5726.90       245.63 o                         
  -3 -12   4       8633.55       8185.02       178.46 o                         
  -2 -12   4       1452.04       1626.06        95.45 o                         
  -1 -12   4      34061.51      35013.79      1047.37 o                         
   0 -12   4      14151.80      13458.08       367.92 o                         
   1 -12   4        768.28        829.00        93.98 o                         
   2 -12   4        760.76        734.32        79.57 o                         
   3 -12   4        466.59        468.76        61.75 o                         
   4 -12   4         37.27         18.53        43.27 o                         
   5 -12   4         53.79         44.47        41.72 o                         
   6 -12   4        763.94        739.72        80.09 o                         
   7 -12   4        225.56        304.16       115.70 o                         
   8 -12   4         74.05        163.03       104.23 o                         
  -9 -11   4       2730.00       2508.90       263.16 o                         
  -8 -11   4        315.20        204.54        58.00 o                         
  -7 -11   4          0.13         -2.53        91.91 o                         
  -6 -11   4         87.42         62.95        46.86 o                         
  -5 -11   4        236.15        253.88        38.93 o                         
  -4 -11   4         21.21         28.55        29.76 o                         
  -3 -11   4        352.00        335.91        50.86 o                         
  -2 -11   4       6929.42       6523.48       143.79 o                         
  -1 -11   4       6617.69       6199.27       135.54 o                         
   0 -11   4       5901.74       5743.15       142.22 o                         
   1 -11   4      53692.55      50603.36      1101.77 o                         
   2 -11   4      14621.27      13974.38       326.81 o                         
   3 -11   4       4482.05       4229.29       129.89 o                         
   4 -11   4       7851.54       7570.21       226.75 o                         
   5 -11   4       1247.99       1145.10        91.52 o                         
   6 -11   4        179.90        133.83        47.38 o                         
   7 -11   4        362.72        384.03        67.75 o                         
   8 -11   4        665.73        781.72       164.92 o                         
 -10 -10   4       4816.95       5388.94       407.46 o                         
  -9 -10   4        727.97        963.16       170.36 o                         
  -8 -10   4       3157.61       3140.49       132.38 o                         
  -7 -10   4       8529.83       8480.50       338.15 o                         
  -6 -10   4        386.87        442.49        52.73 o                         
  -5 -10   4        603.47        548.03        34.52 o                         
  -4 -10   4         75.97         95.22        24.06 o                         
  -3 -10   4        474.89        473.53        45.44 o                         
  -2 -10   4         33.06         25.34        23.23 o                         
  -1 -10   4          0.32         26.74        24.82 o                         
   0 -10   4         13.90         30.25        12.42 o                         
   1 -10   4        120.52        108.80        21.04 o                         
   2 -10   4       6453.33       6276.67       165.09 o                         
   3 -10   4      24791.33      23850.21       330.91 o                         
   4 -10   4       3363.70       3278.06       115.98 o                         
   5 -10   4       9195.71       8862.96       265.55 o                         
   6 -10   4      13775.81      13421.02       330.35 o                         
   7 -10   4       2426.28       2382.32       134.63 o                         
   8 -10   4        157.01        114.70        63.93 o                         
   9 -10   4         86.89         80.21        59.68 o                         
 -10  -9   4        418.78        556.97        99.95 o                         
  -9  -9   4        209.34        161.42        55.06 o                         
  -8  -9   4       1235.79       1287.94        73.98 o                         
  -7  -9   4         14.90        -34.23        41.75 o                         
  -6  -9   4       2051.43       1921.42       111.25 o                         
  -5  -9   4       4700.66       4413.71        95.08 o                         
  -4  -9   4        544.29        559.96        36.56 o                         
  -3  -9   4         45.14         54.96        20.04 o                         
  -2  -9   4       3238.19       3225.21       112.87 o                         
  -1  -9   4        555.68        506.37        43.24 o                         
   0  -9   4        794.64        790.14        33.96 o                         
   1  -9   4       8243.23       7835.86       139.51 o                         
   2  -9   4       3624.95       3564.49        91.01 o                         
   3  -9   4       1548.45       1484.02        67.81 o                         
   4  -9   4       2001.78       1965.62       102.49 o                         
   5  -9   4       8603.61       8451.08       234.76 o                         
   6  -9   4        106.12        210.25        52.39 o                         
   7  -9   4       7567.35       7251.54       228.95 o                         
   8  -9   4       4004.12       3963.81       189.86 o                         
   9  -9   4        327.66        328.37        89.89 o                         
 -11  -8   4       1066.97       1155.85       190.95 o                         
 -10  -8   4       1608.25       1483.97       173.78 o                         
  -9  -8   4         65.93         77.93        51.40 o                         
  -8  -8   4        710.41        770.99        58.00 o                         
  -7  -8   4       2664.46       2478.61       118.58 o                         
  -6  -8   4         30.67         12.50        25.89 o                         
  -5  -8   4          1.40          4.64        15.29 o                         
  -4  -8   4        273.74        204.41        24.70 o                         
  -3  -8   4         10.87         19.44        27.48 o                         
  -2  -8   4       2405.05       2383.99        82.77 o                         
  -1  -8   4       2237.48       2173.15        53.87 o                         
   0  -8   4      10458.39       9790.36       177.65 o                         
   1  -8   4        648.35        605.16        31.95 o                         
   2  -8   4       1735.45       1659.52        51.47 o                         
   3  -8   4       7479.28       6997.33       143.26 o                         
   4  -8   4       2850.67       2885.23        90.94 o                         
   5  -8   4        936.94        928.24        62.61 o                         
   6  -8   4       1631.38       1483.14        78.22 o                         
   7  -8   4         58.64         60.06        39.48 o                         
   8  -8   4        383.71        254.49        65.04 o                         
   9  -8   4        629.47        417.40        93.99 o                         
  10  -8   4         38.19         95.28       112.54 o                         
 -11  -7   4         56.90         40.28        92.58 o                         
 -10  -7   4        200.15        133.44        56.79 o                         
  -9  -7   4        674.99        645.00        65.38 o                         
  -8  -7   4        721.01        627.09        49.93 o                         
  -7  -7   4          4.21         13.96        18.25 o                         
  -6  -7   4        472.53        465.10        33.59 o                         
  -5  -7   4       2142.01       2063.66        61.07 o                         
  -4  -7   4          3.55         17.60        13.54 o                         
  -3  -7   4        415.17        391.25        27.70 o                         
  -2  -7   4      20612.91      20977.38       274.36 o                         
  -1  -7   4       6669.63       6342.84       101.07 o                         
   0  -7   4        147.04        131.84        18.38 o                         
   1  -7   4       3340.05       3218.04        91.45 o                         
   2  -7   4       2992.84       2927.67        64.53 o                         
   3  -7   4       1217.47       1120.42        53.67 o                         
   4  -7   4        794.32        785.24        47.04 o                         
   5  -7   4       3563.58       3512.95       112.89 o                         
   6  -7   4        137.26        103.77        37.50 o                         
   7  -7   4        290.36        239.86        41.40 o                         
   8  -7   4       1522.24       1573.99       115.74 o                         
   9  -7   4        460.92        312.26        97.16 o                         
  10  -7   4        219.91        170.14        85.88 o                         
 -11  -6   4        532.04        511.05       173.32 o                         
 -10  -6   4          0.50        -46.90        57.23 o                         
  -9  -6   4         44.85         35.01        35.85 o                         
  -8  -6   4        426.97        471.38        37.93 o                         
  -7  -6   4         18.13         28.45        27.25 o                         
  -6  -6   4        289.74        269.99        27.04 o                         
  -5  -6   4        621.47        592.37        51.17 o                         
  -4  -6   4       1010.38       1165.33       118.94 o                         
  -3  -6   4       6540.17       6726.29       132.78 o                         
  -2  -6   4        792.67        786.90        31.07 o                         
  -1  -6   4       2551.80       2290.98        70.09 o                         
   0  -6   4      17875.88      18083.50       447.61 o                         
   1  -6   4       1679.74       1591.39        56.05 o                         
   2  -6   4        602.01        645.10        33.28 o                         
   3  -6   4       1195.62       1197.67        47.54 o                         
   4  -6   4        253.10        302.75        31.62 o                         
   5  -6   4       1674.83       1553.55        63.25 o                         
   6  -6   4        707.21        630.82        57.22 o                         
   7  -6   4        838.64        845.08        61.12 o                         
   8  -6   4        822.57        922.57        95.23 o                         
   9  -6   4        324.67        325.48        66.55 o                         
  10  -6   4          8.61        -15.37        55.43 o                         
 -11  -5   4          0.07         21.55        94.02 o                         
 -10  -5   4        150.63        206.81       191.71 o                         
  -9  -5   4        985.69        964.33        86.87 o                         
  -8  -5   4        135.72        101.28        46.10 o                         
  -7  -5   4        159.72        136.28        22.38 o                         
  -6  -5   4       1230.96       1220.46        43.91 o                         
  -5  -5   4      13807.27      13073.50       204.28 o                         
  -4  -5   4      31749.95      30146.26       344.55 o                         
  -3  -5   4        291.90        471.71        22.18 o                         
  -2  -5   4      88966.45      89494.52      1181.76 o                         
  -1  -5   4      34751.41      33938.64       577.31 o                         
   0  -5   4          1.77         40.68        13.27 o                         
   1  -5   4       5558.48       5825.69       106.43 o                         
   2  -5   4      13921.22      13548.62       170.57 o                         
   3  -5   4        198.32        285.23        24.91 o                         
   4  -5   4       1649.16       1612.14        54.74 o                         
   5  -5   4         72.00         44.45        22.48 o                         
   6  -5   4         80.62         98.31        35.44 o                         
   7  -5   4        171.80        201.37        31.55 o                         
   8  -5   4        114.82        130.21        45.67 o                         
   9  -5   4       2921.44       3260.41       170.91 o                         
  10  -5   4         96.00        175.10        66.96 o                         
 -11  -4   4        101.75         11.81       101.36 o                         
 -10  -4   4       1435.47       1120.31       128.80 o                         
  -9  -4   4        172.42         57.05        31.35 o                         
  -8  -4   4        108.13        105.20        21.05 o                         
  -7  -4   4       5879.13       5505.48       122.08 o                         
  -6  -4   4          7.15        -16.16        16.16 o                         
  -5  -4   4        714.63        667.28        29.27 o                         
  -4  -4   4       4179.93       3687.99       123.32 o                         
  -3  -4   4      79212.72      76365.93      2043.36 o                         
  -2  -4   4      33866.25      32411.22       334.57 o                         
  -1  -4   4      22739.98      23977.21       415.26 o                         
   0  -4   4      64632.19      64334.60       538.63 o                         
   1  -4   4       8351.67       7109.41        84.02 o                         
   2  -4   4        212.23        198.96        17.25 o                         
   3  -4   4       4718.38       4294.80        70.71 o                         
   4  -4   4        358.91        394.30        23.23 o                         
   5  -4   4       1329.36       1299.51        61.29 o                         
   6  -4   4        444.39        433.04        41.56 o                         
   7  -4   4        530.00        556.60        52.92 o                         
   8  -4   4        153.27        112.98        61.06 o                         
   9  -4   4         50.63         50.11        54.90 o                         
  10  -4   4       2311.39       2229.74       184.38 o                         
 -11  -3   4       6222.99       6497.22       463.43 o                         
 -10  -3   4       1854.29       1881.18       170.03 o                         
  -9  -3   4        768.18        685.11        61.16 o                         
  -8  -3   4       9113.83       8354.62       165.66 o                         
  -7  -3   4        509.71        456.46        27.82 o                         
  -6  -3   4        197.69        176.57        17.06 o                         
  -5  -3   4       5843.35       5442.15        78.58 o                         
  -4  -3   4        391.84        289.44        19.67 o                         
  -3  -3   4        626.97        529.77        39.42 o                         
  -2  -3   4        130.95        181.00        17.39 o                         
  -1  -3   4      44270.61      40628.41       695.58 o                         
   0  -3   4       3939.32       3929.28        88.71 o                         
   1  -3   4      19397.51      20102.75       167.15 o                         
   2  -3   4      88150.26      89151.04       651.91 o                         
   3  -3   4      34073.44      34573.03       284.06 o                         
   4  -3   4      12991.54      13153.20       147.69 o                         
   5  -3   4      43658.85      44444.34       393.03 o                         
   6  -3   4       1107.74       1384.12        87.17 o                         
   7  -3   4       1278.12       1187.27        67.91 o                         
   8  -3   4         97.19         -5.75        43.07 o                         
   9  -3   4        711.85        782.00       113.15 o                         
  10  -3   4        875.01        826.11       117.71 o                         
  11  -3   4        233.52         94.15       113.34 o                         
 -11  -2   4        394.00        787.24       187.03 o                         
 -10  -2   4       1577.46       1606.84       114.10 o                         
  -9  -2   4       7350.96       7329.07       189.39 o                         
  -8  -2   4        921.89        974.76        56.93 o                         
  -7  -2   4       7377.75       6435.58       136.84 o                         
  -6  -2   4      14998.18      13929.47       243.51 o                         
  -5  -2   4        366.20        357.65        24.34 o                         
  -4  -2   4       1583.65       1432.70        32.94 o                         
  -3  -2   4       3551.89       3212.35        53.91 o                         
  -2  -2   4       4331.46       3606.01        53.55 o                         
  -1  -2   4       5281.07       5141.59        87.34 o                         
   0  -2   4        108.14         73.60        13.02 o                         
   1  -2   4       5850.39       6045.38        60.17 o                         
   2  -2   4       1608.87       1869.56        37.15 o                         
   3  -2   4      21255.88      21427.73       200.34 o                         
   4  -2   4      44271.93      47620.96       402.83 o                         
   5  -2   4       7525.42       8211.76       119.55 o                         
   6  -2   4      17218.19      17588.60       215.21 o                         
   7  -2   4      30384.83      30051.66       562.89 o                         
   8  -2   4        150.17        162.65        50.95 o                         
   9  -2   4        816.69        852.55       167.83 o                         
  10  -2   4         33.57         29.47        63.52 o                         
  11  -2   4        548.40        208.50       105.53 o                         
 -10  -1   4        267.34        309.89        66.18 o                         
  -9  -1   4        597.22        675.77        86.35 o                         
  -8  -1   4        652.27        718.15        51.11 o                         
  -7  -1   4       2659.91       2311.63        79.92 o                         
  -6  -1   4        142.92        182.26        28.39 o                         
  -5  -1   4       4845.84       4436.21        88.53 o                         
  -4  -1   4       4032.60       3536.60        87.38 o                         
  -3  -1   4       1399.10       1209.44        39.68 o                         
  -2  -1   4       2554.74       1898.06        39.39 o                         
  -1  -1   4      66671.85      65217.41       770.64 o                         
   0  -1   4       6501.52       6823.54       113.82 o                         
   1  -1   4      27903.71      31948.84       259.57 o                         
   2  -1   4       3793.72       4340.14        59.78 o                         
   3  -1   4        735.50        749.09        25.95 o                         
   4  -1   4         31.44         17.55        13.19 o                         
   5  -1   4      17088.87      18085.63       219.23 o                         
   6  -1   4       4974.28       5289.87        90.69 o                         
   7  -1   4        118.16        153.02        20.38 o                         
   8  -1   4       5557.89       5461.49       152.34 o                         
   9  -1   4       5149.75       4835.66       240.09 o                         
  10  -1   4         12.24         30.45        63.25 o                         
  11  -1   4        121.32        100.91        78.26 o                         
 -10   0   4        671.40        644.69        72.52 o                         
  -9   0   4       3754.49       3681.64       167.28 o                         
  -8   0   4         92.62        108.75        40.64 o                         
  -7   0   4       3973.91       3879.30       108.42 o                         
  -6   0   4       4886.02       4419.49       102.52 o                         
  -5   0   4       1083.49       1028.82        37.10 o                         
  -4   0   4        171.13        125.52        11.21 o                         
  -3   0   4         29.34         14.28         9.23 o                         
  -2   0   4        746.88        677.35        33.28 o                         
  -1   0   4         98.29         92.19        14.29 o                         
   0   0   4       4769.72       5424.14        63.80 o                         
   1   0   4      56111.78      70119.86       731.33 o                         
   2   0   4       1341.56       1299.38        39.83 o                         
   3   0   4       4035.48       4674.90        80.75 o                         
   4   0   4       3596.88       3655.72       109.62 o                         
   5   0   4       2942.23       3021.07        97.75 o                         
   6   0   4         19.88         40.33        12.93 o                         
   7   0   4          0.24         27.63        16.11 o                         
   8   0   4       1008.94        782.10        66.48 o                         
   9   0   4         33.33         31.71        57.21 o                         
  10   0   4         39.27         26.88        54.23 o                         
  11   0   4         13.80        -76.34        76.34 o                         
  12   0   4        218.81        453.73       126.33 o                         
 -11   1   4         42.29          6.20        67.15 o                         
 -10   1   4          1.66         29.53        48.28 o                         
  -9   1   4        125.76        173.41        64.08 o                         
  -8   1   4        112.46        130.64        38.70 o                         
  -7   1   4       4146.59       3982.72       121.29 o                         
  -6   1   4        120.87        169.39        34.43 o                         
  -5   1   4       1804.12       1623.99        50.55 o                         
  -4   1   4       4363.85       4097.08       107.10 o                         
  -3   1   4         81.40         88.22        12.00 o                         
  -2   1   4        118.87        101.13        14.59 o                         
  -1   1   4      62716.39      68337.53       547.68 o                         
   0   1   4       4386.34       4557.52        66.03 o                         
   1   1   4       6387.38       6949.72        89.60 o                         
   2   1   4        943.66       1012.92        48.96 o                         
   3   1   4       5580.58       7211.91       110.84 o                         
   4   1   4        189.80        173.63        25.74 o                         
   5   1   4        643.49        714.21        36.28 o                         
   6   1   4       3945.57       3904.64       121.86 o                         
   7   1   4        640.18        570.77        43.25 o                         
   8   1   4        251.20        184.48        64.28 o                         
   9   1   4       3228.31       3368.47       229.02 o                         
  10   1   4       4738.34       4589.98       242.63 o                         
  11   1   4          1.32         16.06        64.90 o                         
  12   1   4        318.85        437.11       149.06 o                         
 -11   2   4        191.67        251.14        92.46 o                         
 -10   2   4         76.35         98.73        63.84 o                         
  -9   2   4        675.98        548.28        74.45 o                         
  -8   2   4         43.53        -27.29        45.01 o                         
  -7   2   4        203.09        273.89        48.09 o                         
  -6   2   4       8764.53       8348.37       177.20 o                         
  -5   2   4      10556.97      10047.16       224.36 o                         
  -4   2   4       5943.18       6091.83        93.41 o                         
  -3   2   4       7648.86       7558.33       106.32 o                         
  -2   2   4         18.16         32.02        18.53 o                         
  -1   2   4       1772.19       1864.75        49.55 o                         
   0   2   4       1735.31       1536.69        43.28 o                         
   1   2   4     130794.93     149224.86      1825.41 o                         
   2   2   4        726.58       1012.66        33.51 o                         
   3   2   4       2185.44       2265.30        70.67 o                         
   4   2   4          1.09         40.36        16.43 o                         
   5   2   4         58.79        153.21        27.22 o                         
   6   2   4       2109.41       2032.21       100.63 o                         
   7   2   4        183.43        154.97        32.17 o                         
   8   2   4       1689.92       1501.71       166.70 o                         
   9   2   4        746.28        673.15        92.70 o                         
  10   2   4        594.59        455.10        84.28 o                         
  11   2   4        344.01        325.91       162.43 o                         
  12   2   4       2199.09       2419.73       264.51 o                         
 -11   3   4         39.85        -21.22        79.55 o                         
 -10   3   4         40.33        -15.69        76.06 o                         
  -9   3   4         20.64         67.26        72.72 o                         
  -8   3   4        180.30        105.28        67.66 o                         
  -7   3   4       1502.91       1469.30       116.43 o                         
  -6   3   4       1712.46       1671.88        78.36 o                         
  -5   3   4       1995.26       2221.10        74.78 o                         
  -4   3   4      68240.14      66541.34      1307.50 o                         
  -3   3   4      62549.15      67690.63       919.65 o                         
  -2   3   4        343.56        260.45        26.60 o                         
  -1   3   4      60539.05      63869.33       818.19 o                         
   0   3   4      34423.30      36126.27       355.17 o                         
   1   3   4        123.99        166.20        25.80 o                         
   2   3   4       2461.94       2540.48       194.70 o                         
   3   3   4       3775.53       3895.21        96.59 o                         
   4   3   4        461.14        469.64        39.43 o                         
   5   3   4        332.86        329.62        41.95 o                         
   6   3   4       2201.57       1969.57        97.35 o                         
   7   3   4        424.98        463.64       159.36 o                         
   8   3   4        176.51        269.31        41.84 o                         
   9   3   4       4456.13       4332.28       218.19 o                         
  10   3   4       5275.23       5073.02       253.03 o                         
  11   3   4         65.00        142.06        64.51 o                         
  12   3   4       1821.43       1952.55       238.82 o                         
 -11   4   4       3084.97       3233.09       315.51 o                         
 -10   4   4        194.17        197.42        73.49 o                         
  -9   4   4         55.62        -17.97        61.87 o                         
  -8   4   4        580.57        506.38       111.66 o                         
  -7   4   4         54.35        103.96        50.33 o                         
  -6   4   4        591.15        672.90        61.39 o                         
  -5   4   4        490.23        466.37        41.43 o                         
  -4   4   4       8389.36       7937.58       136.24 o                         
  -3   4   4      34826.86      37369.12       483.45 o                         
  -2   4   4     130972.91     137868.47      1353.34 o                         
  -1   4   4      48272.66      48939.33       692.34 o                         
   0   4   4       9787.79       9963.75       152.76 o                         
   1   4   4      68508.56      73835.16      1486.18 o                         
   2   4   4      33766.76      35614.59       631.20 o                         
   3   4   4        340.97        325.94        82.71 o                         
   4   4   4      12603.58      13171.20       467.34 o                         
   5   4   4        380.70        401.03        37.71 o                         
   6   4   4       1260.37       1388.18        86.44 o                         
   7   4   4        471.96        511.08        60.35 o                         
   8   4   4        662.56        762.91       135.27 o                         
   9   4   4         67.48        175.00        65.48 o                         
  10   4   4        584.14        610.63       101.52 o                         
  11   4   4       2565.35       2358.23       183.04 o                         
 -11   5   4       2520.09       2865.53       309.90 o                         
 -10   5   4      11692.61      12797.25       677.98 o                         
  -9   5   4       1450.73       1745.20       131.59 o                         
  -8   5   4        497.54        492.63       114.96 o                         
  -7   5   4        285.95        343.62        61.86 o                         
  -6   5   4        611.91        515.29        44.42 o                         
  -5   5   4        393.92        370.31        51.11 o                         
  -4   5   4       5802.02       5882.54       119.84 o                         
  -3   5   4        128.34        167.99        32.68 o                         
  -2   5   4        279.19        228.75        27.29 o                         
  -1   5   4      13494.22      13062.09       269.85 o                         
   0   5   4        553.06        303.13        26.55 o                         
   1   5   4       1099.30        948.59        57.11 o                         
   2   5   4      11429.22       9478.40       354.31 o                         
   3   5   4      80453.80      88733.11      1440.40 o                         
   4   5   4      32455.05      37133.20       569.92 o                         
   5   5   4      11977.54      12068.47       228.96 o                         
   6   5   4      32672.93      31197.35      1403.70 o                         
   7   5   4        440.79        495.54        77.94 o                         
   8   5   4       1398.66       1401.19       101.31 o                         
   9   5   4        465.52        485.62        87.17 o                         
  10   5   4        594.81        583.21        95.59 o                         
  11   5   4          3.39       -111.14       111.14 o                         
 -10   6   4        311.55        276.49       118.44 o                         
  -9   6   4       2616.09       2740.14       174.52 o                         
  -8   6   4       8943.64       9490.68       323.24 o                         
  -7   6   4          4.12         41.00        25.58 o                         
  -6   6   4       1728.39       1666.19        63.85 o                         
  -5   6   4       2450.38       2611.55       121.62 o                         
  -4   6   4        176.34        204.71        39.90 o                         
  -3   6   4        404.74        520.99        37.87 o                         
  -2   6   4      13999.19      14002.55       207.24 o                         
  -1   6   4       2986.41       2814.86        74.31 o                         
   0   6   4        845.74        856.90        34.45 o                         
   1   6   4       6852.22       6940.13       167.14 o                         
   2   6   4        256.94        159.03        39.57 o                         
   3   6   4        679.74        587.63        68.09 o                         
   4   6   4      44165.93      50881.02      1348.85 o                         
   5   6   4      49526.46      50017.79       780.58 o                         
   6   6   4       1842.86       2044.34       106.94 o                         
   7   6   4       9712.13       8844.44       395.89 o                         
   8   6   4       7446.97       7612.30       234.22 o                         
   9   6   4        247.33        185.70        60.08 o                         
  10   6   4        195.98        243.43        77.67 o                         
  11   6   4        187.22        289.27        99.21 o                         
 -10   7   4       2934.20       3336.17       323.86 o                         
  -9   7   4         13.59         44.58        59.78 o                         
  -8   7   4        463.56        615.32        83.59 o                         
  -7   7   4       1378.55       1441.39       106.64 o                         
  -6   7   4       3547.70       3373.06       147.75 o                         
  -5   7   4       1606.24       1441.32        97.13 o                         
  -4   7   4       2823.72       2832.75       121.10 o                         
  -3   7   4         34.43         10.57        25.42 o                         
  -2   7   4        712.62        660.98        41.38 o                         
  -1   7   4        927.19        819.84        42.31 o                         
   0   7   4      12082.59      11482.98       332.00 o                         
   1   7   4        308.61        314.17        31.63 o                         
   2   7   4       4027.20       3853.54       202.03 o                         
   3   7   4       2968.53       3656.05       298.15 o                         
   4   7   4        579.84        567.04        68.92 o                         
   5   7   4       5677.02       5524.06       207.22 o                         
   6   7   4       8324.42       8608.67       231.98 o                         
   7   7   4        934.99        844.04        75.45 o                         
   8   7   4        144.88        274.38        59.77 o                         
   9   7   4       1477.47       1527.38       110.13 o                         
  10   7   4       1131.97       1116.04       123.84 o                         
  -9   8   4        667.78        863.56        98.84 o                         
  -8   8   4       2049.81       2278.59       148.65 o                         
  -7   8   4        128.06         82.90        50.71 o                         
  -6   8   4       1177.46       1112.52       102.53 o                         
  -5   8   4        746.56        825.15        77.55 o                         
  -4   8   4         15.60         54.36        64.62 o                         
  -3   8   4          0.12         18.61        29.30 o                         
  -2   8   4         11.65         32.22        25.23 o                         
  -1   8   4        190.03        211.94        29.67 o                         
   0   8   4        354.21        404.87        28.91 o                         
   1   8   4        190.74        262.27        40.10 o                         
   2   8   4       4125.56       3634.08       265.97 o                         
   3   8   4       1472.91       1320.43        99.17 o                         
   4   8   4       5150.22       5117.52       202.09 o                         
   5   8   4       3262.80       3334.52       159.28 o                         
   6   8   4        647.94        652.47        66.66 o                         
   7   8   4        324.33        281.74        54.41 o                         
   8   8   4         69.59        111.67        49.05 o                         
   9   8   4        776.62        789.40        85.88 o                         
  10   8   4        189.84        143.67        82.32 o                         
  -9   9   4          1.81        212.97       124.94 o                         
  -8   9   4         21.12        101.62        63.95 o                         
  -7   9   4        126.50         97.89        48.13 o                         
  -6   9   4        511.60        620.66        65.52 o                         
  -5   9   4         67.90         84.88        36.67 o                         
  -4   9   4        753.27        808.30        89.89 o                         
  -3   9   4        232.35        230.07        87.02 o                         
  -2   9   4         67.45         63.36        31.09 o                         
  -1   9   4        865.33        844.33        53.81 o                         
   0   9   4       4721.87       4986.51       185.04 o                         
   1   9   4       1324.11       1341.70        68.86 o                         
   2   9   4       1518.91       1429.07       103.31 o                         
   3   9   4        272.21        300.47        30.91 o                         
   4   9   4        693.98        637.25       109.08 o                         
   5   9   4        478.73        443.73       113.80 o                         
   6   9   4       1530.61       1518.47       116.46 o                         
   7   9   4       1230.34       1343.78        96.48 o                         
   8   9   4        273.56        295.61        52.56 o                         
   9   9   4        430.92        513.39        71.82 o                         
  10   9   4       1117.09       1204.15       194.36 o                         
  -8  10   4        250.18        280.48        74.10 o                         
  -7  10   4        240.88        260.54        85.68 o                         
  -6  10   4        133.20        175.85        53.90 o                         
  -5  10   4       5170.65       5059.07       176.75 o                         
  -4  10   4       8170.17       7665.16       304.22 o                         
  -3  10   4        643.97        584.03        68.53 o                         
  -2  10   4       2646.27       2641.18       125.94 o                         
  -1  10   4        475.95        400.86        39.84 o                         
   0  10   4        520.05        682.79        61.76 o                         
   1  10   4       2448.34       2552.94       112.75 o                         
   2  10   4      14539.67      14726.76       311.91 o                         
   3  10   4       1682.42       1731.89       116.32 o                         
   4  10   4       3517.63       3385.52       238.02 o                         
   5  10   4          0.65          1.90        71.03 o                         
   6  10   4       1724.70       1758.72       128.92 o                         
   7  10   4         87.08        114.79        48.14 o                         
   8  10   4        118.11        132.55        49.28 o                         
   9  10   4        452.72        436.46        69.34 o                         
  10  10   4          0.38        142.36        98.91 o                         
  -8  11   4         53.50        176.44       112.62 o                         
  -7  11   4        411.74        423.32        86.53 o                         
  -6  11   4        197.44        215.23       117.13 o                         
  -5  11   4       1355.17       1272.95        92.72 o                         
  -4  11   4       1034.69       1055.95        95.12 o                         
  -3  11   4      19932.25      19913.45       461.02 o                         
  -2  11   4      18212.58      18574.82       462.29 o                         
  -1  11   4         88.14         41.70        23.32 o                         
   0  11   4       8970.11       9341.15       480.98 o                         
   1  11   4        850.09        736.76        67.90 o                         
   2  11   4        109.66         78.39        40.79 o                         
   3  11   4        416.34        349.88        97.31 o                         
   4  11   4       3947.26       3988.36       266.45 o                         
   5  11   4       1486.63       1464.07        86.59 o                         
   6  11   4       1800.86       1796.59       184.47 o                         
   7  11   4        169.88         45.34        56.83 o                         
   8  11   4       2252.93       2361.25       145.55 o                         
   9  11   4         39.41         87.87        87.82 o                         
  -7  12   4         39.30        -43.00        69.66 o                         
  -6  12   4        124.36         51.92        40.89 o                         
  -5  12   4         40.12         55.17        36.18 o                         
  -4  12   4       1471.28       1400.60       203.22 o                         
  -3  12   4        601.58        681.98        96.99 o                         
  -2  12   4       3604.24       3603.74       146.77 o                         
  -1  12   4      26382.77      24419.02      1650.22 o                         
   0  12   4       9046.35       9750.55       454.45 o                         
   1  12   4       7601.81       7844.41       704.00 o                         
   2  12   4      23783.35      25004.70       645.16 o                         
   3  12   4       8739.45       8917.03       300.39 o                         
   4  12   4        773.16        662.94       127.30 o                         
   5  12   4       3472.34       3435.13       267.67 o                         
   6  12   4        894.56        801.29       139.78 o                         
   7  12   4       1421.93       1163.38       153.53 o                         
   8  12   4        158.00        144.45        74.00 o                         
   9  12   4          0.22        140.59        98.57 o                         
  -6  13   4         58.98         31.26        98.28 o                         
  -5  13   4          0.35         23.12        56.41 o                         
  -4  13   4         56.54        133.43       120.47 o                         
  -3  13   4         31.15        106.84        79.85 o                         
  -2  13   4        177.76        360.55       114.14 o                         
  -1  13   4         11.75         84.87        74.24 o                         
   0  13   4       1102.67       1287.46       171.33 o                         
   1  13   4       9218.61       9246.35       304.65 o                         
   2  13   4       1603.95       1787.75       130.31 o                         
   3  13   4      12301.37      13863.54       402.35 o                         
   4  13   4      22263.12      25804.29       850.56 o                         
   5  13   4       2862.32       3105.79       256.12 o                         
   6  13   4       3267.69       3235.15       274.00 o                         
   7  13   4       2847.89       2717.32       173.98 o                         
   8  13   4        621.29        767.90       113.00 o                         
   9  13   4        786.54        733.30       156.28 o                         
  -5  14   4       1156.89       1161.53       127.19 o                         
  -4  14   4         72.54        101.34        68.94 o                         
  -3  14   4          1.59        187.88        84.62 o                         
  -2  14   4        304.09        401.55       126.62 o                         
  -1  14   4       3739.10       3286.99       277.37 o                         
   0  14   4       5298.70       5648.14       354.31 o                         
   1  14   4        119.14        178.55        82.84 o                         
   2  14   4         74.69         78.48        48.10 o                         
   3  14   4       1295.56       1474.42       161.53 o                         
   4  14   4         55.77         50.73        52.96 o                         
   5  14   4      11232.82      13474.48       586.17 o                         
   6  14   4       8595.40       8603.51       463.51 o                         
   7  14   4         15.73         76.13        97.06 o                         
   8  14   4       1328.46       1460.73       211.32 o                         
  -5  15   4        451.14        265.99        98.62 o                         
  -4  15   4         22.42        166.63       125.80 o                         
  -3  15   4        975.95       1448.00       188.52 o                         
  -2  15   4         30.56         29.48        79.38 o                         
  -1  15   4          1.95         83.39       100.98 o                         
   0  15   4       1136.73        925.89       164.16 o                         
   1  15   4       4130.39       4294.29       316.39 o                         
   2  15   4       2416.06       2954.51       174.55 o                         
   3  15   4        186.46        197.28        84.65 o                         
   4  15   4         73.84        145.97        79.76 o                         
   5  15   4         99.76         45.33        61.54 o                         
   6  15   4        732.74       1101.32       163.45 o                         
  -4  16   4        633.82        473.17       155.85 o                         
  -3  16   4         32.37         84.94       114.27 o                         
  -2  16   4         12.48        139.82        76.77 o                         
  -1  16   4         21.35        -88.07        89.63 o                         
   0  16   4        288.93        288.30       124.73 o                         
   1  16   4        131.69         48.59        89.93 o                         
   2  16   4        841.10        969.76       173.53 o                         
   3  16   4        725.56        795.55       163.53 o                         
   4  16   4        214.68        233.42       119.66 o                         
   5  16   4        395.90        297.96       116.59 o                         
  -2  17   4       1044.33       1214.40       187.53 o                         
  -1  17   4         95.95        110.81        88.37 o                         
   0  17   4        118.79        194.45       117.60 o                         
   1  17   4        473.91        464.19       137.13 o                         
   2  17   4        313.81        399.44       134.38 o                         
   3  17   4        366.93        398.35       133.63 o                         
   4  17   4        227.48        243.72       104.18 o                         
   5  17   4         22.78        109.75       101.99 o                         
   0  18   4         58.33        -17.93        86.17 o                         
   1  18   4        236.86        319.39       130.84 o                         
   2  18   4        370.79        430.49       134.38 o                         
  -5 -15   5        698.88       1059.81       188.33 o                         
  -4 -15   5        277.13        352.58       115.53 o                         
  -3 -15   5         47.88         -2.70        87.40 o                         
  -2 -15   5         32.20         69.89        92.37 o                         
  -1 -15   5       1504.10       1511.26       223.85 o                         
   0 -15   5        520.98        313.27       106.84 o                         
   1 -15   5         23.00        -90.10        98.83 o                         
   2 -15   5          1.78        131.77        90.90 o                         
   3 -15   5         59.37         42.94        91.07 o                         
   4 -15   5        179.74        189.39        95.50 o                         
   5 -15   5       1396.96       1673.65       220.77 o                         
  -7 -14   5        310.95        216.05       120.09 o                         
  -6 -14   5       1991.85       1957.15       234.39 o                         
  -5 -14   5        781.14        851.74       161.17 o                         
  -4 -14   5        737.20        682.43       144.63 o                         
  -3 -14   5        198.08         80.02        81.45 o                         
  -2 -14   5        130.36        195.84        87.40 o                         
  -1 -14   5         20.79       -110.17       110.17 o                         
   0 -14   5        286.86        372.87       119.58 o                         
   1 -14   5        732.06        501.90       119.07 o                         
   2 -14   5         38.35        -77.02        77.02 o                         
   3 -14   5        479.52        695.38       150.33 o                         
   4 -14   5        323.53        239.29       110.51 o                         
   5 -14   5         23.39        237.81        88.16 o                         
  -8 -13   5        300.16        546.27       142.02 o                         
  -7 -13   5        257.37        124.85        85.79 o                         
  -6 -13   5         81.84        -71.96       101.23 o                         
  -5 -13   5        134.63       -112.16       119.07 o                         
  -4 -13   5         32.56         21.29       125.04 o                         
  -3 -13   5       1079.06       1056.78       136.62 o                         
  -2 -13   5          3.16        -20.60        66.37 o                         
  -1 -13   5        485.33        581.78        74.25 o                         
   0 -13   5        376.27        372.80       101.53 o                         
   1 -13   5         38.04         55.93        53.78 o                         
   2 -13   5       4847.23       4741.69       207.51 o                         
   3 -13   5       8199.15       7870.72       284.87 o                         
   4 -13   5        363.52        344.86        62.42 o                         
   5 -13   5        518.83        429.27        64.00 o                         
   6 -13   5        634.61        664.50       134.85 o                         
  -8 -12   5        583.18        957.95       160.20 o                         
  -7 -12   5          2.03        -37.37        91.87 o                         
  -6 -12   5       1731.13       1830.44       214.91 o                         
  -5 -12   5        227.62        197.91        94.74 o                         
  -4 -12   5        142.94        192.17        88.49 o                         
  -3 -12   5        733.41        575.54        75.73 o                         
  -2 -12   5       4811.32       4713.32       184.13 o                         
  -1 -12   5       1160.72        982.18        90.76 o                         
   0 -12   5       1074.35        966.21       114.67 o                         
   1 -12   5       4217.80       3995.90       178.55 o                         
   2 -12   5        116.05        149.09        40.31 o                         
   3 -12   5        230.61        254.21        48.05 o                         
   4 -12   5        691.35        770.22        76.20 o                         
   5 -12   5       1455.31       1425.08       103.58 o                         
   6 -12   5         88.90         31.11        50.22 o                         
   7 -12   5        467.54        258.35       100.51 o                         
  -8 -11   5         81.22         71.15        48.95 o                         
  -7 -11   5        621.55        411.98        72.72 o                         
  -6 -11   5        419.03        338.75        68.17 o                         
  -5 -11   5        562.89        597.37        76.31 o                         
  -4 -11   5       2016.75       1956.58       112.64 o                         
  -3 -11   5        112.08         72.89        25.54 o                         
  -2 -11   5        278.23        278.08        27.97 o                         
  -1 -11   5       7357.18       7058.28       190.29 o                         
   0 -11   5       7940.05       7777.83       168.95 o                         
   1 -11   5        191.47        209.61        33.69 o                         
   2 -11   5      11085.11      10660.42       269.93 o                         
   3 -11   5      21638.58      21164.03       496.12 o                         
   4 -11   5       2009.34       2265.84       120.08 o                         
   5 -11   5       2795.35       2762.13       138.40 o                         
   6 -11   5       1966.79       2207.80       108.04 o                         
   7 -11   5        179.71        279.68        86.38 o                         
   8 -11   5        160.50        132.57       100.39 o                         
 -10 -10   5          7.07        204.36       119.92 o                         
  -9 -10   5       7226.29       8225.54       479.92 o                         
  -8 -10   5      12011.13      13103.34       374.06 o                         
  -7 -10   5        329.00        327.53        59.25 o                         
  -6 -10   5       5899.31       5791.33       180.19 o                         
  -5 -10   5       8112.70       8254.13       201.46 o                         
  -4 -10   5        755.27        854.39        42.56 o                         
  -3 -10   5       1023.50        947.30        57.06 o                         
  -2 -10   5       3271.65       3374.93       121.16 o                         
  -1 -10   5        220.77        183.78        24.54 o                         
   0 -10   5        529.90        564.33        41.86 o                         
   1 -10   5       4163.44       3769.45       195.63 o                         
   2 -10   5       4004.69       3826.68       199.14 o                         
   3 -10   5        304.84        291.09        34.48 o                         
   4 -10   5      26708.49      24831.07       579.56 o                         
   5 -10   5      26532.26      26263.38       496.54 o                         
   6 -10   5        514.25        585.83        61.47 o                         
   7 -10   5       8985.24       9389.11       269.78 o                         
   8 -10   5       3383.69       3463.37       208.36 o                         
   9 -10   5        236.00        402.94       121.39 o                         
 -10  -9   5         22.32        -26.62        90.52 o                         
  -9  -9   5       4214.20       4837.52       208.91 o                         
  -8  -9   5        242.90        223.25        41.03 o                         
  -7  -9   5       9252.92       9528.58       253.73 o                         
  -6  -9   5       9022.58       8350.00       272.83 o                         
  -5  -9   5        230.17        220.45        38.05 o                         
  -4  -9   5      11953.95      11630.83       225.35 o                         
  -3  -9   5       9319.84       9437.53       166.71 o                         
  -2  -9   5          3.33         39.91        23.74 o                         
  -1  -9   5          8.10         11.86        18.33 o                         
   0  -9   5       3830.26       3586.29       111.20 o                         
   1  -9   5       3052.25       2615.78       131.16 o                         
   2  -9   5       4461.35       4063.46       104.21 o                         
   3  -9   5        528.83        591.30        40.96 o                         
   4  -9   5       1160.76       1147.70        67.84 o                         
   5  -9   5       3129.20       3127.89       182.11 o                         
   6  -9   5      17213.35      16658.79       315.77 o                         
   7  -9   5      13684.86      13875.38       293.69 o                         
   8  -9   5        129.39        236.72        71.49 o                         
   9  -9   5       6770.61       7075.04       323.26 o                         
 -10  -8   5        191.18        257.92        75.36 o                         
  -9  -8   5       2610.07       2445.99       147.54 o                         
  -8  -8   5        913.29        935.28        63.08 o                         
  -7  -8   5        550.82        492.35        71.25 o                         
  -6  -8   5         41.18         10.90        14.16 o                         
  -5  -8   5        258.49        202.40        24.01 o                         
  -4  -8   5       5741.17       5475.09       163.97 o                         
  -3  -8   5       1924.16       1872.31        69.29 o                         
  -2  -8   5      15612.75      14856.91       296.51 o                         
  -1  -8   5       5528.15       5493.22       114.20 o                         
   0  -8   5        568.14        601.24        34.67 o                         
   1  -8   5       1749.79       1515.72        50.03 o                         
   2  -8   5       7129.70       6681.66       114.41 o                         
   3  -8   5        209.03        175.51        30.85 o                         
   4  -8   5       5648.10       5397.58       143.45 o                         
   5  -8   5         13.04         57.98        51.78 o                         
   6  -8   5        608.38        637.10        64.44 o                         
   7  -8   5       1961.86       1941.02        97.62 o                         
   8  -8   5       1251.68       1319.33       108.39 o                         
   9  -8   5        589.57        883.10       121.87 o                         
  10  -8   5        786.96        906.11       189.51 o                         
 -11  -7   5        332.67        406.23       136.03 o                         
 -10  -7   5         12.28        -59.53        59.53 o                         
  -9  -7   5       1560.32       1680.68        96.38 o                         
  -8  -7   5        145.61         97.35        31.08 o                         
  -7  -7   5       3197.61       3232.87        94.34 o                         
  -6  -7   5       1813.38       1515.27       136.95 o                         
  -5  -7   5        163.82        122.68        17.72 o                         
  -4  -7   5       2411.72       2182.94       112.13 o                         
  -3  -7   5        331.27        389.25        25.15 o                         
  -2  -7   5        572.39        523.47        26.40 o                         
  -1  -7   5       2736.23       2640.33        67.10 o                         
   0  -7   5        153.24        171.73        21.25 o                         
   1  -7   5       1370.63       1305.54        51.35 o                         
   2  -7   5         61.16         67.14        18.36 o                         
   3  -7   5         22.20         33.19        21.69 o                         
   4  -7   5       5332.71       5259.46       121.20 o                         
   5  -7   5        184.24        209.84        38.24 o                         
   6  -7   5       4805.20       4490.13       137.17 o                         
   7  -7   5       2430.59       2423.24       125.94 o                         
   8  -7   5        728.72        820.39        88.92 o                         
   9  -7   5         18.17         53.28        66.15 o                         
  10  -7   5         25.35         70.18        64.96 o                         
 -11  -6   5        663.59        382.99       149.49 o                         
 -10  -6   5        729.99        768.39        90.22 o                         
  -9  -6   5         49.23         82.50        39.32 o                         
  -8  -6   5         82.11         60.06        28.45 o                         
  -7  -6   5        589.81        570.85        32.95 o                         
  -6  -6   5          6.90         13.75        26.93 o                         
  -5  -6   5        885.31        894.58        48.54 o                         
  -4  -6   5       2234.88       2201.00        82.60 o                         
  -3  -6   5        865.42        881.34        33.40 o                         
  -2  -6   5       3243.76       2854.04        58.70 o                         
  -1  -6   5        652.62        769.08        34.81 o                         
   0  -6   5       1085.49        950.04        44.06 o                         
   1  -6   5        312.92        285.88        16.77 o                         
   2  -6   5        766.42        762.93        40.08 o                         
   3  -6   5        980.76       1065.23        47.33 o                         
   4  -6   5       1739.68       1778.81        65.37 o                         
   5  -6   5       2087.23       2117.00        68.82 o                         
   6  -6   5        418.38        293.45        39.46 o                         
   7  -6   5        572.57        554.97        53.28 o                         
   8  -6   5       2021.19       1996.56       126.61 o                         
   9  -6   5         39.14         -8.52        67.87 o                         
  10  -6   5        130.11        135.85        71.90 o                         
 -11  -5   5        587.99        671.71       181.88 o                         
 -10  -5   5        694.23        683.11       111.21 o                         
  -9  -5   5        700.03        711.69        65.87 o                         
  -8  -5   5         98.31        119.95        29.99 o                         
  -7  -5   5        552.05        436.59        28.62 o                         
  -6  -5   5        992.60        903.82        41.19 o                         
  -5  -5   5        205.44        163.58        27.30 o                         
  -4  -5   5        939.45        846.05        43.01 o                         
  -3  -5   5      13676.47      13546.11       188.89 o                         
  -2  -5   5      12286.57      11722.83       248.09 o                         
  -1  -5   5        319.91        286.97        15.39 o                         
   0  -5   5       1801.64       2143.25        43.53 o                         
   1  -5   5       5504.32       6200.45       124.73 o                         
   2  -5   5       3264.44       3460.52        57.75 o                         
   3  -5   5       8588.60       9018.42       110.81 o                         
   4  -5   5      20113.95      19632.14       240.13 o                         
   5  -5   5          5.37         22.22        24.45 o                         
   6  -5   5       5572.77       5341.02       141.78 o                         
   7  -5   5        670.96        628.94        53.54 o                         
   8  -5   5        186.79        218.40        60.01 o                         
   9  -5   5        275.08        364.88        75.44 o                         
  10  -5   5          1.66        -64.31        76.20 o                         
 -11  -4   5       1211.07       1046.23       208.75 o                         
 -10  -4   5        868.54        867.38       140.02 o                         
  -9  -4   5        446.49        391.42        83.16 o                         
  -8  -4   5         51.30        104.38        23.95 o                         
  -7  -4   5       1795.18       1814.01        72.32 o                         
  -6  -4   5        124.85        101.34        18.23 o                         
  -5  -4   5       5283.89       4677.25       153.75 o                         
  -4  -4   5          2.31         -8.14        20.55 o                         
  -3  -4   5       1473.69       1282.13        66.27 o                         
  -2  -4   5      19561.03      18316.60       324.92 o                         
  -1  -4   5      46096.92      43370.58       450.92 o                         
   0  -4   5       2643.18       2500.11        55.59 o                         
   1  -4   5        134.64        230.29        13.16 o                         
   2  -4   5        558.16        859.08        45.98 o                         
   3  -4   5        431.52        283.28        19.14 o                         
   4  -4   5       3269.49       3425.20        67.13 o                         
   5  -4   5         62.83        103.44        24.78 o                         
   6  -4   5       8420.87       8577.64       183.53 o                         
   7  -4   5        250.90        282.58        42.55 o                         
   8  -4   5       2803.76       2857.45       147.15 o                         
   9  -4   5        846.92        726.99       126.60 o                         
  10  -4   5        687.50        889.72       126.20 o                         
 -10  -3   5       1918.49       1400.63       148.06 o                         
  -9  -3   5       7558.35       7715.57       192.46 o                         
  -8  -3   5       2802.67       2926.41        97.35 o                         
  -7  -3   5        156.03         99.89        18.78 o                         
  -6  -3   5        208.06        195.47        24.74 o                         
  -5  -3   5        107.31         82.29        16.35 o                         
  -4  -3   5       1148.42       1216.15        42.42 o                         
  -3  -3   5       1777.98       1410.56        39.80 o                         
  -2  -3   5        735.74        799.06        28.81 o                         
  -1  -3   5        176.57        159.34        11.24 o                         
   0  -3   5      16992.28      17072.35       352.37 o                         
   1  -3   5      17395.64      15901.69       169.84 o                         
   2  -3   5        155.35        186.14        14.21 o                         
   3  -3   5      17627.61      16953.55       172.24 o                         
   4  -3   5      84216.30      88811.88       711.71 o                         
   5  -3   5      10392.35      11149.97       147.88 o                         
   6  -3   5      12187.93      11795.19       190.57 o                         
   7  -3   5       3231.61       3089.03       107.32 o                         
   8  -3   5        982.04       1063.88        93.01 o                         
   9  -3   5         14.28          6.49        69.11 o                         
  10  -3   5       1458.82       1416.86       164.63 o                         
  11  -3   5        194.04        140.54       111.23 o                         
 -10  -2   5       3941.62       4148.09       248.49 o                         
  -9  -2   5         96.14        200.01        56.79 o                         
  -8  -2   5      20640.37      20598.35       468.58 o                         
  -7  -2   5      35375.66      33928.21       589.27 o                         
  -6  -2   5        120.71        234.32        37.66 o                         
  -5  -2   5       8749.22       8243.59       107.10 o                         
  -4  -2   5       2569.11       2585.19        47.77 o                         
  -3  -2   5       2536.99       2240.84        46.44 o                         
  -2  -2   5        141.64        147.75        14.03 o                         
  -1  -2   5       9362.65       8211.14       159.49 o                         
   0  -2   5       3060.42       3017.95        41.61 o                         
   1  -2   5        229.58        219.54        13.22 o                         
   2  -2   5      49592.80      57087.02       457.23 o                         
   3  -2   5      13750.00      14837.37       153.22 o                         
   4  -2   5       2511.26       2745.24        67.99 o                         
   5  -2   5      86086.91      91451.85       791.41 o                         
   6  -2   5      63313.16      64769.98       749.87 o                         
   7  -2   5        510.34        522.63        33.57 o                         
   8  -2   5       6616.82       6383.77       266.81 o                         
   9  -2   5       3142.35       2920.33       201.11 o                         
  10  -2   5        636.79        727.55       110.95 o                         
  11  -2   5        317.37        253.37       106.80 o                         
 -10  -1   5        898.06       1033.58        96.20 o                         
  -9  -1   5        350.31        413.83       107.29 o                         
  -8  -1   5       2680.48       2826.15        95.24 o                         
  -7  -1   5        932.74        808.45        51.43 o                         
  -6  -1   5      58071.72      53684.85       679.88 o                         
  -5  -1   5      25913.11      24346.16       451.48 o                         
  -4  -1   5        199.07        183.38        14.33 o                         
  -3  -1   5       9792.73       8126.14       141.49 o                         
  -2  -1   5      18757.80      18883.94       329.95 o                         
  -1  -1   5          0.16          8.77        11.55 o                         
   0  -1   5        579.47        459.41        16.21 o                         
   1  -1   5      32720.27      37813.60       453.29 o                         
   2  -1   5      21282.39      22756.33       219.13 o                         
   3  -1   5       2200.92       2048.05        47.34 o                         
   4  -1   5       4109.26       4686.78       129.79 o                         
   5  -1   5       3078.77       3182.89        89.07 o                         
   6  -1   5       4815.95       4938.26       122.02 o                         
   7  -1   5      54310.43      53406.85       819.64 o                         
   8  -1   5      10211.84       9984.58       219.87 o                         
   9  -1   5         34.18         69.03        70.61 o                         
  10  -1   5       4569.57       4415.98       245.16 o                         
  11  -1   5       1541.76       1425.70       154.58 o                         
 -10   0   5        816.07       1062.56        87.25 o                         
  -9   0   5        147.51        116.96        52.09 o                         
  -8   0   5       1418.26       1333.73        77.86 o                         
  -7   0   5       1934.12       1812.67        73.80 o                         
  -6   0   5        457.07        423.69        35.99 o                         
  -5   0   5         13.95         30.96        17.69 o                         
  -4   0   5      17570.30      15967.49       168.62 o                         
  -3   0   5        802.16        677.39        24.96 o                         
  -2   0   5        570.54        490.66        19.44 o                         
  -1   0   5      34524.72      37435.15       707.24 o                         
   0   0   5       7102.63       9073.64       187.58 o                         
   1   0   5          0.27         16.05        15.60 o                         
   2   0   5       8331.90       9174.04       131.20 o                         
   3   0   5       2972.71       3597.43        70.70 o                         
   4   0   5       2797.47       3036.45        71.37 o                         
   5   0   5       4711.40       4724.35       147.29 o                         
   6   0   5        777.60        712.42        40.61 o                         
   7   0   5        865.69        888.43        46.02 o                         
   8   0   5       2748.37       2554.98       149.42 o                         
   9   0   5       3139.71       2972.60       187.66 o                         
  10   0   5        123.48        207.59        72.20 o                         
  11   0   5        278.10        588.65       141.72 o                         
 -10   1   5        379.58        590.49        84.27 o                         
  -9   1   5       1254.65       1257.89       101.30 o                         
  -8   1   5        647.07        693.59        75.69 o                         
  -7   1   5          3.67         90.46        29.49 o                         
  -6   1   5       3696.94       3542.50        82.73 o                         
  -5   1   5       7827.39       6935.65       317.41 o                         
  -4   1   5       1057.49       1124.84        29.96 o                         
  -3   1   5       2062.35       1768.79        37.75 o                         
  -2   1   5         93.13        184.04        15.11 o                         
  -1   1   5        145.14        223.46        21.18 o                         
   0   1   5      11973.39      13263.44       157.26 o                         
   1   1   5        605.73        618.98        31.81 o                         
   2   1   5       1481.92       1559.54        40.63 o                         
   3   1   5       4405.32       5072.73       115.28 o                         
   4   1   5       7794.81       8558.52       136.57 o                         
   5   1   5        959.76       1006.75        43.03 o                         
   6   1   5         15.71         24.76        22.65 o                         
   7   1   5       8620.04       8256.52       235.16 o                         
   8   1   5       6599.04       6122.34       200.52 o                         
   9   1   5        905.07        882.90       103.51 o                         
  10   1   5         13.88          5.57       123.84 o                         
  11   1   5          1.98        -83.14        83.14 o                         
  12   1   5        504.92        634.26       166.82 o                         
 -10   2   5        388.49        390.37        72.15 o                         
  -9   2   5       2259.65       2548.88       145.05 o                         
  -8   2   5        184.51        268.71        60.10 o                         
  -7   2   5       1044.05        961.53        79.44 o                         
  -6   2   5        668.76        686.92        47.76 o                         
  -5   2   5         61.12         67.15        12.58 o                         
  -4   2   5       3004.85       2764.58        53.49 o                         
  -3   2   5       2555.58       2646.33        54.64 o                         
  -2   2   5       4926.88       4602.31        75.12 o                         
  -1   2   5      12419.57      13132.92       178.73 o                         
   0   2   5       1576.22       1601.79        37.81 o                         
   1   2   5        645.67        600.20        25.10 o                         
   2   2   5         54.04         33.81        14.99 o                         
   3   2   5      23194.57      24614.25       296.30 o                         
   4   2   5         15.40         49.45        20.19 o                         
   5   2   5       6148.30       6512.49       134.66 o                         
   6   2   5       3250.09       3106.14       144.14 o                         
   7   2   5        778.71        785.88        57.33 o                         
   8   2   5        277.85        301.77        38.16 o                         
   9   2   5       1149.96       1081.58       113.72 o                         
  10   2   5        645.66        584.76       147.36 o                         
  11   2   5         57.60        -25.76        96.23 o                         
  12   2   5          1.26       -114.18       114.18 o                         
 -11   3   5          0.56        -39.14        81.41 o                         
 -10   3   5        502.52        575.50        93.98 o                         
  -9   3   5       2416.58       2472.26       145.13 o                         
  -8   3   5        856.71       1007.47       151.87 o                         
  -7   3   5        149.60        134.25        60.67 o                         
  -6   3   5         29.71         14.14        27.74 o                         
  -5   3   5        120.38        187.78        27.04 o                         
  -4   3   5       1502.86       1434.09        53.55 o                         
  -3   3   5       5867.84       5975.87       177.19 o                         
  -2   3   5       1492.18       1191.32        46.14 o                         
  -1   3   5         21.87         40.46        16.96 o                         
   0   3   5       2954.74       3192.04        91.76 o                         
   1   3   5         41.01         19.86        19.33 o                         
   2   3   5        892.97        879.70        39.50 o                         
   3   3   5        378.85        295.00        22.32 o                         
   4   3   5       7515.46       7923.56       160.75 o                         
   5   3   5       6712.38       7420.96       149.28 o                         
   6   3   5         44.73        118.46        88.66 o                         
   7   3   5       3829.76       3953.83       189.55 o                         
   8   3   5          4.49         18.21        29.50 o                         
   9   3   5       3528.98       3520.50       201.79 o                         
  10   3   5         31.35         85.88        63.85 o                         
  11   3   5         12.47        -30.17        89.76 o                         
  12   3   5        234.69        245.44       113.04 o                         
 -11   4   5        561.19        250.80       108.32 o                         
 -10   4   5       2588.46       2680.81       162.15 o                         
  -9   4   5        697.60        626.75        79.77 o                         
  -8   4   5        774.50        805.58        86.42 o                         
  -7   4   5       2819.01       2868.55       140.61 o                         
  -6   4   5         70.00         68.31        19.16 o                         
  -5   4   5        428.28        405.12        39.64 o                         
  -4   4   5        130.46        123.97        30.25 o                         
  -3   4   5       1173.01       1240.60        52.65 o                         
  -2   4   5       1472.68       1375.70        75.91 o                         
  -1   4   5      23269.35      24048.33       376.66 o                         
   0   4   5       4697.85       3930.54        86.76 o                         
   1   4   5      19473.60      19530.78       410.24 o                         
   2   4   5      25543.07      26487.55       505.46 o                         
   3   4   5       6360.00       6635.25       160.35 o                         
   4   4   5         94.99        114.21        30.88 o                         
   5   4   5        408.96        404.35        41.22 o                         
   6   4   5        582.36        527.59        58.65 o                         
   7   4   5       9892.91      10234.43       316.78 o                         
   8   4   5        288.13        364.39        71.18 o                         
   9   4   5       1926.66       2130.91       161.17 o                         
  10   4   5        396.68        451.25       111.14 o                         
  11   4   5       1957.72       2223.68       237.43 o                         
  12   4   5          9.88         97.48       102.50 o                         
 -11   5   5       3855.85       4565.21       376.92 o                         
 -10   5   5       1463.79       1909.52       231.40 o                         
  -9   5   5       9452.84      10091.19       314.18 o                         
  -8   5   5      14911.94      15747.35       387.81 o                         
  -7   5   5        329.22        287.20        66.66 o                         
  -6   5   5        159.74        129.82        28.90 o                         
  -5   5   5        604.86        606.01        64.84 o                         
  -4   5   5        491.22        460.16        40.70 o                         
  -3   5   5        113.37         99.60        24.84 o                         
  -2   5   5       1535.11       1615.93        53.75 o                         
  -1   5   5       1623.09       1622.66        51.49 o                         
   0   5   5          9.08         -0.84        19.61 o                         
   1   5   5        746.50        539.75        40.46 o                         
   2   5   5      16427.67      16060.02       682.60 o                         
   3   5   5       3884.20       4545.82       170.39 o                         
   4   5   5      68384.37      72202.45      1539.39 o                         
   5   5   5      32338.54      34659.34       603.99 o                         
   6   5   5       2049.19       1973.50       108.37 o                         
   7   5   5       5093.43       4807.74       175.99 o                         
   8   5   5        582.41        647.17       167.33 o                         
   9   5   5       3603.94       3440.48       517.95 o                         
  10   5   5         95.97         17.72       151.45 o                         
  11   5   5        252.70        228.40        90.98 o                         
 -10   6   5        773.37        985.74       188.46 o                         
  -9   6   5       5670.59       6462.93       251.83 o                         
  -8   6   5          0.59        185.09        67.09 o                         
  -7   6   5      19638.03      20188.18       424.04 o                         
  -6   6   5      16783.51      16134.51       472.69 o                         
  -5   6   5        156.11        264.66        78.30 o                         
  -4   6   5       5969.07       5624.52       305.97 o                         
  -3   6   5       3344.63       3063.31       102.88 o                         
  -2   6   5        109.65        148.23        23.26 o                         
  -1   6   5       1764.51       1735.29        59.75 o                         
   0   6   5       5905.00       5744.97       180.59 o                         
   1   6   5       3768.98       4211.01       111.61 o                         
   2   6   5        199.03        197.63        28.69 o                         
   3   6   5      13387.80      13476.55      1130.23 o                         
   4   6   5      57722.32      66054.38      1151.92 o                         
   5   6   5       3759.13       3872.79       140.99 o                         
   6   6   5      74929.90      76817.54      1093.77 o                         
   7   6   5      26644.89      28100.22       619.20 o                         
   8   6   5         51.71        189.76        54.18 o                         
   9   6   5       2658.63       2798.53       182.68 o                         
  10   6   5        177.14        248.10        71.35 o                         
  11   6   5       1015.23        857.22       155.14 o                         
 -10   7   5          5.60       -133.46       133.46 o                         
  -9   7   5        621.75        847.51       100.74 o                         
  -8   7   5       1219.35       1348.72       115.92 o                         
  -7   7   5       3037.20       3331.87       161.01 o                         
  -6   7   5       1064.72       1098.92        59.07 o                         
  -5   7   5      22961.86      23339.97       541.45 o                         
  -4   7   5      21812.58      20990.50       481.43 o                         
  -3   7   5       2996.05       2506.65       107.42 o                         
  -2   7   5      12658.72      12019.78       195.05 o                         
  -1   7   5       4154.58       4279.34        99.62 o                         
   0   7   5        394.58        374.75        34.55 o                         
   1   7   5       1711.82       1550.86        58.39 o                         
   2   7   5      10198.75      10001.23       302.22 o                         
   3   7   5       2865.98       2836.20       213.30 o                         
   4   7   5        539.52        756.68        84.58 o                         
   5   7   5       8428.67       7984.73       219.99 o                         
   6   7   5       8350.13       8129.39       226.59 o                         
   7   7   5       5008.51       5168.42       184.41 o                         
   8   7   5      16091.13      17216.59       405.00 o                         
   9   7   5       3221.18       2884.09       152.02 o                         
  10   7   5        238.19        310.65        99.80 o                         
  -9   8   5        868.44        911.80       189.26 o                         
  -8   8   5         77.96         96.87       168.53 o                         
  -7   8   5        394.82        308.21        97.16 o                         
  -6   8   5        314.35        362.40        53.66 o                         
  -5   8   5        343.32        314.70        67.36 o                         
  -4   8   5        206.14        246.47        54.61 o                         
  -3   8   5       2603.22       2562.07       159.06 o                         
  -2   8   5       4636.97       4467.11       138.45 o                         
  -1   8   5        113.09         99.82        25.15 o                         
   0   8   5       4581.12       4713.94       114.10 o                         
   1   8   5       3287.36       3494.72        89.55 o                         
   2   8   5        643.74        706.66        67.52 o                         
   3   8   5       3811.28       3754.93       255.42 o                         
   4   8   5       5146.06       5219.57       479.84 o                         
   5   8   5       2302.76       2253.40       136.20 o                         
   6   8   5        484.75        525.63        59.72 o                         
   7   8   5        872.26        959.98        83.85 o                         
   8   8   5         52.43         44.62        41.89 o                         
   9   8   5        645.54        455.60        67.67 o                         
  10   8   5       1679.25       1403.88       115.46 o                         
  -9   9   5        428.28        570.44       155.56 o                         
  -8   9   5       1210.00       1483.17       396.15 o                         
  -7   9   5        305.86        535.47        97.36 o                         
  -6   9   5        424.82        431.26        60.08 o                         
  -5   9   5       3386.09       3432.27       180.85 o                         
  -4   9   5       2174.52       2145.63       133.72 o                         
  -3   9   5        570.56        526.22        66.68 o                         
  -2   9   5       4556.73       4343.33       208.08 o                         
  -1   9   5          5.92          8.54        43.62 o                         
   0   9   5         48.01         65.45        22.65 o                         
   1   9   5        267.30        305.75        45.73 o                         
   2   9   5         10.12         31.89        38.17 o                         
   3   9   5         38.87         17.86        20.51 o                         
   4   9   5       3680.69       3390.33       238.82 o                         
   5   9   5       6199.15       5887.00       346.63 o                         
   6   9   5         60.53         31.59        37.95 o                         
   7   9   5        276.98        253.14        49.06 o                         
   8   9   5       2216.91       2328.90       151.31 o                         
   9   9   5       3418.80       3324.49       202.71 o                         
  10   9   5        520.50        359.56        90.00 o                         
  -8  10   5       1625.74       1897.78       171.57 o                         
  -7  10   5         87.72         24.32        57.92 o                         
  -6  10   5        913.85       1022.92        83.89 o                         
  -5  10   5        105.06         94.73        49.72 o                         
  -4  10   5        282.67        317.66       117.03 o                         
  -3  10   5        811.20        802.99        96.47 o                         
  -2  10   5         90.13         89.83        41.46 o                         
  -1  10   5        193.42        185.03        43.40 o                         
   0  10   5       3979.79       4205.81       149.21 o                         
   1  10   5       4760.47       4809.99       162.45 o                         
   2  10   5        223.49        239.64        67.39 o                         
   3  10   5       1038.86        845.37       149.70 o                         
   4  10   5       6380.13       5951.87       269.80 o                         
   5  10   5         30.05        104.44        61.08 o                         
   6  10   5       3904.93       3704.09       185.04 o                         
   7  10   5       1369.76       1505.02       107.02 o                         
   8  10   5         15.06        -44.33        44.33 o                         
   9  10   5        161.44        135.14       107.09 o                         
  10  10   5        462.12        582.34       152.02 o                         
  -8  11   5       1098.92       1336.97       204.99 o                         
  -7  11   5        734.41        642.67        98.67 o                         
  -6  11   5        151.64        106.54        43.04 o                         
  -5  11   5        168.16         78.86        83.56 o                         
  -4  11   5         28.41        -37.69        45.21 o                         
  -3  11   5        252.91        387.27        66.92 o                         
  -2  11   5        143.68        176.34        44.28 o                         
  -1  11   5       2282.82       2338.02       104.80 o                         
   0  11   5        663.24        702.25       128.35 o                         
   1  11   5        145.04         37.45        42.60 o                         
   2  11   5        207.68        202.95        55.71 o                         
   3  11   5        601.76        584.65       104.61 o                         
   4  11   5        107.94        105.54        21.42 o                         
   5  11   5        691.50        860.64       140.46 o                         
   6  11   5       2943.17       2845.66       169.40 o                         
   7  11   5         19.76         -1.83        43.27 o                         
   8  11   5        627.70        617.67       112.35 o                         
   9  11   5          5.51         66.26        66.29 o                         
  -7  12   5        316.15        276.57       104.56 o                         
  -6  12   5       1165.58       1250.04       125.55 o                         
  -5  12   5         12.67         23.51        44.81 o                         
  -4  12   5         11.92        -54.31        54.31 o                         
  -3  12   5        160.19        215.38        54.12 o                         
  -2  12   5         22.15         19.85        33.49 o                         
  -1  12   5          0.20        -11.24        22.54 o                         
   0  12   5       5213.00       5059.81       323.44 o                         
   1  12   5      25086.79      26440.73       597.74 o                         
   2  12   5       2101.77       2124.08       292.07 o                         
   3  12   5       7730.96       8014.51       377.15 o                         
   4  12   5       6127.70       6693.61       365.40 o                         
   5  12   5          0.08         38.68        76.13 o                         
   6  12   5        405.79        417.07       110.72 o                         
   7  12   5        216.86        250.04        54.82 o                         
   8  12   5        647.08        655.09       167.95 o                         
   9  12   5        125.18        356.42       141.56 o                         
  -6  13   5        471.91        463.73       140.63 o                         
  -5  13   5         20.41         58.87       149.55 o                         
  -4  13   5        102.31        202.84        99.16 o                         
  -3  13   5         72.69        249.83       110.76 o                         
  -2  13   5         86.97        172.18        85.20 o                         
  -1  13   5        727.20        602.79       126.67 o                         
   0  13   5          1.41         34.04        64.70 o                         
   1  13   5          0.80        -63.04        63.04 o                         
   2  13   5      11482.65      12412.69       508.12 o                         
   3  13   5      20738.81      23295.49      1213.70 o                         
   4  13   5        310.52        417.24       112.07 o                         
   5  13   5      15052.81      15244.43       625.86 o                         
   6  13   5       7317.31       7714.74       441.16 o                         
   7  13   5         54.39         36.60        51.72 o                         
   8  13   5       1119.71       1217.87       154.88 o                         
   9  13   5         34.28         32.82        84.91 o                         
  -5  14   5       7432.39       8090.30       335.28 o                         
  -4  14   5         56.93         55.40        77.74 o                         
  -3  14   5       1052.16       1192.89       184.66 o                         
  -2  14   5          3.44        176.99       105.83 o                         
  -1  14   5         22.88        110.85        81.66 o                         
   0  14   5       2586.87       2639.74       243.17 o                         
   1  14   5       3894.57       4255.86       314.54 o                         
   2  14   5          8.05         21.70       150.60 o                         
   3  14   5        259.00        268.67        62.82 o                         
   4  14   5       9444.25      10672.33       417.66 o                         
   5  14   5       9072.66       9853.64       498.52 o                         
   6  14   5        615.44        743.80       150.67 o                         
   7  14   5      13661.25      14713.05       756.09 o                         
   8  14   5       3865.35       4275.65       366.04 o                         
  -5  15   5        923.21        836.55       158.34 o                         
  -4  15   5       6858.27       7738.98       336.84 o                         
  -3  15   5       6055.50       6468.84       303.70 o                         
  -2  15   5        209.09        357.69       139.74 o                         
  -1  15   5       2198.64       2253.12       240.76 o                         
   0  15   5        137.03         65.67       101.32 o                         
   1  15   5          0.93         50.95        99.54 o                         
   2  15   5       1749.33       1915.19       145.37 o                         
   3  15   5       1712.95       2091.35       166.23 o                         
   4  15   5        108.00         95.54       103.45 o                         
   5  15   5        556.77        738.83       108.97 o                         
   6  15   5       1894.89       2145.31       235.45 o                         
   7  15   5        623.78        677.28       141.09 o                         
  -4  16   5          0.55         54.12       108.61 o                         
  -3  16   5        230.44        352.63       152.21 o                         
  -2  16   5       1251.61       1478.11       209.34 o                         
  -1  16   5       1671.66       1871.94       231.06 o                         
   0  16   5        541.29        533.03       146.57 o                         
   1  16   5        458.99        478.07       141.39 o                         
   2  16   5        335.72        727.05       160.11 o                         
   3  16   5          0.42         67.15        98.79 o                         
   4  16   5        283.12        394.38       116.50 o                         
   5  16   5       1402.40       1807.36       236.67 o                         
   6  16   5         72.62       -104.61       104.61 o                         
  -2  17   5         60.88         43.36        82.55 o                         
  -1  17   5        497.37        776.11       154.34 o                         
   0  17   5        116.49        152.65       101.32 o                         
   1  17   5         14.67         53.69        90.81 o                         
   2  17   5         38.58        288.34       132.53 o                         
   3  17   5          8.95        -76.18       109.41 o                         
   4  17   5         11.19        -55.97       101.23 o                         
  -5 -15   6         34.97       -130.46       130.46 o                         
  -4 -15   6        169.28        -50.11       106.59 o                         
  -3 -15   6       1028.04        808.29       163.07 o                         
  -2 -15   6       4639.54       4553.53       371.65 o                         
  -1 -15   6        695.76        824.53       172.60 o                         
   0 -15   6       3870.40       3726.89       343.77 o                         
   1 -15   6      10034.64      10711.19       585.29 o                         
   2 -15   6       1139.76        627.05       154.76 o                         
   3 -15   6        160.11         52.35        93.43 o                         
   4 -15   6          9.51          1.27       113.89 o                         
  -7 -14   6         56.06         26.11        82.34 o                         
  -6 -14   6        462.03        491.10       145.48 o                         
  -5 -14   6         36.93       -110.30       110.30 o                         
  -4 -14   6       2871.79       2693.94       275.18 o                         
  -3 -14   6        375.31        399.78       131.35 o                         
  -2 -14   6        218.52        190.95        95.87 o                         
  -1 -14   6          5.30         19.28        87.73 o                         
   0 -14   6       1102.34       1162.73       181.63 o                         
   1 -14   6         10.34        -77.19        99.88 o                         
   2 -14   6        910.83        822.30       155.52 o                         
   3 -14   6        839.23        943.52       168.47 o                         
   4 -14   6        193.40        115.46       146.91 o                         
   5 -14   6          8.41        -61.25        85.16 o                         
   6 -14   6         26.82        -32.35        76.94 o                         
  -8 -13   6        327.52        292.31       114.69 o                         
  -7 -13   6        427.83        477.77       132.28 o                         
  -6 -13   6         96.37        -10.67        90.69 o                         
  -5 -13   6        695.09        606.63       133.37 o                         
  -4 -13   6        181.65         76.63        84.30 o                         
  -3 -13   6         50.09         14.98        64.66 o                         
  -2 -13   6        999.69       1005.83        88.98 o                         
  -1 -13   6        242.72        275.15        68.73 o                         
   0 -13   6        400.13        372.36        56.38 o                         
   1 -13   6       4674.55       4731.49       196.71 o                         
   2 -13   6       1183.04       1209.42       103.43 o                         
   3 -13   6          8.31        -41.50        50.10 o                         
   4 -13   6        940.89       1164.19       125.83 o                         
   5 -13   6        218.92        281.54        80.08 o                         
   6 -13   6         52.07        105.03        95.83 o                         
  -8 -12   6        897.07       1114.10       170.95 o                         
  -7 -12   6        556.58        733.47       150.92 o                         
  -6 -12   6        576.12        586.89       125.02 o                         
  -5 -12   6          1.01        -44.84       104.48 o                         
  -4 -12   6       2456.80       2374.14       238.19 o                         
  -3 -12   6        963.47       1136.61       122.57 o                         
  -2 -12   6          8.65        -28.84        42.48 o                         
  -1 -12   6          4.34        -15.40        34.86 o                         
   0 -12   6          3.96         17.79        47.30 o                         
   1 -12   6        227.05        131.97        41.03 o                         
   2 -12   6        637.67        681.44        78.94 o                         
   3 -12   6       2852.15       2827.47       132.22 o                         
   4 -12   6        309.80        277.23        51.22 o                         
   5 -12   6         32.45         41.30        43.74 o                         
   6 -12   6        848.10        955.61        90.89 o                         
  -8 -11   6        221.77        265.02        89.38 o                         
  -7 -11   6        813.08        952.02       102.37 o                         
  -6 -11   6        121.55        191.66        56.67 o                         
  -5 -11   6        158.27        159.09        46.77 o                         
  -4 -11   6        433.61        428.24        48.66 o                         
  -3 -11   6       1135.22       1062.21        52.11 o                         
  -2 -11   6       4170.36       4159.41       137.36 o                         
  -1 -11   6        403.73        407.73        49.72 o                         
   0 -11   6        349.35        306.51        38.56 o                         
   1 -11   6       2698.53       2435.27       112.46 o                         
   2 -11   6       6722.48       5997.35       196.74 o                         
   3 -11   6         57.50         53.58        28.65 o                         
   4 -11   6       1551.04       1574.34        86.57 o                         
   5 -11   6       1440.97       1459.09        83.50 o                         
   6 -11   6         16.99        -20.32        42.38 o                         
   7 -11   6        693.62        707.49       169.20 o                         
   8 -11   6       1034.58       1130.55       181.33 o                         
  -9 -10   6       3490.54       4377.05       341.36 o                         
  -8 -10   6          0.12         45.35        53.30 o                         
  -7 -10   6      13834.00      13742.74       392.73 o                         
  -6 -10   6      11293.32      11651.14       273.78 o                         
  -5 -10   6        138.14        138.25        43.21 o                         
  -4 -10   6        820.56        826.87        51.33 o                         
  -3 -10   6         12.63         25.87        22.38 o                         
  -2 -10   6        206.15        162.84        20.43 o                         
  -1 -10   6       1559.25       1533.28        59.95 o                         
   0 -10   6       1864.09       1974.63        70.02 o                         
   1 -10   6       2259.25       2149.43        82.30 o                         
   2 -10   6        148.03        146.65        38.52 o                         
   3 -10   6       7891.40       7757.41       136.05 o                         
   4 -10   6       8380.23       8101.97       187.55 o                         
   5 -10   6        234.83        411.52        52.37 o                         
   6 -10   6      11503.25      11723.23       259.29 o                         
   7 -10   6       6614.28       6896.71       200.08 o                         
   8 -10   6        179.77        327.36       131.09 o                         
   9 -10   6        944.84        940.44       171.76 o                         
 -10  -9   6        122.41         94.19        96.34 o                         
  -9  -9   6         95.60        141.09        99.90 o                         
  -8  -9   6       4849.75       5480.84       154.61 o                         
  -7  -9   6       6236.92       7107.81       215.76 o                         
  -6  -9   6       1661.86       1539.10       126.40 o                         
  -5  -9   6      37937.13      37083.68       617.89 o                         
  -4  -9   6       9125.50       8748.73       174.80 o                         
  -3  -9   6       1892.65       1972.78        60.02 o                         
  -2  -9   6       3214.16       3411.22        72.94 o                         
  -1  -9   6       1413.04       1460.42        61.20 o                         
   0  -9   6          8.19         14.14        19.09 o                         
   1  -9   6       1211.41       1014.37        49.37 o                         
   2  -9   6        644.20        693.74        38.40 o                         
   3  -9   6       2094.81       2016.51        61.46 o                         
   4  -9   6          4.73          9.63        24.47 o                         
   5  -9   6      10321.95      10614.29       314.48 o                         
   6  -9   6       2198.41       2311.91       106.39 o                         
   7  -9   6       5374.80       5847.21       187.06 o                         
   8  -9   6      15137.48      15410.58       395.03 o                         
   9  -9   6       4243.91       4298.35       249.43 o                         
 -10  -8   6        263.59        256.52        77.59 o                         
  -9  -8   6          4.51        -19.40        42.64 o                         
  -8  -8   6        655.03        620.16        53.94 o                         
  -7  -8   6        428.38        372.96        54.84 o                         
  -6  -8   6       2343.87       2366.57       112.30 o                         
  -5  -8   6       1646.18       1573.09        74.16 o                         
  -4  -8   6       7989.40       7858.74       159.11 o                         
  -3  -8   6      62172.32      61209.48       823.76 o                         
  -2  -8   6      10563.06       9857.31       194.42 o                         
  -1  -8   6      10470.95      10569.07       176.41 o                         
   0  -8   6      22002.95      21510.57       344.33 o                         
   1  -8   6       6784.65       6734.39       126.00 o                         
   2  -8   6          3.50         15.99        13.26 o                         
   3  -8   6       2530.84       2390.80        73.83 o                         
   4  -8   6       2326.38       2430.66        80.30 o                         
   5  -8   6        779.03        758.20        57.06 o                         
   6  -8   6        444.11        506.71        52.03 o                         
   7  -8   6       2753.05       2865.79       118.97 o                         
   8  -8   6         56.55        137.20        55.72 o                         
   9  -8   6       4961.95       5034.77       265.06 o                         
  10  -8   6       5473.75       5636.37       427.37 o                         
 -10  -7   6        830.56       1194.27       123.83 o                         
  -9  -7   6        120.86        141.87        44.81 o                         
  -8  -7   6        614.58        653.95        54.86 o                         
  -7  -7   6        246.67        281.30        37.49 o                         
  -6  -7   6        761.05        777.96        56.41 o                         
  -5  -7   6       1524.59       1503.88        75.08 o                         
  -4  -7   6        152.23        184.57        26.42 o                         
  -3  -7   6        456.78        396.43        25.55 o                         
  -2  -7   6       7933.52       7122.27       107.06 o                         
  -1  -7   6      55447.89      51629.20       503.34 o                         
   0  -7   6       3735.99       3472.21        72.32 o                         
   1  -7   6      12474.33      11453.84       176.63 o                         
   2  -7   6      12498.23      11963.75       150.88 o                         
   3  -7   6       1762.65       1651.02        55.05 o                         
   4  -7   6         81.16         62.83        21.74 o                         
   5  -7   6       1035.23        902.29        48.29 o                         
   6  -7   6       1051.65        989.40        65.80 o                         
   7  -7   6        455.44        385.11        47.51 o                         
   8  -7   6         44.85          9.38        56.74 o                         
   9  -7   6        268.11        502.73        85.99 o                         
  10  -7   6        157.41         89.67        66.45 o                         
 -10  -6   6        686.18        875.82        99.41 o                         
  -9  -6   6         23.02         37.35        41.56 o                         
  -8  -6   6       1215.60       1353.73        70.17 o                         
  -7  -6   6        148.26         56.48        26.05 o                         
  -6  -6   6       1480.16       1390.12        72.47 o                         
  -5  -6   6         28.18         22.45        23.76 o                         
  -4  -6   6       1682.18       1625.76        60.52 o                         
  -3  -6   6       7189.65       6499.17       119.43 o                         
  -2  -6   6       8637.30       8169.31       128.74 o                         
  -1  -6   6       1191.06       1170.85        36.69 o                         
   0  -6   6         21.20         40.55        18.43 o                         
   1  -6   6       7557.15       7314.83       132.17 o                         
   2  -6   6        294.31        323.35        22.12 o                         
   3  -6   6       2216.36       2008.47        54.97 o                         
   4  -6   6       2578.57       2526.28        71.12 o                         
   5  -6   6       1045.36       1000.96        54.37 o                         
   6  -6   6        958.18        893.20        61.42 o                         
   7  -6   6         74.80        126.56        34.84 o                         
   8  -6   6          0.35         23.94        49.17 o                         
   9  -6   6          0.79        -73.42        73.42 o                         
  10  -6   6       1331.30       1608.11       237.35 o                         
 -10  -5   6         83.97        261.37        89.90 o                         
  -9  -5   6        394.19        291.46        45.95 o                         
  -8  -5   6        630.61        611.00        48.23 o                         
  -7  -5   6       1146.85       1117.26        41.55 o                         
  -6  -5   6        727.09        751.24        42.40 o                         
  -5  -5   6        190.50        155.75        26.53 o                         
  -4  -5   6       7419.93       6990.70       154.85 o                         
  -3  -5   6          0.63         -5.01        15.86 o                         
  -2  -5   6       1123.35       1084.03        31.23 o                         
  -1  -5   6       5461.29       5295.32        69.33 o                         
   0  -5   6        886.62        846.67        30.33 o                         
   1  -5   6       5845.83       5947.29       106.41 o                         
   2  -5   6       3248.29       3285.17        56.12 o                         
   3  -5   6       2094.63       2196.23        49.23 o                         
   4  -5   6        917.82        844.76        35.59 o                         
   5  -5   6       1971.74       1949.29        71.76 o                         
   6  -5   6       1822.22       1716.60        80.61 o                         
   7  -5   6         41.46         49.27        31.95 o                         
   8  -5   6       1403.97       1356.39       104.66 o                         
   9  -5   6         16.80        -57.91        59.43 o                         
  10  -5   6        314.98        422.75        93.94 o                         
 -10  -4   6        514.06        681.75       199.41 o                         
  -9  -4   6        261.27        219.52        49.49 o                         
  -8  -4   6        144.03        110.86        26.41 o                         
  -7  -4   6       2531.97       2469.33        69.90 o                         
  -6  -4   6       4846.40       4378.55        89.39 o                         
  -5  -4   6       2881.36       2847.22        86.10 o                         
  -4  -4   6          9.56         26.36        21.11 o                         
  -3  -4   6       3804.08       3381.04        80.17 o                         
  -2  -4   6       6510.99       6048.44        95.94 o                         
  -1  -4   6        609.70        490.30        22.07 o                         
   0  -4   6        266.08        209.93        18.73 o                         
   1  -4   6       4812.13       5717.28       153.19 o                         
   2  -4   6       4093.88       4091.86        61.34 o                         
   3  -4   6       4555.53       5533.46        79.45 o                         
   4  -4   6       3904.91       3831.93        73.17 o                         
   5  -4   6       1304.24       1178.26        45.28 o                         
   6  -4   6          8.09         56.46        28.75 o                         
   7  -4   6       1641.16       1753.51       107.44 o                         
   8  -4   6       2515.51       2482.83       136.00 o                         
   9  -4   6          0.12         44.94        68.48 o                         
  10  -4   6       1539.54       1555.27       153.42 o                         
 -10  -3   6       1389.04       1649.03       161.68 o                         
  -9  -3   6        170.65        196.05        75.86 o                         
  -8  -3   6       2477.84       2347.53       120.34 o                         
  -7  -3   6       1815.78       1735.29        53.70 o                         
  -6  -3   6       1002.84        959.49        38.64 o                         
  -5  -3   6       6305.62       5757.52        79.96 o                         
  -4  -3   6       7378.74       6718.54       147.89 o                         
  -3  -3   6          1.48         12.15        13.78 o                         
  -2  -3   6       1448.64       1520.44        36.74 o                         
  -1  -3   6       4704.47       4728.90        92.33 o                         
   0  -3   6       1798.15       1518.29        53.58 o                         
   1  -3   6        894.15        937.69        22.94 o                         
   2  -3   6       4133.01       4270.73        60.90 o                         
   3  -3   6      12532.66      11642.34       133.59 o                         
   4  -3   6       1665.75       1680.20        46.12 o                         
   5  -3   6      17256.60      17600.79       206.79 o                         
   6  -3   6       8145.79       7836.97       150.57 o                         
   7  -3   6        633.72        602.40        37.48 o                         
   8  -3   6         21.80         87.64        57.99 o                         
   9  -3   6       3031.34       3205.57       205.20 o                         
  10  -3   6       1997.79       1807.45       162.35 o                         
 -10  -2   6          0.12         96.01        75.52 o                         
  -9  -2   6       4279.07       4427.38       144.26 o                         
  -8  -2   6       9438.63      10376.84       223.24 o                         
  -7  -2   6        479.45        410.99        47.87 o                         
  -6  -2   6      57990.38      56029.93       511.60 o                         
  -5  -2   6      35254.41      34199.82       309.03 o                         
  -4  -2   6          3.25         10.80        10.63 o                         
  -3  -2   6       2633.80       2417.29        49.23 o                         
  -2  -2   6        131.45         95.42        13.26 o                         
  -1  -2   6        924.61        946.63        21.72 o                         
   0  -2   6        141.95        150.44        12.93 o                         
   1  -2   6       2301.09       2869.60        74.94 o                         
   2  -2   6       2576.83       3084.45        52.95 o                         
   3  -2   6        371.22        381.06        23.38 o                         
   4  -2   6      41941.97      47652.73       439.27 o                         
   5  -2   6      34385.20      37324.09       397.99 o                         
   6  -2   6       6481.77       6672.38       145.45 o                         
   7  -2   6      35581.71      35282.09       415.14 o                         
   8  -2   6       2631.38       2300.62       160.41 o                         
   9  -2   6        776.24        793.36       149.08 o                         
  10  -2   6         59.28        113.10        68.56 o                         
  11  -2   6        607.34        575.04       166.44 o                         
 -10  -1   6         32.13         -6.34        58.57 o                         
  -9  -1   6        842.67        896.07        78.30 o                         
  -8  -1   6         25.64         11.24        30.91 o                         
  -7  -1   6      21767.37      20900.27       297.09 o                         
  -6  -1   6      16048.72      15532.18       298.76 o                         
  -5  -1   6      15493.76      14649.58       253.21 o                         
  -4  -1   6     142637.53     133276.12      1743.09 o                         
  -3  -1   6      33565.29      30069.54       365.93 o                         
  -2  -1   6       2259.68       2323.37        50.09 o                         
  -1  -1   6      16382.32      17557.37       195.72 o                         
   0  -1   6       6074.16       7022.62        84.33 o                         
   1  -1   6        941.40       1043.62        34.65 o                         
   2  -1   6         59.83        109.99        15.18 o                         
   3  -1   6       2484.25       3237.44        63.64 o                         
   4  -1   6       1221.31       1256.80        44.53 o                         
   5  -1   6       1285.20       1466.92        57.87 o                         
   6  -1   6      19988.27      20785.91       413.66 o                         
   7  -1   6      11672.81      12101.03       207.82 o                         
   8  -1   6       8551.34       8282.83       205.47 o                         
   9  -1   6      21337.46      20559.04       561.37 o                         
  10  -1   6       1244.83       1143.09       167.39 o                         
  11  -1   6        483.06        312.13       119.12 o                         
 -10   0   6          2.75         13.82        59.60 o                         
  -9   0   6       1187.56       1123.90        94.72 o                         
  -8   0   6         11.94         22.41        28.84 o                         
  -7   0   6       3380.55       3232.50       116.37 o                         
  -6   0   6        624.97        578.15        41.47 o                         
  -5   0   6       7930.64       7566.64        97.01 o                         
  -4   0   6       3256.66       2980.09        54.66 o                         
  -3   0   6      12035.08      11222.06       158.75 o                         
  -2   0   6     115986.82     110099.09      1160.33 o                         
  -1   0   6      18108.39      18904.54       186.66 o                         
   0   0   6      28567.12      33254.19       323.32 o                         
   1   0   6      62015.72      71391.34       705.51 o                         
   2   0   6       1717.63       1848.90        52.54 o                         
   3   0   6        790.24        817.95        35.05 o                         
   4   0   6       5203.68       5625.40       111.99 o                         
   5   0   6       3137.88       3095.92       161.85 o                         
   6   0   6       1671.13       1526.14        64.53 o                         
   7   0   6        617.20        614.14        42.52 o                         
   8   0   6       3246.18       3092.78        91.03 o                         
   9   0   6        279.22        168.80        60.51 o                         
  10   0   6       5028.24       4683.98       256.55 o                         
  11   0   6       6343.52       5755.47       299.94 o                         
 -10   1   6        895.27        776.04        89.98 o                         
  -9   1   6        142.38        288.66        67.30 o                         
  -8   1   6         23.78         -5.02        39.43 o                         
  -7   1   6       6724.04       6492.80       175.27 o                         
  -6   1   6       1298.57       1140.06        48.05 o                         
  -5   1   6       4225.84       3710.01        91.32 o                         
  -4   1   6       1834.33       1694.38        40.47 o                         
  -3   1   6        269.27        225.24        18.29 o                         
  -2   1   6          6.94         27.33        14.56 o                         
  -1   1   6      10109.41      11157.88       164.51 o                         
   0   1   6      66270.82      72370.62       604.22 o                         
   1   1   6      19895.53      21818.35       240.05 o                         
   2   1   6      13246.40      14368.89       179.20 o                         
   3   1   6       4830.32       5095.20       111.00 o                         
   4   1   6        253.61        287.28        22.82 o                         
   5   1   6        104.88         66.92        20.20 o                         
   6   1   6        982.94        882.56        61.41 o                         
   7   1   6       3744.33       3540.93       209.91 o                         
   8   1   6       1481.94       1375.80        60.17 o                         
   9   1   6        797.37        903.43       104.39 o                         
  10   1   6        830.48        784.70       113.18 o                         
  11   1   6         40.61        114.84        80.58 o                         
 -10   2   6        431.06        533.74        79.70 o                         
  -9   2   6        569.97        667.13       105.34 o                         
  -8   2   6          5.12         39.61        42.70 o                         
  -7   2   6        417.63        504.09        64.31 o                         
  -6   2   6       1317.02       1224.91        62.17 o                         
  -5   2   6      10807.31      10649.19       134.33 o                         
  -4   2   6       2070.07       1848.65        47.09 o                         
  -3   2   6        707.89        812.86        33.32 o                         
  -2   2   6        480.93        359.12        20.31 o                         
  -1   2   6       4614.91       4907.95        76.46 o                         
   0   2   6         21.66         64.30        16.43 o                         
   1   2   6       3891.76       4428.80        84.91 o                         
   2   2   6         20.02         35.61        13.91 o                         
   3   2   6       1065.94       1166.23        53.36 o                         
   4   2   6         27.61         70.84        25.29 o                         
   5   2   6          8.07         17.70        20.29 o                         
   6   2   6         63.53        105.45        27.75 o                         
   7   2   6        434.93        472.97        49.98 o                         
   8   2   6         10.70         54.58        54.45 o                         
   9   2   6         41.46         60.87        53.59 o                         
  10   2   6          4.11        -65.76        65.76 o                         
  11   2   6       1136.47       1070.64       129.03 o                         
  12   2   6       1012.24        716.26       158.76 o                         
 -10   3   6        846.13       1018.14       171.25 o                         
  -9   3   6        187.59         73.46        76.75 o                         
  -8   3   6         36.01         48.81        61.46 o                         
  -7   3   6       1509.16       1398.22        97.53 o                         
  -6   3   6       1297.19        848.46        99.25 o                         
  -5   3   6        479.27        483.05        29.29 o                         
  -4   3   6       2121.06       1879.34        61.39 o                         
  -3   3   6       7300.37       7069.47       190.16 o                         
  -2   3   6          0.57          7.56        15.65 o                         
  -1   3   6       4968.21       5533.83        85.58 o                         
   0   3   6         96.08         77.06        17.13 o                         
   1   3   6        428.48        390.00        29.69 o                         
   2   3   6        860.04       1092.42        43.02 o                         
   3   3   6       2878.14       3022.81        68.52 o                         
   4   3   6       5520.49       6331.48       142.86 o                         
   5   3   6        240.23        188.00        36.83 o                         
   6   3   6        975.64        919.41       152.50 o                         
   7   3   6        110.45        116.20       121.41 o                         
   8   3   6        255.03        221.49        40.36 o                         
   9   3   6       2023.22       2161.53       290.18 o                         
  10   3   6         11.71         57.61        74.45 o                         
  11   3   6        505.33        653.20       146.24 o                         
  12   3   6        413.74        592.42       144.34 o                         
 -11   4   6        155.69        112.62        85.08 o                         
 -10   4   6       1400.66       1511.15       233.32 o                         
  -9   4   6        356.26        579.87        92.78 o                         
  -8   4   6        279.38        194.27        52.22 o                         
  -7   4   6        266.88        201.17        56.75 o                         
  -6   4   6       2584.38       2450.62        81.92 o                         
  -5   4   6       4577.73       4692.51       107.95 o                         
  -4   4   6        916.35        907.37        51.19 o                         
  -3   4   6       2311.31       1823.21        65.38 o                         
  -2   4   6         17.38         28.89        19.46 o                         
  -1   4   6       4498.29       4965.18       113.38 o                         
   0   4   6          0.61         28.70        15.88 o                         
   1   4   6        492.64        502.17        34.77 o                         
   2   4   6       5359.25       5773.14       137.41 o                         
   3   4   6       2137.91       2448.56        86.37 o                         
   4   4   6       1469.11       1435.57        69.96 o                         
   5   4   6       5483.02       6017.37       150.59 o                         
   6   4   6       3440.81       3459.14       137.99 o                         
   7   4   6         39.42        133.46        58.75 o                         
   8   4   6       2346.47       2163.21       154.54 o                         
   9   4   6       1219.56       1120.76       124.46 o                         
  10   4   6         72.74         43.07       120.11 o                         
  11   4   6       2075.95       1879.91       229.63 o                         
  12   4   6         12.79        -43.11        93.93 o                         
 -10   5   6       2091.60       2174.58       248.44 o                         
  -9   5   6       4343.08       4542.05       221.69 o                         
  -8   5   6        923.24       1114.67       100.61 o                         
  -7   5   6       3481.58       3365.03       156.65 o                         
  -6   5   6       2076.68       2003.64       111.59 o                         
  -5   5   6       1597.74       1584.52       117.64 o                         
  -4   5   6       5053.22       4817.02       154.60 o                         
  -3   5   6       9099.07       8365.40       174.71 o                         
  -2   5   6         96.99        102.04        24.46 o                         
  -1   5   6       1216.23       1349.86        46.99 o                         
   0   5   6       1187.55       1243.42        50.51 o                         
   1   5   6        901.27       1087.89        50.43 o                         
   2   5   6       1203.04       1118.79        83.12 o                         
   3   5   6      12688.89      13653.94       630.34 o                         
   4   5   6      22245.77      24653.74       420.23 o                         
   5   5   6        133.30        124.33        23.55 o                         
   6   5   6       7542.08       7364.37       320.65 o                         
   7   5   6         66.61         87.06        43.32 o                         
   8   5   6        297.84        194.07        80.48 o                         
   9   5   6          7.66         19.17        86.15 o                         
  10   5   6       1110.28        997.82       124.49 o                         
  11   5   6        311.05        344.69       112.58 o                         
  -9   6   6        942.31       1098.75       108.07 o                         
  -8   6   6      13354.28      13550.03       360.38 o                         
  -7   6   6      13018.35      13778.26       345.99 o                         
  -6   6   6        238.67        523.99        87.15 o                         
  -5   6   6      26103.79      25422.95       577.68 o                         
  -4   6   6      18639.80      18577.03       767.97 o                         
  -3   6   6        316.24        290.20        30.85 o                         
  -2   6   6        276.45        220.50        26.25 o                         
  -1   6   6       1349.63       1217.58        43.04 o                         
   0   6   6          0.28         20.37        16.51 o                         
   1   6   6       7975.82       8395.14       159.32 o                         
   2   6   6       1398.14       1923.60       154.64 o                         
   3   6   6        852.55        766.87        78.80 o                         
   4   6   6       7064.19       7684.21       524.72 o                         
   5   6   6      46057.03      51005.52      1248.59 o                         
   6   6   6      32299.65      34860.96       544.74 o                         
   7   6   6       3517.21       3302.65       146.28 o                         
   8   6   6      13826.65      14270.51       351.02 o                         
   9   6   6       1509.90       1396.02       317.28 o                         
  10   6   6        922.28        933.67       119.51 o                         
  11   6   6        141.62         50.45        80.99 o                         
  -9   7   6         17.88         23.73        77.16 o                         
  -8   7   6        735.69        916.92       119.64 o                         
  -7   7   6       4552.70       5191.60       249.76 o                         
  -6   7   6      21195.68      20780.04       532.98 o                         
  -5   7   6      11859.17      11817.35       350.44 o                         
  -4   7   6      11192.39      11184.37       352.18 o                         
  -3   7   6      86882.95      82267.43      1712.97 o                         
  -2   7   6      33384.32      31248.10       443.63 o                         
  -1   7   6       4449.90       4308.75       140.26 o                         
   0   7   6      10831.88      10414.00       408.03 o                         
   1   7   6        597.18        613.89        41.50 o                         
   2   7   6          4.72         19.15        31.34 o                         
   3   7   6       5929.49       6481.85       289.35 o                         
   4   7   6        242.91        240.59        48.60 o                         
   5   7   6        103.09         63.93        34.59 o                         
   6   7   6       7958.46       8482.09       233.37 o                         
   7   7   6      13538.55      12953.73       383.64 o                         
   8   7   6       4617.11       4262.66       177.61 o                         
   9   7   6       3729.41       3752.53       182.03 o                         
  10   7   6       7789.30       7637.41       320.74 o                         
  11   7   6        866.90        987.39       177.03 o                         
  -9   8   6          7.18        -30.92       113.84 o                         
  -8   8   6       2465.06       2549.57       329.83 o                         
  -7   8   6         14.95        -42.58        63.41 o                         
  -6   8   6       1026.81       1004.84       111.42 o                         
  -5   8   6       1941.91       1993.18       137.69 o                         
  -4   8   6       6692.16       6809.44       242.45 o                         
  -3   8   6         93.33         51.71        94.55 o                         
  -2   8   6      18465.64      18983.79       431.32 o                         
  -1   8   6      45404.82      45485.92      1164.05 o                         
   0   8   6       7750.76       7557.13       270.62 o                         
   1   8   6       3441.02       3256.14        93.25 o                         
   2   8   6      12846.89      12903.98       325.10 o                         
   3   8   6        587.54        558.17        47.62 o                         
   4   8   6          5.24        124.43        66.35 o                         
   5   8   6       4339.57       4635.87       222.06 o                         
   6   8   6       1011.93       1071.29        84.09 o                         
   7   8   6        468.42        305.69        55.56 o                         
   8   8   6        336.10        262.79        50.67 o                         
   9   8   6        681.67        591.87        79.62 o                         
  10   8   6        337.18        407.00       117.26 o                         
  -8   9   6        142.10        240.62        82.57 o                         
  -7   9   6        190.35        257.99        79.11 o                         
  -6   9   6       5065.28       4982.36       177.83 o                         
  -5   9   6        571.35        556.30        80.87 o                         
  -4   9   6       2459.97       2398.98       141.11 o                         
  -3   9   6       4722.51       4493.38       185.77 o                         
  -2   9   6        463.24        430.49        58.41 o                         
  -1   9   6        639.80        580.70        84.52 o                         
   0   9   6       8616.92       8707.40       216.48 o                         
   1   9   6      17076.74      16763.90       544.64 o                         
   2   9   6        477.87        448.98        41.07 o                         
   3   9   6       3635.25       3242.21       153.53 o                         
   4   9   6       3378.94       3159.31       238.70 o                         
   5   9   6       1459.67       1440.86       172.52 o                         
   6   9   6        575.95        565.34        63.76 o                         
   7   9   6       2297.44       2248.02       127.93 o                         
   8   9   6        767.48        639.02        74.97 o                         
   9   9   6        181.27        242.12        56.87 o                         
  10   9   6        336.55        337.70        65.48 o                         
  -8  10   6         80.88         66.98        95.79 o                         
  -7  10   6        567.08        592.83       102.17 o                         
  -6  10   6        418.09        451.39        63.76 o                         
  -5  10   6        748.04        701.46       148.87 o                         
  -4  10   6       5268.51       5313.03       252.15 o                         
  -3  10   6       1436.73       1327.64       104.82 o                         
  -2  10   6       2253.89       2288.29       124.48 o                         
  -1  10   6       3407.37       3599.52       142.48 o                         
   0  10   6       1106.04       1109.69       100.74 o                         
   1  10   6         13.76         76.89        60.91 o                         
   2  10   6         21.19         81.75        20.25 o                         
   3  10   6        379.37        347.59        36.74 o                         
   4  10   6          0.16         -0.86        28.49 o                         
   5  10   6          1.82         79.34        76.39 o                         
   6  10   6        154.09        157.18        56.78 o                         
   7  10   6        140.16         77.08        51.10 o                         
   8  10   6        218.04        192.95        51.39 o                         
   9  10   6        211.46        157.15        56.40 o                         
  -8  11   6        178.43        117.34        90.31 o                         
  -7  11   6        121.97        160.37        72.32 o                         
  -6  11   6       2098.76       2095.37       122.45 o                         
  -5  11   6       2183.75       2095.14       152.54 o                         
  -4  11   6          8.94          1.87        68.67 o                         
  -3  11   6          2.54          2.74        41.53 o                         
  -2  11   6        321.95        299.24        47.46 o                         
  -1  11   6        711.30        678.84        60.26 o                         
   0  11   6       2242.78       2466.00       150.32 o                         
   1  11   6       1298.45       1430.84       147.46 o                         
   2  11   6        927.59       1004.15       128.75 o                         
   3  11   6        738.64        845.16       126.67 o                         
   4  11   6        475.43        535.81       116.29 o                         
   5  11   6       3108.62       3544.20       275.94 o                         
   6  11   6         30.17         71.76        56.77 o                         
   7  11   6        294.59        329.24        58.99 o                         
   8  11   6         78.09         54.03        45.93 o                         
   9  11   6        161.66        111.01        47.52 o                         
  -7  12   6         81.78        113.46        86.00 o                         
  -6  12   6         54.51         -3.94       121.69 o                         
  -5  12   6        873.31       1008.66       102.92 o                         
  -4  12   6       1910.78       1864.23       133.01 o                         
  -3  12   6        712.60        790.03        80.60 o                         
  -2  12   6        181.36        192.71        45.76 o                         
  -1  12   6        143.89         72.97        27.69 o                         
   0  12   6        400.66        301.46        92.96 o                         
   1  12   6          0.11         28.90        42.46 o                         
   2  12   6         25.01         19.10        47.60 o                         
   3  12   6       2392.63       2576.78       222.82 o                         
   4  12   6         57.18         39.73        72.55 o                         
   5  12   6        256.15        332.80       104.27 o                         
   6  12   6         83.10         58.97        68.63 o                         
   7  12   6       1828.09       1649.72       118.13 o                         
   8  12   6        217.76        152.85        84.17 o                         
   9  12   6       1042.27        897.71       184.28 o                         
  -6  13   6       1940.26       2060.95       252.74 o                         
  -5  13   6        563.85        651.02        99.74 o                         
  -4  13   6         44.11        -91.78        91.78 o                         
  -3  13   6        219.12        389.70       115.74 o                         
  -2  13   6       2131.07       2246.46       229.25 o                         
  -1  13   6        522.31        330.23       102.50 o                         
   0  13   6       1298.67       1411.89       185.21 o                         
   1  13   6        250.64        305.69        66.14 o                         
   2  13   6       1786.82       1710.07       136.16 o                         
   3  13   6        257.92        417.51       105.13 o                         
   4  13   6       3953.43       4473.64       312.72 o                         
   5  13   6       5489.33       5847.60       373.59 o                         
   6  13   6         35.97        -10.38        80.90 o                         
   7  13   6       1154.93       1141.11       122.14 o                         
   8  13   6          1.98        -31.97        47.54 o                         
  -5  14   6        694.83        903.09       205.23 o                         
  -4  14   6       8840.34       9412.39       524.68 o                         
  -3  14   6       3383.30       3655.01       316.56 o                         
  -2  14   6         18.34        130.25        98.62 o                         
  -1  14   6         18.56       -105.91       105.91 o                         
   0  14   6       4750.47       5480.85       368.61 o                         
   1  14   6        296.78        272.33        89.10 o                         
   2  14   6       1981.24       2038.42       150.28 o                         
   3  14   6        274.07        375.68        73.23 o                         
   4  14   6        987.57       1077.87       122.41 o                         
   5  14   6       1127.41       1387.51       187.62 o                         
   6  14   6       9285.63      10065.93       523.92 o                         
   7  14   6       5566.57       5575.98       531.68 o                         
   8  14   6        573.97        624.43       163.45 o                         
  -4  15   6       2398.19       2725.92       203.91 o                         
  -3  15   6       4547.83       4720.43       366.46 o                         
  -2  15   6      17594.44      19092.88       781.63 o                         
  -1  15   6       5145.82       5898.14       401.34 o                         
   0  15   6        546.29        444.20       130.38 o                         
   1  15   6        342.41        327.10       126.37 o                         
   2  15   6       2165.10       2902.82       184.89 o                         
   3  15   6         46.67         12.29        57.95 o                         
   4  15   6        103.09         77.94        62.03 o                         
   5  15   6        148.06        111.99       148.01 o                         
   6  15   6          0.47         54.37       100.05 o                         
   7  15   6       1503.50       1371.82       200.69 o                         
  -4  16   6        710.58        960.35       177.41 o                         
  -3  16   6       2547.10       2618.60       222.18 o                         
  -2  16   6         54.05        192.30       111.27 o                         
  -1  16   6       6663.93       6760.80       440.78 o                         
   0  16   6      10376.26      11101.82       577.61 o                         
   1  16   6       1343.49       1500.46       220.01 o                         
   2  16   6        565.12        860.11       187.57 o                         
   3  16   6        656.53        677.49       102.63 o                         
   4  16   6        412.54        545.79       137.30 o                         
   5  16   6        124.87        -26.66       108.87 o                         
  -1  17   6         19.29        -69.64        96.76 o                         
   0  17   6        114.60        164.88        97.77 o                         
   1  17   6       1713.34       1582.34       221.74 o                         
   2  17   6       1939.08       1779.44       237.18 o                         
   3  17   6         18.49         71.87       101.91 o                         
   4  17   6        222.36        243.55       118.91 o                         
  -4 -15   7        561.40        661.59       153.41 o                         
  -3 -15   7       1844.29       1584.74       219.97 o                         
  -2 -15   7          4.58         69.64        86.97 o                         
  -1 -15   7       8213.00       8992.75       541.38 o                         
   0 -15   7      15768.48      17094.23       775.27 o                         
   1 -15   7         12.11        -74.83        85.41 o                         
   2 -15   7       7365.72       7879.37       495.44 o                         
   3 -15   7       4884.66       5155.94       390.84 o                         
  -7 -14   7        184.05        179.01       108.78 o                         
  -6 -14   7          2.48        -42.01        94.90 o                         
  -5 -14   7        694.27        880.97       169.86 o                         
  -4 -14   7          3.98        250.13       105.70 o                         
  -3 -14   7        392.15        359.41       126.50 o                         
  -2 -14   7        376.49        261.81       113.72 o                         
  -1 -14   7         11.33         88.16        97.69 o                         
   0 -14   7         59.90        176.06       100.05 o                         
   1 -14   7       7149.35       7309.94       459.42 o                         
   2 -14   7       8752.23       8404.21       493.76 o                         
   3 -14   7        952.53       1069.17       173.78 o                         
   4 -14   7       6229.26       6188.62       301.01 o                         
   5 -14   7       2404.21       2412.94       259.07 o                         
   6 -14   7         63.86         22.23        76.26 o                         
  -7 -13   7       1289.63       1557.11       212.04 o                         
  -6 -13   7         27.48         78.33        98.11 o                         
  -5 -13   7        884.60        882.61       158.43 o                         
  -4 -13   7        960.20       1067.32       175.97 o                         
  -3 -13   7       1967.91       1703.52       218.24 o                         
  -2 -13   7         15.23       -119.88       119.88 o                         
  -1 -13   7        885.70        677.83       150.62 o                         
   0 -13   7       2287.53       2196.60       236.76 o                         
   1 -13   7        707.48        824.87       148.73 o                         
   2 -13   7          0.16        -70.65        85.03 o                         
   3 -13   7         11.26        -56.28        56.28 o                         
   4 -13   7        258.87        376.45        90.12 o                         
   5 -13   7        784.57        663.32       119.66 o                         
   6 -13   7       1658.23       1606.34       204.23 o                         
  -8 -12   7        816.14        683.69       147.46 o                         
  -7 -12   7         36.78         48.89        75.33 o                         
  -6 -12   7        133.43        201.58       119.16 o                         
  -5 -12   7        171.80        269.53        87.48 o                         
  -4 -12   7       1635.20       1863.46       219.93 o                         
  -3 -12   7        161.72        135.06        83.68 o                         
  -2 -12   7       2295.60       2282.72       126.43 o                         
  -1 -12   7       1038.18       1013.70        82.95 o                         
   0 -12   7          1.94        -36.03        36.03 o                         
   1 -12   7       3868.22       3542.54       205.42 o                         
   2 -12   7       2206.00       2098.35       107.09 o                         
   3 -12   7        576.68        525.33        59.95 o                         
   4 -12   7        871.15        982.47        82.81 o                         
   5 -12   7       1094.96       1154.34       129.65 o                         
   6 -12   7         11.70         -2.42        56.60 o                         
  -8 -11   7        319.77        398.35       110.43 o                         
  -7 -11   7        123.97        263.50       104.44 o                         
  -6 -11   7         29.92        112.54        88.92 o                         
  -5 -11   7        652.74        806.77       145.98 o                         
  -4 -11   7       1062.73        988.36       167.54 o                         
  -3 -11   7       3432.70       3556.73       126.72 o                         
  -2 -11   7       1146.58       1135.57        66.98 o                         
  -1 -11   7        192.62        188.11        25.25 o                         
   0 -11   7       1046.59        971.31        56.13 o                         
   1 -11   7         33.99         82.78        30.45 o                         
   2 -11   7         15.01          7.77        23.63 o                         
   3 -11   7        568.21        599.94        61.40 o                         
   4 -11   7          0.08        -20.50        36.81 o                         
   5 -11   7        141.88        111.18        45.38 o                         
   6 -11   7        326.20        323.62       101.77 o                         
   7 -11   7        435.76        498.06       119.75 o                         
  -8 -10   7       1387.36       1610.64        98.52 o                         
  -7 -10   7       1727.07       1854.23       136.66 o                         
  -6 -10   7        667.58        559.08        80.04 o                         
  -5 -10   7       8463.76       8607.63       215.71 o                         
  -4 -10   7       1705.79       1897.77        89.90 o                         
  -3 -10   7        356.79        351.72        30.66 o                         
  -2 -10   7       8859.02       8575.74       262.97 o                         
  -1 -10   7       7068.56       6669.57       137.22 o                         
   0 -10   7          6.28         21.98        19.05 o                         
   1 -10   7       1130.39       1091.42        56.37 o                         
   2 -10   7        181.34        175.08        57.58 o                         
   3 -10   7        169.32        167.79        22.34 o                         
   4 -10   7        286.30        317.54        40.06 o                         
   5 -10   7        339.39        387.12        47.63 o                         
   6 -10   7        665.76        773.20        89.40 o                         
   7 -10   7        130.44        129.81        52.29 o                         
   8 -10   7        234.61        179.85        98.19 o                         
 -10  -9   7        607.40        876.96       177.49 o                         
  -9  -9   7        148.67        161.18        54.47 o                         
  -8  -9   7        123.63        142.10        38.15 o                         
  -7  -9   7       2134.68       2348.32       122.13 o                         
  -6  -9   7      14470.40      15391.86       460.45 o                         
  -5  -9   7       3689.49       3886.54       118.72 o                         
  -4  -9   7       9091.82       9203.27       171.25 o                         
  -3  -9   7      31236.19      31532.18       427.76 o                         
  -2  -9   7        579.47        554.46        38.00 o                         
  -1  -9   7         10.93         13.04        21.01 o                         
   0  -9   7       3245.18       3253.52        81.50 o                         
   1  -9   7       1423.23       1399.27        55.19 o                         
   2  -9   7          9.90         38.71        16.08 o                         
   3  -9   7       2864.87       2686.69        69.16 o                         
   4  -9   7         68.34         53.35        26.40 o                         
   5  -9   7          2.76          8.10        32.64 o                         
   6  -9   7        119.39         80.10        33.02 o                         
   7  -9   7       4333.65       4594.16       157.59 o                         
   8  -9   7       2127.29       2188.59       141.99 o                         
   9  -9   7       2430.38       2468.32       278.47 o                         
 -10  -8   7         43.45        -78.74        78.74 o                         
  -9  -8   7        492.04        466.15        62.73 o                         
  -8  -8   7       1281.42       1433.07        78.67 o                         
  -7  -8   7        192.44        137.98        62.41 o                         
  -6  -8   7         95.21         83.86        34.83 o                         
  -5  -8   7       4842.81       4878.54       132.20 o                         
  -4  -8   7      18915.53      18879.47       401.68 o                         
  -3  -8   7        884.74        759.42        63.04 o                         
  -2  -8   7      37114.21      35524.37       449.14 o                         
  -1  -8   7      55764.82      53399.39       635.52 o                         
   0  -8   7       3676.50       3532.46        80.90 o                         
   1  -8   7       8509.31       8036.03       140.80 o                         
   2  -8   7      10083.19       9135.89       185.12 o                         
   3  -8   7         52.29         72.70        22.85 o                         
   4  -8   7        192.24        199.23        27.73 o                         
   5  -8   7        912.31        803.95        59.47 o                         
   6  -8   7        413.66        499.08        58.02 o                         
   7  -8   7         33.65         53.84        34.86 o                         
   8  -8   7        198.77        110.13        71.09 o                         
   9  -8   7       3497.46       3665.99       298.51 o                         
  10  -8   7        316.28        270.88       125.53 o                         
 -10  -7   7       3454.72       3332.30       185.71 o                         
  -9  -7   7       3211.05       3010.00       134.78 o                         
  -8  -7   7        185.49        304.96        42.74 o                         
  -7  -7   7        108.08         96.98        30.76 o                         
  -6  -7   7        663.59        696.34        65.46 o                         
  -5  -7   7          6.52          4.74        26.05 o                         
  -4  -7   7        709.95        666.00        48.94 o                         
  -3  -7   7       4780.57       4361.59       100.38 o                         
  -2  -7   7       9011.43       8366.19       109.50 o                         
  -1  -7   7       1342.74       1421.94        43.14 o                         
   0  -7   7      39864.59      37652.77       524.71 o                         
   1  -7   7      40640.57      38014.92       396.21 o                         
   2  -7   7        675.28        631.86        30.82 o                         
   3  -7   7      30934.23      29626.69       446.40 o                         
   4  -7   7      11389.33      10656.33       181.98 o                         
   5  -7   7        117.99        140.15        30.27 o                         
   6  -7   7         59.93          6.57        31.64 o                         
   7  -7   7         81.39         17.20        32.67 o                         
   8  -7   7        867.34       1136.45       101.80 o                         
   9  -7   7         66.19         -4.41        67.00 o                         
  10  -7   7        244.86        126.96        91.57 o                         
 -10  -6   7        999.64        885.23       102.61 o                         
  -9  -6   7        679.77        798.93        75.41 o                         
  -8  -6   7       7842.27       7520.82       173.12 o                         
  -7  -6   7        499.62        423.24        36.03 o                         
  -6  -6   7       1394.53       1410.14        65.70 o                         
  -5  -6   7        263.77        237.03        29.89 o                         
  -4  -6   7       4144.38       4049.50        97.90 o                         
  -3  -6   7        123.34        169.94        22.48 o                         
  -2  -6   7      13281.30      12340.13       163.62 o                         
  -1  -6   7        112.16        119.50        12.29 o                         
   0  -6   7       1301.65       1234.97        35.22 o                         
   1  -6   7       1808.70       1831.72        58.27 o                         
   2  -6   7      21689.79      21115.70       224.98 o                         
   3  -6   7      16918.74      16401.52       174.47 o                         
   4  -6   7       2226.04       2187.36        59.29 o                         
   5  -6   7      20856.96      20332.70       291.52 o                         
   6  -6   7       5878.22       5715.55       155.79 o                         
   7  -6   7          1.37         34.61        33.48 o                         
   8  -6   7          7.90        -23.55        51.16 o                         
   9  -6   7        130.07         27.86       117.26 o                         
  10  -6   7        502.45        630.38       162.10 o                         
 -10  -5   7        212.07        124.26        79.77 o                         
  -9  -5   7         22.58         -9.11        40.39 o                         
  -8  -5   7         38.58         66.17        37.97 o                         
  -7  -5   7        862.51        822.57        53.28 o                         
  -6  -5   7        972.22        885.22        49.34 o                         
  -5  -5   7         93.78        147.75        25.77 o                         
  -4  -5   7       1753.06       1558.49        65.85 o                         
  -3  -5   7        314.07        327.42        30.68 o                         
  -2  -5   7      24475.86      23318.91       212.63 o                         
  -1  -5   7          6.03          4.48        12.67 o                         
   0  -5   7      11100.03      11062.07       142.83 o                         
   1  -5   7       2094.75       2071.60        53.05 o                         
   2  -5   7       1613.28       1582.46        38.18 o                         
   3  -5   7         68.70         74.26        17.42 o                         
   4  -5   7       1678.71       1827.35        55.19 o                         
   5  -5   7         13.64         33.41        23.35 o                         
   6  -5   7        941.08       1017.27        70.60 o                         
   7  -5   7       2262.08       2457.83       104.08 o                         
   8  -5   7        404.00        272.04        54.48 o                         
   9  -5   7         51.66        173.62       145.42 o                         
  10  -5   7         68.16        135.75       188.14 o                         
 -10  -4   7        798.19        714.17       109.62 o                         
  -9  -4   7        903.41       1003.89       127.22 o                         
  -8  -4   7        760.09        875.82        69.69 o                         
  -7  -4   7        118.52        118.73        29.69 o                         
  -6  -4   7        989.10        997.26        60.90 o                         
  -5  -4   7        480.02        529.30        36.53 o                         
  -4  -4   7       8298.35       7755.43       153.59 o                         
  -3  -4   7       1785.71       1785.10        49.86 o                         
  -2  -4   7         24.59         62.15        15.35 o                         
  -1  -4   7       4536.52       4585.85        78.18 o                         
   0  -4   7       8956.97       8619.08       132.03 o                         
   1  -4   7        946.81        948.88        25.78 o                         
   2  -4   7       4418.33       4559.44        66.10 o                         
   3  -4   7       6351.16       7420.00       106.58 o                         
   4  -4   7       1872.45       2012.01        53.03 o                         
   5  -4   7        890.37        909.46        41.28 o                         
   6  -4   7       5427.41       5554.70       115.20 o                         
   7  -4   7       1259.01       1200.23        97.38 o                         
   8  -4   7        119.54         97.68        62.64 o                         
   9  -4   7         53.85         55.50        85.69 o                         
  10  -4   7          4.36         56.06        77.06 o                         
 -10  -3   7         31.52         40.40       185.25 o                         
  -9  -3   7          2.91         33.09        44.27 o                         
  -8  -3   7        490.29        440.43        49.31 o                         
  -7  -3   7       1668.70       1870.46        65.96 o                         
  -6  -3   7        155.51        179.73        23.80 o                         
  -5  -3   7       2161.82       1791.03        89.71 o                         
  -4  -3   7        717.07        632.63        35.45 o                         
  -3  -3   7       8662.37       8139.67       114.48 o                         
  -2  -3   7      15849.97      15313.97       156.70 o                         
  -1  -3   7          4.96         15.21         9.83 o                         
   0  -3   7        255.85        222.87        16.05 o                         
   1  -3   7       2808.44       2918.93        49.05 o                         
   2  -3   7         30.58         51.92        12.94 o                         
   3  -3   7       1383.56       1676.09        46.92 o                         
   4  -3   7        823.72        983.43        39.58 o                         
   5  -3   7       1815.40       1872.05        60.64 o                         
   6  -3   7        375.91        387.86        40.48 o                         
   7  -3   7        338.74        290.70        37.98 o                         
   8  -3   7       1899.02       1867.42       145.45 o                         
   9  -3   7        616.13        469.01       144.36 o                         
  10  -3   7        503.04        401.66       180.21 o                         
 -10  -2   7          9.74        -67.37        67.37 o                         
  -9  -2   7        188.71        282.76        61.22 o                         
  -8  -2   7       3444.96       3369.13       118.77 o                         
  -7  -2   7       9597.81       9520.35       182.55 o                         
  -6  -2   7       9238.64       9101.71       129.10 o                         
  -5  -2   7        242.15        217.86        21.94 o                         
  -4  -2   7       6376.34       5926.39        93.39 o                         
  -3  -2   7       3027.92       2468.91       113.09 o                         
  -2  -2   7        770.42        683.20        21.85 o                         
  -1  -2   7       1215.32        837.45        24.88 o                         
   0  -2   7      13859.97      13514.41       285.77 o                         
   1  -2   7       4774.73       4859.76        66.45 o                         
   2  -2   7        264.50        294.18        18.66 o                         
   3  -2   7       2882.05       3424.25        67.91 o                         
   4  -2   7       2621.75       3011.44        67.17 o                         
   5  -2   7       1548.79       1675.02        62.14 o                         
   6  -2   7       8902.82       8963.28       179.60 o                         
   7  -2   7       4970.50       4850.65       143.37 o                         
   8  -2   7        446.56        371.87        73.01 o                         
   9  -2   7        167.05        157.30       101.29 o                         
  10  -2   7       1814.09       1733.93       160.64 o                         
  11  -2   7        211.88         15.14        96.42 o                         
 -10  -1   7        362.61        294.77        91.14 o                         
  -9  -1   7        596.70        410.72        49.06 o                         
  -8  -1   7        441.61        454.02        48.33 o                         
  -7  -1   7        726.52        688.73        52.90 o                         
  -6  -1   7      29190.82      28362.62       437.93 o                         
  -5  -1   7      65789.02      62062.43       550.21 o                         
  -4  -1   7       5031.56       4671.38        68.04 o                         
  -3  -1   7      18815.17      17232.99       170.15 o                         
  -2  -1   7      24709.08      23043.75       385.97 o                         
  -1  -1   7       4176.63       3868.13        59.59 o                         
   0  -1   7         27.97         39.52        11.38 o                         
   1  -1   7       7119.95       8607.27       158.04 o                         
   2  -1   7       3547.69       3996.10        67.86 o                         
   3  -1   7       1320.18       1293.38        40.61 o                         
   4  -1   7          1.26         16.00        17.88 o                         
   5  -1   7       5709.60       6390.00       117.61 o                         
   6  -1   7        246.37        234.50        34.07 o                         
   7  -1   7       5154.66       4959.37       167.71 o                         
   8  -1   7       7972.29       7920.66       209.11 o                         
   9  -1   7       4232.08       3821.23       219.29 o                         
  10  -1   7        994.49        870.37       122.54 o                         
  11  -1   7       3281.88       3276.99       319.55 o                         
 -10   0   7         74.65        104.79       119.03 o                         
  -9   0   7        219.90        134.41        52.47 o                         
  -8   0   7         19.89         18.42        34.86 o                         
  -7   0   7        505.49        549.42        44.65 o                         
  -6   0   7        615.46        579.65        50.77 o                         
  -5   0   7        383.51        300.23        24.38 o                         
  -4   0   7      34219.56      32074.95       296.83 o                         
  -3   0   7      24385.55      21737.76       212.21 o                         
  -2   0   7         40.93         65.07        14.05 o                         
  -1   0   7      28381.65      27655.03       261.87 o                         
   0   0   7     107626.69     115122.88       941.64 o                         
   1   0   7       2688.04       2809.88        58.65 o                         
   2   0   7      22008.82      23940.13       283.33 o                         
   3   0   7      11347.39      13082.53       170.12 o                         
   4   0   7       1844.29       1834.10        53.27 o                         
   5   0   7          0.93        -12.14        19.48 o                         
   6   0   7       5439.59       5591.74       160.37 o                         
   7   0   7        490.15        476.24        41.05 o                         
   8   0   7          4.98         20.86        28.73 o                         
   9   0   7       4115.53       3635.07       294.79 o                         
  10   0   7       2734.48       2134.40       184.14 o                         
  11   0   7        402.67        269.11       134.13 o                         
 -10   1   7         61.66        249.37        89.38 o                         
  -9   1   7       2113.01       2069.95       127.48 o                         
  -8   1   7       1367.93       1142.02        90.84 o                         
  -7   1   7        143.97        184.04        32.91 o                         
  -6   1   7         63.20         86.10        17.38 o                         
  -5   1   7      11393.91      10813.80       184.91 o                         
  -4   1   7         90.59         80.38        21.88 o                         
  -3   1   7         82.66        111.03        18.45 o                         
  -2   1   7      22318.06      21717.23       414.49 o                         
  -1   1   7       3317.10       3406.45        58.42 o                         
   0   1   7       7413.64       8438.73       124.53 o                         
   1   1   7     145173.70     162350.14      2142.86 o                         
   2   1   7      97141.23     113997.82      1107.14 o                         
   3   1   7        255.15        307.49        22.35 o                         
   4   1   7      33332.52      35411.89       396.29 o                         
   5   1   7      15169.31      15490.24       197.26 o                         
   6   1   7       1801.17       1871.88        90.03 o                         
   7   1   7          0.94         10.56        28.36 o                         
   8   1   7       1557.28       1491.94        68.40 o                         
   9   1   7        640.63        597.51        96.61 o                         
  10   1   7       1145.45       1018.20       118.96 o                         
  11   1   7        620.44        378.27       118.78 o                         
 -10   2   7       4826.14       5012.38       216.35 o                         
  -9   2   7        993.56       1019.45        95.19 o                         
  -8   2   7       2177.05       2394.75       148.91 o                         
  -7   2   7       4742.85       4617.37       171.00 o                         
  -6   2   7        393.93        292.91        28.97 o                         
  -5   2   7       1896.51       1742.66        52.35 o                         
  -4   2   7       8787.51       8634.94       116.83 o                         
  -3   2   7      14602.31      14107.01       168.35 o                         
  -2   2   7        417.99        416.54        21.61 o                         
  -1   2   7       5677.09       5346.29       125.45 o                         
   0   2   7          2.82         23.37        16.08 o                         
   1   2   7        403.02        496.33        38.30 o                         
   2   2   7      12636.25      14160.67       164.15 o                         
   3   2   7      68728.91      78411.26       787.92 o                         
   4   2   7      20854.25      23430.55       342.95 o                         
   5   2   7       3654.62       3589.74        92.31 o                         
   6   2   7      28478.96      29708.20       784.04 o                         
   7   2   7       2307.35       2240.41       103.43 o                         
   8   2   7        812.29        700.17        62.42 o                         
   9   2   7        535.26        600.40       101.63 o                         
  10   2   7        876.90        844.80       117.98 o                         
  11   2   7        107.97        180.32       119.41 o                         
 -10   3   7        519.80        620.52       102.34 o                         
  -9   3   7        537.07        771.24        85.52 o                         
  -8   3   7        725.18        751.26        78.55 o                         
  -7   3   7        180.32        145.39        40.89 o                         
  -6   3   7       1568.26       1410.92        49.81 o                         
  -5   3   7        336.10        272.31        27.34 o                         
  -4   3   7        681.71        597.27        34.22 o                         
  -3   3   7        127.63         67.64        18.05 o                         
  -2   3   7      13196.00      13525.16       154.58 o                         
  -1   3   7       9386.35       9173.03       121.76 o                         
   0   3   7       1227.96       1247.36        39.67 o                         
   1   3   7      29514.24      32367.48       324.52 o                         
   2   3   7       1947.61       2410.15        67.08 o                         
   3   3   7       1270.98       1102.48        42.29 o                         
   4   3   7       4996.37       5615.67       135.47 o                         
   5   3   7       6744.05       7542.37       206.03 o                         
   6   3   7        567.80        637.99        81.73 o                         
   7   3   7       1603.36       1647.03       148.03 o                         
   8   3   7       2459.73       2430.34       246.58 o                         
   9   3   7        527.62        411.90        83.53 o                         
  10   3   7         46.81         47.76        69.93 o                         
  11   3   7        397.53        422.85       142.82 o                         
  12   3   7        535.22        287.71       116.21 o                         
  -9   4   7        534.95        343.01        72.36 o                         
  -8   4   7        715.47        827.72        88.05 o                         
  -7   4   7       1304.85       1314.65        94.88 o                         
  -6   4   7        316.75        352.81        38.66 o                         
  -5   4   7        881.94        923.63        60.44 o                         
  -4   4   7       3283.20       3048.82       104.10 o                         
  -3   4   7       9247.68       9714.33       244.13 o                         
  -2   4   7        230.83        246.88        27.97 o                         
  -1   4   7          2.37         23.51        16.15 o                         
   0   4   7        196.63        225.25        23.63 o                         
   1   4   7        890.93        813.11        44.83 o                         
   2   4   7       1636.03       1806.56        74.39 o                         
   3   4   7       9395.36       9732.38       265.30 o                         
   4   4   7       7484.25       7341.54       240.24 o                         
   5   4   7        162.09        160.02        37.79 o                         
   6   4   7       1319.50       1221.54       105.81 o                         
   7   4   7       5394.49       6172.89       247.24 o                         
   8   4   7       1753.18       1796.04       179.98 o                         
   9   4   7         92.53        130.01        86.76 o                         
  10   4   7        114.94        153.42        69.98 o                         
  11   4   7         15.25        182.81       108.82 o                         
  12   4   7         31.17        -31.13        93.47 o                         
  -9   5   7         74.30         75.70       128.37 o                         
  -8   5   7        479.13        603.07        98.29 o                         
  -7   5   7        309.86        242.05        69.88 o                         
  -6   5   7        416.58        390.68        71.48 o                         
  -5   5   7          3.97          6.14        78.48 o                         
  -4   5   7        603.67        580.03        57.12 o                         
  -3   5   7        332.53        290.51        30.20 o                         
  -2   5   7      17765.29      18489.15       368.17 o                         
  -1   5   7      23033.30      25134.25       338.08 o                         
   0   5   7         50.32         54.86        18.15 o                         
   1   5   7       5070.62       5520.36       125.14 o                         
   2   5   7       1177.11       1248.31        55.89 o                         
   3   5   7       1680.98       1765.31        67.30 o                         
   4   5   7          6.84         48.57        19.85 o                         
   5   5   7        606.71        565.60        68.98 o                         
   6   5   7         64.42        106.21        47.47 o                         
   7   5   7        170.62        117.42        45.76 o                         
   8   5   7         41.44         47.59        99.35 o                         
   9   5   7       4375.89       4632.76       234.97 o                         
  10   5   7       1245.31       1324.11       136.59 o                         
  11   5   7        924.89        878.23       183.40 o                         
  12   5   7        739.36        518.35       137.25 o                         
  -9   6   7        201.11        197.70        79.43 o                         
  -8   6   7        904.75        836.29       118.35 o                         
  -7   6   7       5207.05       5428.09       256.33 o                         
  -6   6   7      11458.49      11217.88       379.01 o                         
  -5   6   7       2874.10       2937.09       164.77 o                         
  -4   6   7        773.01        792.36        83.06 o                         
  -3   6   7       6158.62       5677.26       145.27 o                         
  -2   6   7        367.11        376.41        32.23 o                         
  -1   6   7         96.03         72.44        19.06 o                         
   0   6   7       1842.14       1737.10        53.54 o                         
   1   6   7      10019.35      10838.62       269.91 o                         
   2   6   7          9.54         12.81        31.45 o                         
   3   6   7       5828.75       5998.21       259.06 o                         
   4   6   7       4316.27       4485.43       130.82 o                         
   5   6   7       2377.14       2378.77        81.83 o                         
   6   6   7       2983.22       3253.05       135.80 o                         
   7   6   7       4320.65       4395.54       171.30 o                         
   8   6   7       2098.30       1824.85       132.09 o                         
   9   6   7        640.22        621.57        93.97 o                         
  10   6   7        278.77        256.41        71.29 o                         
  11   6   7        438.79        510.04       126.54 o                         
  -9   7   7        361.86        500.38       153.07 o                         
  -8   7   7         41.22         22.70        64.57 o                         
  -7   7   7       3420.03       3418.73       216.23 o                         
  -6   7   7         53.22        190.25        67.76 o                         
  -5   7   7      20640.95      20947.08       629.75 o                         
  -4   7   7      29009.32      27451.06       593.96 o                         
  -3   7   7       3801.23       3456.69       156.77 o                         
  -2   7   7      26985.86      26286.61       561.46 o                         
  -1   7   7      35047.13      35251.84       667.18 o                         
   0   7   7       8806.00       8475.90       224.08 o                         
   1   7   7       1798.56       1717.12        88.16 o                         
   2   7   7        130.06        133.47        40.85 o                         
   3   7   7      12286.81      13560.77       357.70 o                         
   4   7   7         31.67         73.60        72.34 o                         
   5   7   7         67.57         35.02        35.25 o                         
   6   7   7       3147.93       2910.64       132.31 o                         
   7   7   7         72.88        115.84        43.74 o                         
   8   7   7       1984.02       2204.61       128.70 o                         
   9   7   7       5692.00       5415.41       259.60 o                         
  10   7   7        878.77        918.51       118.17 o                         
  11   7   7       1705.96       2159.06       241.06 o                         
  -9   8   7        163.42        244.98       122.11 o                         
  -8   8   7         25.30        181.17        71.53 o                         
  -7   8   7        381.28        433.55        84.94 o                         
  -6   8   7        149.03        100.94        58.55 o                         
  -5   8   7        937.10        961.00       104.58 o                         
  -4   8   7          3.27         54.56        73.35 o                         
  -3   8   7      14480.53      14385.88       699.59 o                         
  -2   8   7      33673.00      33186.84       650.60 o                         
  -1   8   7         37.66          1.39        30.17 o                         
   0   8   7      41584.17      39034.75       714.74 o                         
   1   8   7      33063.59      34865.09       466.04 o                         
   2   8   7       2465.58       2341.69        95.18 o                         
   3   8   7       6828.75       5947.26       190.95 o                         
   4   8   7       1175.72       1096.80       146.32 o                         
   5   8   7       5834.28       5872.44       219.25 o                         
   6   8   7        857.65        790.42        73.63 o                         
   7   8   7         36.14         36.53        49.58 o                         
   8   8   7         64.64        -22.27        79.49 o                         
   9   8   7         32.23          5.69        43.50 o                         
  10   8   7        868.73        653.41       104.37 o                         
  -8   9   7        681.75        875.53       120.87 o                         
  -7   9   7        108.64         88.05        75.35 o                         
  -6   9   7          8.94         28.52        93.03 o                         
  -5   9   7        736.81        584.10        81.60 o                         
  -4   9   7       2313.41       2257.75       140.44 o                         
  -3   9   7        681.66        746.45       133.48 o                         
  -2   9   7       1799.11       1773.26       113.46 o                         
  -1   9   7       2761.55       2859.93       130.43 o                         
   0   9   7      14610.39      14578.65       411.72 o                         
   1   9   7       5731.76       5378.20       129.97 o                         
   2   9   7      42847.93      47309.16       854.66 o                         
   3   9   7      32301.48      32827.35      3917.03 o                         
   4   9   7         73.73        100.68        84.65 o                         
   5   9   7      11273.88      11526.40       504.13 o                         
   6   9   7       1925.28       1734.70       109.85 o                         
   7   9   7       1422.24       1368.72       124.76 o                         
   8   9   7         30.42        129.76        60.61 o                         
   9   9   7       1144.44       1093.08       102.29 o                         
  10   9   7        752.65        555.52        95.92 o                         
  -8  10   7        607.69        729.33       142.86 o                         
  -7  10   7        751.11        694.56       107.85 o                         
  -6  10   7        691.94        754.44       100.56 o                         
  -5  10   7        611.14        508.91        76.76 o                         
  -4  10   7          1.06        -52.58        52.58 o                         
  -3  10   7       3938.48       3833.51       176.22 o                         
  -2  10   7       7413.14       7303.45       239.11 o                         
  -1  10   7        362.50        331.05        98.89 o                         
   0  10   7        492.63        547.68        77.19 o                         
   1  10   7       1624.24       1481.49       206.49 o                         
   2  10   7       1332.04       1212.39        99.33 o                         
   3  10   7       7835.12       7945.57       676.38 o                         
   4  10   7      15702.49      14548.14       728.55 o                         
   5  10   7       2749.40       2627.05       231.06 o                         
   6  10   7       1003.31       1036.12        90.50 o                         
   7  10   7       2721.55       2627.74       144.42 o                         
   8  10   7        100.65         55.45        44.87 o                         
   9  10   7         78.83        151.78        54.05 o                         
  10  10   7        131.09        131.69        84.15 o                         
  -8  11   7         93.39        156.11        94.82 o                         
  -7  11   7         45.05         73.89        64.05 o                         
  -6  11   7        211.60        223.66        52.40 o                         
  -5  11   7        317.64        335.70        73.25 o                         
  -4  11   7        189.56        162.28        55.35 o                         
  -3  11   7        903.97        893.34        88.23 o                         
  -2  11   7        651.83        777.56        93.53 o                         
  -1  11   7       1865.20       1857.59       105.99 o                         
   0  11   7       3321.10       3571.43       182.68 o                         
   1  11   7        993.29        958.22       101.17 o                         
   2  11   7       3709.41       3891.60       193.13 o                         
   3  11   7       1934.75       1605.91        78.05 o                         
   4  11   7         81.00         67.23        64.79 o                         
   5  11   7        877.48        673.32       129.07 o                         
   6  11   7       1447.99       1287.70       202.65 o                         
   7  11   7         47.71         64.65        41.78 o                         
   8  11   7        354.95        328.52        64.85 o                         
   9  11   7        210.35        108.04        56.69 o                         
  -7  12   7        281.25        200.40        92.37 o                         
  -6  12   7       1378.12       1469.12       133.99 o                         
  -5  12   7       1176.99       1240.49       120.58 o                         
  -4  12   7         42.78         34.64        45.66 o                         
  -3  12   7        124.06        214.27        53.85 o                         
  -2  12   7        339.42        393.13        99.52 o                         
  -1  12   7        327.16        321.04        44.45 o                         
   0  12   7        341.00        331.28       107.81 o                         
   1  12   7        232.90        261.57        63.58 o                         
   2  12   7        947.10        904.93       104.29 o                         
   3  12   7          0.03        -13.57        79.59 o                         
   4  12   7       3184.83       3410.87       275.43 o                         
   5  12   7        650.29        526.36       125.53 o                         
   6  12   7        306.34        443.35       111.90 o                         
   7  12   7        115.84        127.71        50.68 o                         
   8  12   7       1072.73       1189.80       104.58 o                         
   9  12   7        695.22        586.97       151.76 o                         
  -5  13   7         23.40        101.53        97.69 o                         
  -4  13   7        579.16        444.03       104.23 o                         
  -3  13   7        980.54        792.48       156.32 o                         
  -2  13   7         25.78        149.02        92.80 o                         
  -1  13   7       1164.62       1153.96       174.50 o                         
   0  13   7       3059.99       3431.84       278.94 o                         
   1  13   7          1.36          1.26        53.67 o                         
   2  13   7        620.72        488.82        83.06 o                         
   3  13   7          1.18         62.13        58.56 o                         
   4  13   7        265.71        244.73       102.96 o                         
   5  13   7        122.38        129.15        99.50 o                         
   6  13   7          8.94        -87.48        87.48 o                         
   7  13   7        295.27        277.65        60.83 o                         
   8  13   7        186.98        213.08        59.34 o                         
  -5  14   7       9333.52       9993.17       523.11 o                         
  -4  14   7       1821.60       1821.54       233.68 o                         
  -3  14   7        325.33        401.64       123.17 o                         
  -2  14   7        123.68        172.73        94.90 o                         
  -1  14   7          0.97         78.03        94.15 o                         
   0  14   7         90.88         73.98        90.48 o                         
   1  14   7       1611.64       1746.51       147.61 o                         
   2  14   7       2351.75       2758.43       177.38 o                         
   3  14   7         27.32         24.59        64.66 o                         
   4  14   7        500.09        520.92        89.56 o                         
   5  14   7        313.78        414.88       112.58 o                         
   6  14   7       1543.99       1556.01       215.67 o                         
   7  14   7        452.18        397.00        68.62 o                         
   8  14   7       2949.67       3307.24       327.95 o                         
  -3  15   7      12649.29      13402.86       653.62 o                         
  -2  15   7       1045.77       1124.26       186.69 o                         
  -1  15   7       6732.35       6938.42       444.58 o                         
   0  15   7       7230.16       7835.84       469.84 o                         
   1  15   7        220.09        264.93       115.95 o                         
   2  15   7        192.07        311.34        76.28 o                         
   3  15   7         59.29        116.06        64.20 o                         
   4  15   7        310.78        376.76       101.78 o                         
   5  15   7         34.79         11.80        89.00 o                         
   6  15   7         16.07        114.31       104.14 o                         
   7  15   7        713.16        713.67       101.80 o                         
  -4  16   7         67.55        248.69       114.94 o                         
  -2  16   7       8416.96       9137.72       529.23 o                         
  -1  16   7      10014.82      10969.17       585.54 o                         
   0  16   7         13.29         62.30        97.56 o                         
   1  16   7      15037.54      15906.74       722.29 o                         
   2  16   7       6870.08       7325.71       311.90 o                         
   3  16   7          0.06         24.55       108.44 o                         
   4  16   7       1318.00       1247.72       130.65 o                         
   5  16   7        289.80        -19.41       128.08 o                         
   6  16   7        570.45        537.62       136.16 o                         
   0  17   7       2052.35       1901.00       239.96 o                         
   1  17   7       2256.38       2903.11       289.86 o                         
   2  17   7       1125.64       1207.40       207.36 o                         
   3  17   7       9324.61      10395.98       583.94 o                         
  -2 -15   8       2692.99       3182.93       320.23 o                         
  -1 -15   8       1654.73       1721.61       238.61 o                         
   0 -15   8       1286.94       1540.32       225.96 o                         
   1 -15   8      14891.60      15539.18       731.86 o                         
   2 -15   8       8520.73       9084.66       541.46 o                         
  -7 -14   8       2450.85       2305.26       261.81 o                         
  -6 -14   8        625.98        610.38       140.67 o                         
  -5 -14   8         10.98         78.54        85.03 o                         
  -4 -14   8        945.57       1214.40       190.36 o                         
  -3 -14   8       1049.35       1272.99       196.81 o                         
  -2 -14   8         14.93         -0.93        81.53 o                         
  -1 -14   8         55.83         33.58        86.05 o                         
   0 -14   8        782.37        832.71       174.46 o                         
   1 -14   8        440.28        372.11       136.11 o                         
   2 -14   8       4509.79       4433.23       353.64 o                         
   3 -14   8      21037.18      21791.73       613.55 o                         
   4 -14   8       8021.37       9073.20       377.90 o                         
   5 -14   8       1362.08       1424.16       214.27 o                         
  -7 -13   8        316.87        480.05       121.18 o                         
  -6 -13   8       2909.88       3461.87       315.67 o                         
  -5 -13   8       4365.83       4516.53       356.97 o                         
  -4 -13   8        202.28        219.63       128.10 o                         
  -3 -13   8        181.39        244.73       114.52 o                         
  -2 -13   8        913.52        944.15       162.39 o                         
  -1 -13   8        812.01        869.41       164.59 o                         
   0 -13   8        171.92        189.26        94.53 o                         
   1 -13   8        562.11        575.80       129.03 o                         
   2 -13   8         73.89         69.17        55.68 o                         
   3 -13   8        267.18        346.44        85.44 o                         
   4 -13   8       4820.16       4851.19       360.70 o                         
   5 -13   8       6083.66       5961.83       294.67 o                         
   6 -13   8       1169.55       1008.77       172.09 o                         
  -7 -12   8          0.24        228.87        97.39 o                         
  -6 -12   8        531.15        507.51       125.36 o                         
  -5 -12   8         26.91         82.63        87.31 o                         
  -4 -12   8       1818.42       1792.64       220.39 o                         
  -3 -12   8       1381.88       1330.31       181.67 o                         
  -2 -12   8        185.19        384.89       107.43 o                         
  -1 -12   8        747.40        738.80       101.06 o                         
   0 -12   8        384.81        305.94        51.84 o                         
   1 -12   8        947.40        857.00       126.29 o                         
   2 -12   8       1068.10        952.12       105.62 o                         
   3 -12   8       3698.25       3516.03       204.87 o                         
   4 -12   8        233.93        338.97       165.85 o                         
   5 -12   8        458.90        629.43        98.56 o                         
   6 -12   8        883.77        866.53       117.16 o                         
  -7 -11   8          0.45        -66.18        81.41 o                         
  -6 -11   8        596.03        601.86       129.37 o                         
  -5 -11   8       1495.18       1513.79       188.29 o                         
  -4 -11   8         65.02         75.76        88.49 o                         
  -3 -11   8        280.25        311.20        74.15 o                         
  -2 -11   8          0.69         58.40        26.81 o                         
  -1 -11   8          0.26         16.44        18.33 o                         
   0 -11   8        528.35        481.13        42.13 o                         
   1 -11   8        615.31        628.63        54.25 o                         
   2 -11   8       1551.82       1593.84        87.04 o                         
   3 -11   8         51.19         82.45        37.38 o                         
   4 -11   8       2366.68       2338.11       119.65 o                         
   5 -11   8       1438.78       1352.65        97.05 o                         
   6 -11   8        160.67         15.82        58.59 o                         
  -8 -10   8         22.86          4.37       157.08 o                         
  -7 -10   8          2.18        -44.84        44.84 o                         
  -6 -10   8        424.60        417.99        54.65 o                         
  -5 -10   8        938.06        830.96        64.55 o                         
  -4 -10   8        153.92        144.13        36.42 o                         
  -3 -10   8       1100.99       1000.21        43.24 o                         
  -2 -10   8        584.35        555.12        39.29 o                         
  -1 -10   8        508.37        401.81        33.02 o                         
   0 -10   8       9122.44       8806.24       334.03 o                         
   1 -10   8       2722.72       2350.69        82.65 o                         
   2 -10   8       1041.19       1123.22        60.92 o                         
   3 -10   8        223.74        219.23        28.82 o                         
   4 -10   8       1689.66       1665.63        77.51 o                         
   5 -10   8         74.28         89.79        34.72 o                         
   6 -10   8       1785.76       1874.03       116.13 o                         
   7 -10   8        364.21        335.62       113.77 o                         
   8 -10   8          2.41        -92.67        92.67 o                         
  -9  -9   8        153.62        118.35        44.33 o                         
  -8  -9   8        715.51        616.80        56.75 o                         
  -7  -9   8         90.05         50.76        39.59 o                         
  -6  -9   8        100.81         58.21        38.02 o                         
  -5  -9   8       2751.22       2833.74       100.17 o                         
  -4  -9   8       4866.37       4965.92       133.40 o                         
  -3  -9   8        842.94        702.71        47.63 o                         
  -2  -9   8        608.13        635.77        35.69 o                         
  -1  -9   8       1156.85       1101.30        48.59 o                         
   0  -9   8       2331.81       2051.38        86.77 o                         
   1  -9   8          0.87         29.07        19.40 o                         
   2  -9   8       4498.79       4554.68       139.04 o                         
   3  -9   8       1793.61       1780.22        56.89 o                         
   4  -9   8       1427.10       1435.71        63.25 o                         
   5  -9   8       2983.12       2912.28       110.33 o                         
   6  -9   8        394.96        430.80        51.73 o                         
   7  -9   8        430.42        442.08        56.06 o                         
   8  -9   8        325.44        310.78        73.49 o                         
   9  -9   8        664.46        771.30       165.60 o                         
 -10  -8   8          7.85        111.19        93.28 o                         
  -9  -8   8          0.58         45.95        43.18 o                         
  -8  -8   8         41.66         20.96        38.85 o                         
  -7  -8   8        747.27        696.18        62.05 o                         
  -6  -8   8        196.25        272.28        45.62 o                         
  -5  -8   8        942.93        834.84        56.09 o                         
  -4  -8   8          0.47        -16.44        25.91 o                         
  -3  -8   8      11633.96      10907.08       259.46 o                         
  -2  -8   8       8500.99       7998.29       145.46 o                         
  -1  -8   8        365.55        385.63        21.60 o                         
   0  -8   8      10335.34       9933.19       272.77 o                         
   1  -8   8      12995.49      12293.89       230.57 o                         
   2  -8   8          1.83         -0.73        11.54 o                         
   3  -8   8       2910.21       2821.49        81.71 o                         
   4  -8   8        639.25        681.54        43.38 o                         
   5  -8   8        708.05        677.57        48.38 o                         
   6  -8   8       1366.07       1259.77        78.35 o                         
   7  -8   8       1663.67       1573.37        90.25 o                         
   8  -8   8        210.39        297.01        66.78 o                         
   9  -8   8         19.92       -124.64       124.64 o                         
 -10  -7   8       2302.60       2016.74       378.86 o                         
  -9  -7   8          0.16        100.18        49.07 o                         
  -8  -7   8       2040.87       1750.83       100.78 o                         
  -7  -7   8       1569.55       1631.56        78.65 o                         
  -6  -7   8        397.85        372.45        52.42 o                         
  -5  -7   8        986.32       1116.91        63.08 o                         
  -4  -7   8        397.99        377.03        37.21 o                         
  -3  -7   8         36.92         29.42        21.02 o                         
  -2  -7   8        732.07        603.93        25.25 o                         
  -1  -7   8      36044.69      32656.11       408.98 o                         
   0  -7   8       8469.10       7825.05       156.51 o                         
   1  -7   8       8398.56       7976.57       161.44 o                         
   2  -7   8      61379.27      57729.02       546.13 o                         
   3  -7   8      38227.99      37250.60       430.02 o                         
   4  -7   8        547.21        574.68        41.04 o                         
   5  -7   8       8256.20       7961.27       163.42 o                         
   6  -7   8        354.34        375.24        46.34 o                         
   7  -7   8       1420.79       1371.59        82.49 o                         
   8  -7   8        319.88        330.72        63.78 o                         
   9  -7   8       1014.04        883.41       122.99 o                         
  10  -7   8        100.54         55.51       103.38 o                         
 -10  -6   8       2429.36       2614.39       184.50 o                         
  -9  -6   8      13424.45      15036.50       326.12 o                         
  -8  -6   8       3638.91       3976.99       148.48 o                         
  -7  -6   8       1494.16       1514.88        74.97 o                         
  -6  -6   8       3680.28       3587.80       104.39 o                         
  -5  -6   8        710.43        683.69        50.70 o                         
  -4  -6   8        141.03        135.37        24.38 o                         
  -3  -6   8       2851.11       2725.09        68.11 o                         
  -2  -6   8       5175.83       4769.11        68.59 o                         
  -1  -6   8        225.91        233.70        21.92 o                         
   0  -6   8        661.77        645.21        34.22 o                         
   1  -6   8      27091.36      26620.88       277.28 o                         
   2  -6   8        432.34        395.95        21.38 o                         
   3  -6   8      15790.34      14948.19       173.21 o                         
   4  -6   8      72494.27      69403.80       593.05 o                         
   5  -6   8      18712.79      18312.56       231.60 o                         
   6  -6   8       4037.05       4055.11       132.06 o                         
   7  -6   8      10325.13      10095.68       231.02 o                         
   8  -6   8        273.74        372.01       120.13 o                         
   9  -6   8        768.44        645.49       116.42 o                         
  10  -6   8         35.28          7.72        87.82 o                         
 -10  -5   8        332.21        469.41       160.73 o                         
  -9  -5   8        989.17       1177.12        86.91 o                         
  -8  -5   8       1667.20       1652.35        96.77 o                         
  -7  -5   8      10967.90      11128.91       209.53 o                         
  -6  -5   8        289.36        317.02        35.08 o                         
  -5  -5   8       4087.60       3844.51       101.92 o                         
  -4  -5   8       1980.11       1779.87        70.18 o                         
  -3  -5   8        739.31        767.44        35.00 o                         
  -2  -5   8        462.15        571.34        23.24 o                         
  -1  -5   8       3450.21       3172.67        64.06 o                         
   0  -5   8       6319.87       5804.89        96.36 o                         
   1  -5   8         25.32         13.61        17.53 o                         
   2  -5   8        640.24        660.69        25.42 o                         
   3  -5   8       1492.29       1505.97        41.97 o                         
   4  -5   8        184.49        161.11        22.91 o                         
   5  -5   8      10855.34      10572.78       158.16 o                         
   6  -5   8      21020.37      20863.26       277.24 o                         
   7  -5   8        575.75        709.17        71.34 o                         
   8  -5   8       3039.77       3154.04       195.98 o                         
   9  -5   8       6732.33       6648.92       308.34 o                         
  10  -5   8        117.52        264.81       132.19 o                         
 -10  -4   8        341.91        166.97        82.86 o                         
  -9  -4   8       4795.14       5443.13       206.52 o                         
  -8  -4   8        294.16        290.22        48.13 o                         
  -7  -4   8       2801.76       2996.62       106.57 o                         
  -6  -4   8        429.48        310.43        38.33 o                         
  -5  -4   8       6400.89       5741.41       139.42 o                         
  -4  -4   8        328.32        356.08        29.29 o                         
  -3  -4   8       4383.90       3854.71        76.40 o                         
  -2  -4   8       1081.14       1053.59        42.95 o                         
  -1  -4   8         56.72         75.09        11.54 o                         
   0  -4   8       1854.74       2117.08        64.09 o                         
   1  -4   8       9699.87       9879.90       206.95 o                         
   2  -4   8       6575.97       6786.37        99.37 o                         
   3  -4   8       3758.64       4184.82        80.52 o                         
   4  -4   8       7519.71       7702.80       131.21 o                         
   5  -4   8       3331.63       3410.30        87.14 o                         
   6  -4   8        308.60        303.20        34.48 o                         
   7  -4   8       1836.29       1708.33        81.01 o                         
   8  -4   8        530.33        494.25        86.43 o                         
   9  -4   8        141.61        237.82       137.08 o                         
  10  -4   8       1166.44       1114.46       140.49 o                         
 -10  -3   8       1227.14       1008.56       307.32 o
[truncated: 550,801 more chars]
